# Supplementary material for: Ancient genomes in South Patagonia reveal population movements associated with technological shifts and geography
Source: Nat Commun. 2020 Aug 3;11:3868. doi: 10.1038/s41467-020-17656-w (PMC7400565; doi:10.1038/s41467-020-17656-w)
Supplement: Supplementary file 4 — Supplementary Data 1 [file 41467_2020_17656_MOESM4_ESM.xlsx]

## Sheet: A. Meta-data
Sample ID	Skeletal codes	Skeletal element	LibraryID(s)	No. Libraries	Data type	Lab That Did the Ancient DNA Work	Study	Co-Author to Be Contacted for Archaeological Questions Relevant to this Sample	Average of 95.4% date range in calBP (Present defined as 1950 CE)	Date in a format like 95.4% CI calibrated radiocarbon age (Conventional Radiocarbon Age, Lab number) e.g. 5983-5747 calBCE (6980±50 BP, Beta-226472)	Kinship	Individual Analysis Label	Group Analysis Label	Location	Country	Latitude	Longitude	Sex	mtDNA haplogroup	Y chrom. calls	% human (library with the highest percentage)	Coverage	SNPs hit on autosomes	UDG treatment (minus=untreated; half=treated except in last nucleotides)	Data Processing Method (See Methods)	Damage restricted?	ANGSD point estimate of X chromosome contamination	ANGSD Z-score of X chromosome contamination	Nuclear contamination estimate	Nuclear contamination standard error	Damage in final nucleotide by library	1 - mtDNA contamination (match rate to consensus)
I12362	47JM	tooth (molar)	S12362.Y1.E1.L1	1	1240Kplus	MAL-UTK/Boston	This study	Nores, Rodrigo	5820	4040-3710 calBCE (5205±58 BP, AA60935)	..	Argentina_NorthTierradelFuego_LaArcillosa2_5800BP	Argentina_NorthTierradelFuego_LaArcillosa2_5800BP	North of Tierra del Fuego, La Arcillosa 2	Argentina	-53.58	-68.02	F	C	n/a (female)	0.659409	2.94433	710122	half	Method 2	No	n/a (female)	n/a (female)	0.005	0.005	0.097	0.998994
I8575	Cerro Johnny	tooth	S8575.E1.L1	1	1240K	Boston	This study	Lalueza-Fox, Carles	430	1430-1630 calCE [428±46 BP, B-4996 and B-5006 combined]	..	Aonikenk_SouthContinent_CerroJohnny_400BP	Aonikenk_CerroJohnny_400BP	Southern Continent, Magallanes, Cerro Johnny	Chile	-52.04	-70.03	M	D1g+16189	Q1a2a1a1	0.7835	0.611389	514176	half	Method 1	No	0.002031	0.694573	0.017	0.013	0.049	0.999
I8576	Faro Mendez	tooth	S8576.E1.L1	1	1240K	Boston	This study	Lalueza-Fox, Carles	100	1800-1900 CE	..	Selknam_NorthTierradelFuego_FaroMendez_100BP	Selknam_NorthTierradelFuego_FaroMendez_100BP	North of Tierra del Fuego, Faro Méndez	Chile	-52.52	-69.59	M	D1g+16189	Q1a2a1a1	0.5595	1.02517	687823	half	Method 1	No	0.00215	1.14603	0.008	0.008	0.068	0.998
I12365	55JM	tooth (molar)	S12365.Y1.E1.L1	1	1240Kplus	MAL-UTK/Boston	This study	Nores, Rodrigo	740	1150-1270 calCE (960±20 BP, PSUAMS-6684)	brother of I12367	Selknam_NorthTierradelFuego_MargenSur_700BP_brother.I12367	Selknam_NorthTierradelFuego_Grouped_500BP_brother.I12367	North of Tierra del Fuego, Margen Sur	Argentina	-53.82	-67.65	M	C1c8	Q1a2	0.0869512	0.372559	343931	half	Method 2	No	0.00533	0.987	0.021	0.014	0.054	0.999893
I12364	51JM	tooth (molar)	S12364.Y1.E1.L1	1	1240Kplus	MAL-UTK/Boston	This study	Nores, Rodrigo	770	1040-1280 calCE (897±38 BP, AA69655)	..	Selknam_NorthTierradelFuego_MargenSur_700BP	Selknam_NorthTierradelFuego_Grouped_500BP	North of Tierra del Fuego, Margen Sur	Argentina	-53.82	-67.65	F	D4h3a	n/a (female)	0.0030839	0.217564	210251	half	Method 2	No	n/a (female)	n/a (female)	-0.011	0.026	0.052	0.996726
I12367	57JM	tooth (molar)	S12367.Y1.E1.L1	1	1240Kplus	MAL-UTK/Boston	This study	Nores, Rodrigo	700	1200-1300 calCE (895±25 BP, PSUAMS-6686)	sister of I12365	Selknam_NorthTierradelFuego_MargenSur_700BP	Selknam_NorthTierradelFuego_Grouped_500BP	North of Tierra del Fuego, Margen Sur	Argentina	-53.82	-67.65	F	C1c8	n/a (female)	0.186968	0.426958	379493	half	Method 2	No	n/a (female)	n/a (female)	0.014	0.011	0.038	0.999881
I12366	56JM	tooth (molar)	S12366.Y1.E1.L1	1	1240Kplus	MAL-UTK/Boston	This study	Nores, Rodrigo	100	1670-1960 calCE (220±20 BP, PSUAMS-6685)	..	Selknam_NorthTierradelFuego_PozoTierradelFuego1_100BP	Selknam_NorthTierradelFuego_Grouped_500BP	North of Tierra del Fuego, Pozo Tierra del Fuego 1	Argentina	-53.66	-67.96	F	D1g+16189	n/a (female)	0.101333	0.75698	549796	half	Method 2	No	n/a (female)	n/a (female)	0.018	0.008	0.04	0.97568
I12363	48JM	tooth (molar)	S12363.Y1.E1.L1	1	1240Kplus	MAL-UTK/Boston	This study	Nores, Rodrigo	380	1490-1660 calCE (335±35 BP, AA69652)	..	Selknam_NorthTierradelFuego_PuestoPescador_400BP	Selknam_NorthTierradelFuego_Grouped_500BP	North of Tierra del Fuego, Puesto Pescador	Argentina	-53.28	-68.47	M	D1g+16189	Q1a2a	0.0480722	1.21585	672764	half	Method 2	No	0.00259	1.727	0.001	0.011	0.045	0.999861
I12354	29JM	tooth (premolar)	S12354.Y1.E1.L1	1	1240Kplus	MAL-UTK/Boston	This study	Nores, Rodrigo	450	1420-1630 calCE (520±30 BP, PSUAMS-6672)	..	Selknam_NorthTierradelFuego_RioGrande_500BP	Selknam_NorthTierradelFuego_Grouped_500BP	North of Tierra del Fuego, Río Grande	Argentina	-53.78	-67.7	M	D1g+16189	Q1a2a	0.0184295	1.61842	619728	half	Method 2	No	0.0032	2.133	0.007	0.004	0.076	0.99189
I12356	41JM	tooth (molar)	S12356.Y1.E1.L1	1	1240Kplus	MAL-UTK/Boston	This study	Nores, Rodrigo	280	1450-1820 calCE (650±20 BP, PSUAMS-6674)	..	Haush_MitrePeninsula_CaletaFalsaS3_300BP or Haush_MitrePeninsula_400BP_I12356	Haush_MitrePeninsula_Grouped_400BP	Tierra del Fuego, Mitre Peninusula, Caleta Falsa - S3	Argentina	-54.7	-65.35	M	D1	Q1a2a1b	0.13029	1.24	631089	half	Method 2	No	0.00589	2.805	0.001	0.009	0.049	0.999839
I12357	42JM	tooth (molar)	S12357.Y1.E1.L1	1	1240Kplus	MAL-UTK/Boston	This study	Nores, Rodrigo	330	1470-1810 calCE (530±45 BP, PSUAMS-6675)	..	Haush_MitrePeninsula_CaletaFalsaS7_300BP or Haush_MitrePeninsula_400BP_I12357	Haush_MitrePeninsula_Grouped_400BP	Tierra del Fuego, Mitre Peninusula, Caleta Falsa - S7	Argentina	-54.7	-65.35	F	D1g+16189	n/a (female)	0.197057	1.02897	581811	half	Method 2	No	n/a (female)	n/a (female)	0.007	0.009	0.051	0.994617
I12358	43JM	tooth (molar)	S12358.Y1.E1.L1	1	1240Kplus	MAL-UTK/Boston	This study	Nores, Rodrigo	440	1330-1650 calCE (820±40 BP,UGAMS-5151)	..	Haush_MitrePeninsula_CaletaFalsaS8_500BP or Haush_MitrePeninsula_400BP_I12358	Haush_MitrePeninsula_Grouped_400BP	Tierra del Fuego, Mitre Peninusula, Caleta Falsa - S8	Argentina	-54.7	-65.35	M	C	Q1a2a1	0.243273	0.666072	511809	half	Method 2	No	0.000497	0.216	-0.005	0.016	0.036	0.999855
I12359	44JM	tooth (premolar)	S12359.Y1.E1.L1	1	1240Kplus	MAL-UTK/Boston	This study	Nores, Rodrigo	590	1280-1440 calCE (870±20 BP, PSUAMS-6683)	..	Haush_MitrePeninsula_CaletaFalsaS8_500BP or Haush_MitrePeninsula_400BP_I12359	Haush_MitrePeninsula_Grouped_400BP	Tierra del Fuego, Mitre Peninusula, Caleta Falsa - S8	Argentina	-54.7	-65.35	M	C1b	Q1a2a1a1	0.128529	0.394959	338045	half	Method 2	No	0.0105	1.842	-0.007	0.018	0.046	0.999885
I12360	45JM	tooth (molar)	S12360.Y1.E1.L1	1	1240Kplus	MAL-UTK/Boston	This study	Nores, Rodrigo	400	1460-1640 calCE (800±20 BP, PSUAMS-6676)	..	Haush_MitrePeninsula_CaletaFalsaS8_500BP or Haush_MitrePeninsula_400BP_I12360	Haush_MitrePeninsula_Grouped_400BP	Tierra del Fuego, Mitre Peninusula, Caleta Falsa - S8	Argentina	-54.7	-65.35	M	D1g+16189	Q1a2	0.0652733	0.104881	117531	half	Method 2	No	Too few SNPs	Too few SNPs	0.002	0.01	0.041	0.993136
I12361	46JM	tooth (molar)	S12361.Y1.E1.L1	1	1240Kplus	MAL-UTK/Boston	This study	Nores, Rodrigo	420	1450-1630 calCE (815±20 BP, PSUAMS-6677)	..	Haush_MitrePeninsula_RioPolicarpo_400BP or Haush_MitrePeninsula_400BP_I12361	Haush_MitrePeninsula_Grouped_400BP	Tierra del Fuego, Mitre Peninusula, Río Policarpo	Argentina	-54.6	-65.58	M	D1g+16189	Q1a2a1	0.00659954	0.117069	127641	half	Method 2	No	Too few SNPs	Too few SNPs	0.024	0.031	0.028	0.991296
I12355	32JM	tooth (premolar)	S12355.Y1.E1.L1	1	1240Kplus	MAL-UTK/Boston	This study	Nores, Rodrigo	1490	260-600 calCE (1975±25 BP, PSUAMS-6673)	..	Yamana_BeagleChannel_RioPipo_1500BP	Yamana_BeagleChannel_Grouped_1500-100BP	Beagle Channel, Tierra del Fuego, Río Pipo	Argentina	-54.85	-68.52	M	C1b	Q1a2a	0.410176	2.69499	662973	half	Method 2	No	0.00106	1.413	0.003	0.007	0.058	0.998842
I12942	27JM	tooth (molar)	S12942.Y1.E1.L1	1	1240Kplus	MAL-UTK/Boston	This study	Nores, Rodrigo	60	1810-1960 calCE (490±25 BP, PSUAMS-6679)	..	Yamana_BeagleChannel_Acatushun_100BP	Yamana_BeagleChannel_Grouped_1500-100BP or Yamana_BeagleChannel_Grouped_100BP	Beagle Channel, Tierra del Fuego, Acatushún	Argentina	-54.87	-67.33	F	C1b	n/a (female)	0.034201	0.287915	284320	half	Method 2	No	n/a (female)	n/a (female)	-0.04	0.041	0.031	0.999863
I12941	23JM	tooth (molar)	S12941.Y1.E1.L1	1	1240Kplus	MAL-UTK/Boston	This study	Nores, Rodrigo	160	1560-1960 calCE (555±20 BP, PSUAMS-6678)	..	Yamana_BeagleChannel_Almanza_200BP	Yamana_BeagleChannel_Grouped_1500-100BP or Yamana_BeagleChannel_Grouped_100BP	Beagle Channel, Tierra del Fuego, Almanza	Argentina	-54.85	-67.57	M	C1b	Q1a2a1a1	0.401252	4.0244	841777	half	Method 2	No	0.00224	3.111	0.006	0.012	0.018	0.997299
I12943	22JM	tooth (premolar)	S12943.Y1.E1.L1	1	1240Kplus	MAL-UTK/Boston	This study	Nores, Rodrigo	180	1550-1960 calCE (570±20 BP, PSUAMS-6680)	..	Yamana_BeagleChannel_Almanza_200BP	Yamana_BeagleChannel_Grouped_1500-100BP or Yamana_BeagleChannel_Grouped_100BP	Beagle Channel, Tierra del Fuego, Almanza	Argentina	-54.85	-67.57	F	C1b	n/a (female)	0.628518	3.66942	835780	half	Method 2	No	n/a (female)	n/a (female)	0.012	0.004	0.05	0.992904
I12376	75JM	tooth (molar)	S12376.Y1.E1.L1	1	1240Kplus	MAL-UTK/Boston	This study	Nores, Rodrigo	2370	740-200 calBCE (2369±52 BP, UGAMS-16601)	..	Argentina_LagunaToro_2400BP	Argentina_LagunaToro_2400BP	Southwest of Buenos Aires, Laguna Toro	Argentina	-38.84	-61.42	F	A2+(64)	n/a (female)	0.0155938	0.182844	190342	half	Method 2	No	n/a (female)	n/a (female)	0.038	0.032	0.079	0.986163
5832	SA5832	..	..	..	Shotgun	Copenhagen	Moreno-Mayar et al., 2018	Moreno-Mayar et al., 2018	6620	4860-4460 calBCE (6290±50 BP, Beta-252913)	..	Chile_WesternArchipelago_PuntaSantaAna_6600BP.SG	Chile_WesternArchipelago_PuntaSantaAna_6600BP.SG	Strait of Magellan, Punta Santa Ana	Chile	-53.63	-70.93	F	..	n/a (female)	..	1.42132	864038	minus	Method 1	No	n/a (female)	n/a (female)	0.006	0.005	..	..
A460	A460	..	..	..	Shotgun	Copenhagen	Moreno-Mayar et al., 2018	Moreno-Mayar et al., 2018	4660	2900-2480 calBCE (4520±60 BP, Ua-18179)	..	Chile_WesternArchipelago_Ayayema_4700BP.SG	Chile_WesternArchipelago_Ayayema_4700BP.SG	Ayayema Cave, Patagonia	Chile	-50.1	-75.24	M	..	Q-M3 (M848)	..	10.3185	1181323	minus	Method 1	No	..	..	-0.002	0.002	..	..
MA575	MA575	..	..	..	Shotgun	Copenhagen	Raghavan et al., 2015	Raghavan et al., 2015	100	1800-1900 CE	..	Selknam_RoussonandWillemsMission_100BP.SG_lowcov	Selknam_RoussonandWillemsMission_100BP.SG_lowcov	Strait of Magellan, Tierra del Fuego	Chile	-53.26	-70.45	M	..	Too low coverage	..	0.003	3750	minus	Method 1	No	..	..	0.01	0	..	..
MA577	MA577	..	..	..	Shotgun	Copenhagen	Raghavan et al., 2015	Raghavan et al., 2015	100	1800-1900 CE	..	Selknam_RoussonandWillemsMission_100BP.SG	Selknam_RoussonandWillemsMission_100BP.SG	Strait of Magellan, Tierra del Fuego	Chile	-53.26	-70.45	M	..	Q1a2a1a1	..	2.078	925364	minus	Method 1	No	..	..	0.02	0.004	..	..
MA572	MA572	..	..	..	Shotgun	Copenhagen	Raghavan et al., 2015	Raghavan et al., 2015	100	1800-1900 CE	..	Selknam_RoussonandWillemsMission_100BP.SG_lowcov	Selknam_RoussonandWillemsMission_100BP.SG_lowcov	Strait of Magellan, Tierra del Fuego	Chile	-53.26	-70.45	F	..	n/a (female)	..	0.009	11160	minus	Method 1	No	n/a (female)	n/a (female)	-0.076	0.068	..	..
Yaghan890	Yaghan890	Hair	..	..	Shotgun	Copenhagen	Raghavan et al., 2015	Raghavan et al., 2015	100	1800-1900 CE	..	Yamana_CapeHorneMission_100BP.SG	Yamana_CapeHorneMission_Grouped_100BP.SG	Beagle Channel, Tierra del Fuego	Chile	-55.01	-69.07	M	..	Q1a2	..	0.467	266610	minus	Method 1	No	..	..	0.019	0.01	..	..
Yaghan894	Yaghan894	Hair	..	..	Shotgun	Copenhagen	Raghavan et al., 2015	Raghavan et al., 2015	100	1800-1900 CE	..	Yamana_CapeHorneMission_100BP.SG	Yamana_CapeHorneMission_Grouped_100BP.SG	Beagle Channel, Tierra del Fuego	Chile	-55.01	-69.07	F	..	n/a (female)	..	1.137	618185	minus	Method 1	No	n/a (female)	n/a (female)	0.015	0.009	..	..
Yaghan895	Yaghan895	Hair	..	..	Shotgun	Copenhagen	Raghavan et al., 2015	Raghavan et al., 2015	100	1800-1900 CE	..	Yamana_CapeHorneMission_100BP.SG	Yamana_CapeHorneMission_Grouped_100BP.SG	Beagle Channel, Tierra del Fuego	Chile	-55.01	-69.07	F	..	n/a (female)	..	1.446	658876	minus	Method 1	No	n/a (female)	n/a (female)	0.011	0.006	..	..
IPY08	IPY08b	..	..	..	Shotgun	Copenhagen	de la Fuente et al., 2018	de la Fuente et al., 2018	950	600-1300 CE (from other dates)	..	Yamana_BeagleChannel_HosteIsland_1000BP.SG	Yamana_BeagleChannel_Grouped_800BP.SG	Beagle Channel, Hoste Island	Chile	-55.25	-69.02	M	..	Q1a2a1a1	0.102	1.7	903809	minus	Method 1	No	0.014	..	0.005	0.005	..	..
IPY10	IPY10	..	..	..	Shotgun	Copenhagen	de la Fuente et al., 2018	de la Fuente et al., 2018	610	1260-1430 CE (910±30 BP, Beta-413909)	..	Yamana_BeagleChannel_PuertoWilliams_600BP.SG	Yamana_BeagleChannel_Grouped_800BP.SG	Beagle Channel, Puerto Williams	Chile	-54.93	-67.62	M	..	A	0.596	9.1	778218	minus	Method 1	No	0.008	..	0.005	0.003	..	..
AM71	AM71	..	..	..	Shotgun	Copenhagen	Raghavan et al., 2015	Raghavan et al., 2015	100	1800-1900 CE	..	Kawéskar_HagenbeckExpedition_100BP.SG	Kawéskar_HagenbeckExpedition_Grouped_100BP.SG	Strait of Magellan	Chile	-53.84	-71.17	F	..	n/a (female)	..	0.109	118099	minus	Method 1	No	n/a (female)	n/a (female)	0.007	0.015	..	..
AM66	AM66	..	..	..	Shotgun	Copenhagen	Raghavan et al., 2015	Raghavan et al., 2015	100	1800-1900 CE	..	Kawéskar_HagenbeckExpedition_100BP.SG_lowcov	Kawéskar_HagenbeckExpedition_100BP.SG_lowcov	Strait of Magellan	Chile	-53.84	-71.17	M	..	Too low coverage	..	0.024	28113	minus	Method 1	No	..	..	0.002	0.024	..	..
AM72	AM72	..	..	..	Shotgun	Copenhagen	Raghavan et al., 2015	Raghavan et al., 2015	100	1800-1900 CE	..	Kawéskar_HagenbeckExpedition_100BP.SG_lowcov	Kawéskar_HagenbeckExpedition_100BP.SG_lowcov	Strait of Magellan	Chile	-53.84	-71.17	F	..	n/a (female)	..	0.004	4469	minus	Method 1	No	n/a (female)	n/a (female)	-0.104	0.037	..	..
AM73	AM73	..	..	..	Shotgun	Copenhagen	Raghavan et al., 2015	Raghavan et al., 2015	100	1800-1900 CE	..	Kawéskar_HagenbeckExpedition_100BP.SG_lowcov	Kawéskar_HagenbeckExpedition_100BP.SG_lowcov	Strait of Magellan	Chile	-53.84	-71.17	F	..	n/a (female)	..	0.02	21031	minus	Method 1	No	n/a (female)	n/a (female)	-0.07	0.051	..	..
AM74	AM74	..	..	..	Shotgun	Copenhagen	Raghavan et al., 2015	Raghavan et al., 2015	100	1800-1900 CE	..	Kawéskar_HagenbeckExpedition_100BP.SG	Kawéskar_HagenbeckExpedition_Grouped_100BP.SG	Strait of Magellan	Chile	-53.84	-71.17	M	..	Q1a2a	..	0.498	443525	minus	Method 1	No	..	..	0.023	0.005	..	..
IPK12	IPK12	..	..	..	Shotgun	Copenhagen	de la Fuente et al., 2018	de la Fuente et al., 2018	570	1240-1460 calCE (1000±30 BP, Beta-413911)	..	Kawéskar_WesternArchipelago_PuntaSantaMaria_600BP.SG	Kawéskar_WesternArchipelago_Grouped_800BP.SG	Strait of Magellan, Punta Santa María	Chile	-53.35	-70.97	F	..	n/a (female)	0.638	7.8	1142798	minus	Method 1	No	n/a (female)	n/a (female)	-0.005	0.003	..	..
IPK13	IPK13a	..	..	..	Shotgun	Copenhagen	de la Fuente et al., 2018	de la Fuente et al., 2018	1120	680-970 calCE (1320±30 BP, Beta-413912)	..	Kawéskar_WesternArchipelago_Yekchal_1100BP.SG	Kawéskar_WesternArchipelago_Grouped_800BP.SG	Yekchal, Patagonia	Chile	-49.14	-74.45	M	..	Q1a2a1a	0.246	3.5	1044915	minus	Method 1	No	0.007	..	-0.007	0.014	..	..
Note: Highlighted in yellow are individuals newly reported in this study.

## Sheet: B. Dating correction
Lab Number	Sample ID	Individual Analysis Label	Process	Calibration notes	Marine ΔR	D14C (‰)	± σ	14C age (BP)	± σ	δ13Ccollagen (‰)	δ13Capatite (‰)	δ15N (‰)	%C	%N	C:N	Cal BP (μ)	2σ low	2σ high	Cal BCE/CE (μ)	2σ low	2σ high	Reference
AA-60935	I12362	Argentina_NorthTierradelFuego_LaArcillosa2_5800BP	..	80% SHCal13, 20% Marine13	221±40 (Ingram and Southon 1996); 1 SD reported here and below	..	..	5205	58	-17.9	..	13.1	..	..	..	5820	5990	5660	-3870	-4040	-3710	Santiago et al., Intersecciones en antropología, 2011
B-4996 and B-5006 [combined]	I8575	Aónikenk_SouthContinent_CerroJohnny_400BP	..	100% SHCal13; two dates: 390±60 and 480±70	..	..	..	428	46	..	..	..	..	..	..	430	520	320	1520	1430	1630	This study
PSUAMS-6684	I12365	Selknam_NorthTierradelFuego_MargenSur_700BP_brother.I12367	XAD amino acids	80% SHCal13, 20% Marine13	221±40 (Ingram and Southon 1996)	-112.417	1.68268	960	20	-18.29, -18.13*	..	13.60, 15.10*	26.1925	9.68831	3.1541	740	800	680	1210	1150	1270	This study; Santiago et al., Intersecciones en antropología, 2011; Zangrando et al., Avances en arqueometría, 2007.
AA-69655	I12364	Selknam_NorthTierradelFuego_MargenSur_700BP	..	100% SHCal13	..	..	..	897	38	-19.9	..	10.97	..	..	..	770	910	670	1180	1040	1280	This study
PSUAMS-6686	I12367	Selknam_NorthTierradelFuego_MargenSur_700BP	XAD amino acids	80% SHCal13, 20% Marine13	221±40 (Ingram and Southon 1996)	-105.58	2.30901	895	25	-18.35, -17.92*	..	13.04, 13.78*	29.0252	10.7367	3.15392	700	750	650	1250	1200	1300	This study; Santiago et al., Intersecciones en antropología, 2011; Zangrando et al., Avances en arqueometría, 2007.
PSUAMS-6685	I12366	Selknam_NorthTierradelFuego_PozoTierradelFuego1_100BP	XAD amino acids	80% SHCal13, 20% Marine13	221±40 (Ingram and Southon 1996)	-27.0542	1.97983	220	20	-18.69*	..	13.4*	28.4647	10.4585	3.17528	100	280	-10	1850	1670	1960	This study
AA-69652	I12363	Selknam_NorthTierradelFuego_PuestoPescador_400BP	..	100% SHCal13	..	..	..	335	35	-20.3	..	12.5	..	..	..	380	460	290	1570	1490	1660	Salemme et al., XVI Congreso Nacional de Arquelogía Argentina, 2007. Suby et al., 2007.
PSUAMS-6672	I12354	Selknam_NorthTierradelFuego_RioGrande_500BP	XAD amino acids	80% SHCal13, 20% Marine13	221±40 (Ingram and Southon 1996)	-62.502	3.12887	520	30	-18.82*	..	14.25*	4.5206	1.57317	3.35248	450	530	320	1500	1420	1630	This study
PSUAMS-6674	I12356	Haush_MitrePeninsula_CaletaFalsaS3_300BP or Haush_MitrePeninsula_400BP_I12356	XAD amino acids	40% SHCal13, 60% Marine13	221±40 (Ingram and Southon 1996)	-77.829	1.92999	650	20	-11.60, -10.55*	-9.9	18.30, 19.90*	10.8786	3.97747	3.19088	280	500	130	1670	1450	1820	This study; Yesner et al., Shincal, 1991
PSUAMS-6675	I12357	Haush_MitrePeninsula_CaletaFalsaS7_300BP or Haush_MitrePeninsula_400BP_I12357	XAD amino acids	60% SHCal13, 40% Marine13	221±40 (Ingram and Southon 1996)	-63.8571	4.66168	530	45	-11.80, -17.26*	-9.7	13.05*, 18.50	13.2226	4.81458	3.20409	330	480	140	1620	1470	1810	This study; Yesner et al., Shincal, 1991
UGAMS-5151	I12358	Haush_MitrePeninsula_CaletaFalsaS8_500BP or Haush_MitrePeninsula_400BP_I12358	..	40% SHCal13, 60% Marine13	221±40 (Ingram and Southon 1996)	..	..	820	40	-12.3	..	..	..	..	..	440	620	300	1510	1330	1650	Guichon et al., Arqueología de la Costa Patagónica, 2008
PSUAMS-6683	I12359	Haush_MitrePeninsula_CaletaFalsaS8_500BP or Haush_MitrePeninsula_400BP_I12359	XAD amino acids	60% SHCal13, 40% Marine13	221±40 (Ingram and Southon 1996)	-102.751	1.91803	870	20	-11.30, -11.40*	-10.6	15.10*, 18.47	24.5589	9.06529	3.16063	590	670	510	1360	1280	1440	This study; Yesner et al., Shincal, 1991
PSUAMS-6676	I12360	Haush_MitrePeninsula_CaletaFalsaS8_500BP or Haush_MitrePeninsula_400BP_I12360	XAD amino acids	20% SHCal13, 80% Marine13	221±40 (Ingram and Southon 1996)	-94.6121	1.8808	800	20	-11.27*	..	21.97*	27.1199	10.0174	3.15849	400	490	310	1550	1460	1640	This study
PSUAMS-6677	I12361	Haush_MitrePeninsula_RioPolicarpo_400BP or Haush_MitrePeninsula_400BP_I12361	XAD amino acids	20% SHCal13, 80% Marine13	221±40 (Ingram and Southon 1996)	-96.3455	2.09527	815	20	-11.02*	..	19.99*	14.5177	5.32273	3.18207	420	500	320	1530	1450	1630	This study
PSUAMS-6673	I12355	Yamana_BeagleChannel_RioPipo_1500BP	XAD amino acids	40% SHCal13, 60% Marine13	221±40 (Ingram and Southon 1996)	-218.185	2.0868	1975	25	-11.76*, -13.10, -13.30	..	15.80, 19.06*	10.1721	3.67598	3.22838	1490	1690	1350	460	260	600	This study; Tessone et al., Revista Argentina de Antropología Biológica, 2003; Tafuri et al., PloS one, 2017
PSUAMS-6679	I12942	Yamana_BeagleChannel_Acatushun_100BP	XAD amino acids	20% SHCal13, 80% Marine13	221±40 (Ingram and Southon 1996)	-59.0133	2.86103	490	25	-12.39*	..	21.6*	10.2711	3.73054	3.21213	60	140	-10	1890	1810	1960	This study
PSUAMS-6678	I12941	Yamana_BeagleChannel_Almanza_200BP	XAD amino acids	40% SHCal13, 60% Marine13	221±40 (Ingram and Southon 1996)	-66.558	2.25383	555	20	-10.95*	..	19.5*	10.3328	3.72126	3.23946	160	390	-10	1790	1560	1960	This study
PSUAMS-6680	I12943	Yamana_BeagleChannel_Almanza_200BP	XAD amino acids	40% SHCal13, 60% Marine13	221±40 (Ingram and Southon 1996)	-68.7759	2.20644	570	20	-11.43*, -11.90, -12.10	..	18.00, 19.12*	7.83458	2.79975	3.2647	180	400	-10	1770	1550	1960	This study; Tessone et al., Revista Argentina de Antropología Biológica, 2003; Tafuri et al., PloS one, 2017
UGAMS-16601	I12376	Argentina_LagunaToro_2400BP	..	100% SHCal13	..	..	..	2369	52	-16.8	-13.5	11.8	..	..	..	2370	2690	2150	-420	-740	-200	Scabuzzo et al., Chungará, 2016
Beta-413909	IPY10	Yamana_BeagleChannel_PuertoWilliams_600BP.SG	..	60% SHCal13, 40% Marine13	221±40 (Ingram and Southon 1996)	..	..	910	30	-12.4	..	16.7	..	..	..	610	690	520	1340	1260	1430	de la Fuente et al., PNAS 2018
Beta-413911	IPK12	Kawéskar_WesternArchipelago_PuntaSantaMaria_600BP.SG	..	40% SHCal13, 60% Marine13	221±40 (Ingram and Southon 1996)	..	..	1000	30	-15.8	..	17.5	..	..	..	570	710	490	1380	1240	1460	de la Fuente et al., PNAS 2018
Beta-413912	IPK13	Kawéskar_WesternArchipelago_Yekchal_1100BP.SG	..	80% SHCal13, 20% Marine13	221±40 (Ingram and Southon 1996)	..	..	1320	30	-10.8	..	14.9	..	..	..	1120	1270	980	830	680	970	de la Fuente et al., PNAS 2018
Beta-252913	5832	Chile_WesternArchipelago_PuntaSantaAna_6600BP.SG	..	20% SHCal13, 80% Marine13	221±40 (Ingram and Southon 1996)	..	..	6290	50	-13.24	..	20.02	..	..	..	6620	6810	6410	-4670	-4860	-4460	Borrero et al., Anales del Instituto de la Patagonia, 2001
Ua-18179	A460	Chile_WesternArchipelago_Ayayema_4700BP.SG	..	40% SHCal13, 60% Marine13	221±40 (Ingram and Southon 1996)	..	..	4520	60	..	..	..	..	..	..	4660	4850	4430	-2710	-2900	-2480	Legoupil and Sellier, Magallania, 2004
										* - newly reported values
Not directly dated.
	I8576	Selknam_NorthTierradelFuego_FaroMendez_100BP																	1800-1900 CE
	MA575	Selknam_RoussonandWillemsMission_100BP.SG_lowcov																	1800-1900 CE
	MA577	Selknam_RoussonandWillemsMission_100BP.SG																	1800-1900 CE
	MA572	Selknam_RoussonandWillemsMission_100BP.SG_lowcov																	1800-1900 CE
	Yaghan890	Yamana_CapeHorneMission_100BP.SG																	1800-1900 CE
	Yaghan894	Yamana_CapeHorneMission_100BP.SG																	1800-1900 CE
	Yaghan895	Yamana_CapeHorneMission_100BP.SG																	1800-1900 CE
	IPY08	Yamana_BeagleChannel_HosteIsland_1000BP.SG																	600-1300 CE (from other dates)
	AM71	Kawéskar_HagenbeckExpedition_100BP.SG																	1800-1900 CE
	AM66	Kawéskar_HagenbeckExpedition_100BP.SG_lowcov																	1800-1900 CE
	AM72	Kawéskar_HagenbeckExpedition_100BP.SG_lowcov																	1800-1900 CE
	AM73	Kawéskar_HagenbeckExpedition_100BP.SG_lowcov																	1800-1900 CE
	AM74	Kawéskar_HagenbeckExpedition_100BP.SG																	1800-1900 CE
References:
Borrero, L.A., Guichón, R.A., Tykot, R.H., Kelly, J., Prieto, A. & Cárdenas, P. Dieta a partir de isótopos estables en restos óseos humanos de Patagonia Austral. Estado actual y perspectivas. Anales del Instituto de la Patagonia (Serie Ciencias Humanas) 29, 119–127 (2001).
de la Fuente, C. et al. Genomic insights into the origin and diversification of late maritime hunter-gatherers from the Chilean Patagonia. Proc Natl Acad Sci U S A 115, E4006–E4012, doi:10.1073/pnas.1715688115 (2018).
Guichón, R. A. & Suby, J. A. Estudio bioarqueológico de los restos óseos humanos recuperados por Anne Chapman (T) en Caleta Falsa, Tierra del Fuego. Magallania (Punta Arenas) 39, 163–177 (2011).
Ingram, B.L. & Southon, J.R. Reservoir ages in eastern Pacific coastal and estuarine waters. Radiocarbon 38(3), 573–582 (1996).
Legoupil, D. & Sellier, P. (2004). La sepultura de la cueva Ayayema (Isla Madre de Dios, Archipiélagos Occidentales de Patagonia). Magallania 32, 115–124.
Salemme, M., Santiago, F., Suby, J. & Guichón, R. Arqueología funeraria en el norte de Tierra del Fuego. XVI Congreso Nacional de Arqueología Argentina. Jujuy. (2007).
Santiago, F., Salemme, M., Suby, J. & Guichón, R. Restos humanos en el norte de Tierra del Fuego: aspectos contextuales, dietarios y paleopatológicos. Intersecciones en antropología 12, 147–162 (2011).
Scabuzzo, C., Frontini, R., Vecchi, R. & Bayón, C. Isótopos estables y dieta de los cazadores recolectores del sudoeste bonaerense (Argentina). Chungará (Arica) 48, 383–395 (2016).
Suby, J., Guichón, R., Salemme, M. & Santiago, F. Possibilities and limitations of human bone record in Southern Patagonia. Fundhamentos 7, 349–363 (2008).
Tafuri, M. A. et al. Dietary resilience among hunter-gatherers of Tierra del Fuego: Isotopic evidence in a diachronic perspective. PloS one 12, e0175594 (2017).
Tessone, A., Zangrando, F. A., Valencio, S. & Panarello, H. Isótopos estables del carbono en restos óseos humanos de la región del Canal Beagle, Isla Grande de Tierra del Fuego. Revista Argentina de Antropología Biológica 5, 33-43 (2003).
Yesner, D., Figuerero, M., Guichón, R. & Borrero, L. Análisis de isótopos estables en esqueletos humanos: confirmación de patrones de subsistencia etnográficos para Tierra del Fuego. Shincal 3, 182-191 (1991).
Zangrando, A. et al. Isótopos estables y dietas humanas en ambientes costeros. Avances en arqueometría, 91-97 (2004).
