# Supplementary material for: Ancient genomes in South Patagonia reveal population movements associated with technological shifts and geography
Source: Nat Commun. 2020 Aug 3;11:3868. doi: 10.1038/s41467-020-17656-w (PMC7400565; doi:10.1038/s41467-020-17656-w)
Supplement: Supplementary file 6 — Supplementary Data 3 [file 41467_2020_17656_MOESM6_ESM.xlsx]

## Sheet: A.f4 Mbuti,X,MHoutPat,MHinPat
Note: These statistics below all show that Late Holocene Patagonia groups are more closely related to Middle Holocene Patagonia groups relative to Argentina groups from elsewhere, showing regional genetic continuity in Patagonia from at least 7300BP.
Pop1_W	Pop2_X	Pop3_Y	Pop4_Z	f4_value	Z_score	BABA	ABBA	Num_SNPs
Mbuti.DG	Argentina_LagunaToro_2400BP	Argentina_LagunaChica_6800BP	Chile_WesternArchipelago_Ayayema_4700BP.SG	-0.001006	-1.083	4354	4450	95069
Mbuti.DG	Aónikenk_SouthContinent_CerroJohnny_400BP	Argentina_LagunaChica_6800BP	Chile_WesternArchipelago_Ayayema_4700BP.SG	0.000787	1.076	10374	10199	222512
Mbuti.DG	Selknam_NorthTierradelFuego_FaroMendez_100BP	Argentina_LagunaChica_6800BP	Chile_WesternArchipelago_Ayayema_4700BP.SG	0.002242	3.026	13869	13216	291151
Mbuti.DG	Selknam_NorthTierradelFuego_Grouped_500BP	Argentina_LagunaChica_6800BP	Chile_WesternArchipelago_Ayayema_4700BP.SG	0.002073	3.919	18628	17811	393881
Mbuti.DG	Haush_MitrePeninsula_Grouped_400BP	Argentina_LagunaChica_6800BP	Chile_WesternArchipelago_Ayayema_4700BP.SG	0.002981	5.629	18592	17428	390332
Mbuti.DG	Yamana_CapeHorneMission_Grouped_100BP.SG	Argentina_LagunaChica_6800BP	Chile_WesternArchipelago_Ayayema_4700BP.SG	0.003706	6.437	17341	15992	363801
Mbuti.DG	Kawéskar_WesternArchipelago_PuntaSantaMaria_600BP.SG	Argentina_LagunaChica_6800BP	Chile_WesternArchipelago_Ayayema_4700BP.SG	0.004903	7.304	19936	17928	409495
Mbuti.DG	Yamana_BeagleChannel_Grouped_800BP.SG	Argentina_LagunaChica_6800BP	Chile_WesternArchipelago_Ayayema_4700BP.SG	0.004914	7.792	18398	16532	379770
Mbuti.DG	Kawéskar_HagenbeckExpedition_Grouped_100BP.SG	Argentina_LagunaChica_6800BP	Chile_WesternArchipelago_Ayayema_4700BP.SG	0.005921	8.622	11139	9789	227995
Mbuti.DG	Kawéskar_WesternArchipelago_Yekchal_1100BP.SG	Argentina_LagunaChica_6800BP	Chile_WesternArchipelago_Ayayema_4700BP.SG	0.006239	8.642	18122	15803	371739
Mbuti.DG	Chile_WesternArchipelago_PuntaSantaAna_6600BP.SG	Argentina_LagunaChica_6800BP	Chile_WesternArchipelago_Ayayema_4700BP.SG	0.006444	8.782	15586	13533	318490
Mbuti.DG	Argentina_NorthTierradelFuego_LaArcillosa2_5800BP	Argentina_LagunaChica_6800BP	Chile_WesternArchipelago_Ayayema_4700BP.SG	0.006826	9.042	17427	15042	349297
Mbuti.DG	Argentina_LagunaToro_2400BP	Argentina_LagunaChica_6800BP	Chile_WesternArchipelago_PuntaSantaAna_6600BP.SG	-0.002738	-2.691	3390	3594	74575
Mbuti.DG	Kawéskar_WesternArchipelago_PuntaSantaMaria_600BP.SG	Argentina_LagunaChica_6800BP	Chile_WesternArchipelago_PuntaSantaAna_6600BP.SG	0.001985	2.822	14956	14324	318276
Mbuti.DG	Kawéskar_WesternArchipelago_Yekchal_1100BP.SG	Argentina_LagunaChica_6800BP	Chile_WesternArchipelago_PuntaSantaAna_6600BP.SG	0.001972	2.871	13429	12857	290255
Mbuti.DG	Kawéskar_HagenbeckExpedition_Grouped_100BP.SG	Argentina_LagunaChica_6800BP	Chile_WesternArchipelago_PuntaSantaAna_6600BP.SG	0.002065	2.962	8340	7969	179731
Mbuti.DG	Yamana_BeagleChannel_Grouped_800BP.SG	Argentina_LagunaChica_6800BP	Chile_WesternArchipelago_PuntaSantaAna_6600BP.SG	0.002021	3.134	13751	13155	295156
Mbuti.DG	Aónikenk_SouthContinent_CerroJohnny_400BP	Argentina_LagunaChica_6800BP	Chile_WesternArchipelago_PuntaSantaAna_6600BP.SG	0.002452	3.139	8252	7826	173956
Mbuti.DG	Yamana_CapeHorneMission_Grouped_100BP.SG	Argentina_LagunaChica_6800BP	Chile_WesternArchipelago_PuntaSantaAna_6600BP.SG	0.001959	3.284	13263	12705	285298
Mbuti.DG	Selknam_NorthTierradelFuego_FaroMendez_100BP	Argentina_LagunaChica_6800BP	Chile_WesternArchipelago_PuntaSantaAna_6600BP.SG	0.003237	4.183	10826	10092	226750
Mbuti.DG	Selknam_NorthTierradelFuego_Grouped_500BP	Argentina_LagunaChica_6800BP	Chile_WesternArchipelago_PuntaSantaAna_6600BP.SG	0.002626	4.561	14567	13762	306821
Mbuti.DG	Haush_MitrePeninsula_Grouped_400BP	Argentina_LagunaChica_6800BP	Chile_WesternArchipelago_PuntaSantaAna_6600BP.SG	0.002683	4.708	14418	13602	304310
Mbuti.DG	Chile_WesternArchipelago_Ayayema_4700BP.SG	Argentina_LagunaChica_6800BP	Chile_WesternArchipelago_PuntaSantaAna_6600BP.SG	0.005131	6.901	15586	13951	318490
Mbuti.DG	Argentina_NorthTierradelFuego_LaArcillosa2_5800BP	Argentina_LagunaChica_6800BP	Chile_WesternArchipelago_PuntaSantaAna_6600BP.SG	0.007516	9.286	13759	11703	273621
Mbuti.DG	Argentina_LagunaToro_2400BP	Argentina_LagunaChica_6800BP	Argentina_NorthTierradelFuego_LaArcillosa2_5800BP	-0.001858	-2.105	5707	5935	122663
Mbuti.DG	Aónikenk_SouthContinent_CerroJohnny_400BP	Argentina_LagunaChica_6800BP	Argentina_NorthTierradelFuego_LaArcillosa2_5800BP	0.002571	3.715	13337	12623	277350
Mbuti.DG	Yamana_BeagleChannel_Grouped_800BP.SG	Argentina_LagunaChica_6800BP	Argentina_NorthTierradelFuego_LaArcillosa2_5800BP	0.002514	4.258	21746	20599	456379
Mbuti.DG	Yamana_CapeHorneMission_Grouped_100BP.SG	Argentina_LagunaChica_6800BP	Argentina_NorthTierradelFuego_LaArcillosa2_5800BP	0.002331	4.428	21672	20614	453759
Mbuti.DG	Kawéskar_WesternArchipelago_Yekchal_1100BP.SG	Argentina_LagunaChica_6800BP	Argentina_NorthTierradelFuego_LaArcillosa2_5800BP	0.002869	4.556	21336	20042	451049
Mbuti.DG	Selknam_NorthTierradelFuego_FaroMendez_100BP	Argentina_LagunaChica_6800BP	Argentina_NorthTierradelFuego_LaArcillosa2_5800BP	0.003392	4.773	17531	16314	358972
Mbuti.DG	Kawéskar_HagenbeckExpedition_Grouped_100BP.SG	Argentina_LagunaChica_6800BP	Argentina_NorthTierradelFuego_LaArcillosa2_5800BP	0.003157	4.871	13697	12792	286532
Mbuti.DG	Kawéskar_WesternArchipelago_PuntaSantaMaria_600BP.SG	Argentina_LagunaChica_6800BP	Argentina_NorthTierradelFuego_LaArcillosa2_5800BP	0.003212	4.931	23848	22265	492908
Mbuti.DG	Selknam_NorthTierradelFuego_Grouped_500BP	Argentina_LagunaChica_6800BP	Argentina_NorthTierradelFuego_LaArcillosa2_5800BP	0.002926	5.582	23501	22084	484357
Mbuti.DG	Haush_MitrePeninsula_Grouped_400BP	Argentina_LagunaChica_6800BP	Argentina_NorthTierradelFuego_LaArcillosa2_5800BP	0.003052	5.742	23298	21827	482034
Mbuti.DG	Chile_WesternArchipelago_Ayayema_4700BP.SG	Argentina_LagunaChica_6800BP	Argentina_NorthTierradelFuego_LaArcillosa2_5800BP	0.007678	10.101	17427	14745	349297
Mbuti.DG	Chile_WesternArchipelago_PuntaSantaAna_6600BP.SG	Argentina_LagunaChica_6800BP	Argentina_NorthTierradelFuego_LaArcillosa2_5800BP	0.009522	12.969	13759	11154	273621
Mbuti.DG	Aónikenk_SouthContinent_CerroJohnny_400BP	Chile_LosRieles_5100BP	Chile_WesternArchipelago_Ayayema_4700BP.SG	-0.00064	-0.816	13365	13554	294852
Mbuti.DG	Argentina_LagunaToro_2400BP	Chile_LosRieles_5100BP	Chile_WesternArchipelago_Ayayema_4700BP.SG	0.001186	1.231	5509	5368	118850
Mbuti.DG	Selknam_NorthTierradelFuego_Grouped_500BP	Chile_LosRieles_5100BP	Chile_WesternArchipelago_Ayayema_4700BP.SG	0.000791	1.351	24472	24055	527582
Mbuti.DG	Haush_MitrePeninsula_Grouped_400BP	Chile_LosRieles_5100BP	Chile_WesternArchipelago_Ayayema_4700BP.SG	0.00132	2.387	24078	23396	516977
Mbuti.DG	Selknam_NorthTierradelFuego_FaroMendez_100BP	Chile_LosRieles_5100BP	Chile_WesternArchipelago_Ayayema_4700BP.SG	0.001889	2.441	18424	17683	392612
Mbuti.DG	Kawéskar_WesternArchipelago_PuntaSantaMaria_600BP.SG	Chile_LosRieles_5100BP	Chile_WesternArchipelago_Ayayema_4700BP.SG	0.003111	4.277	27407	25625	572751
Mbuti.DG	Yamana_CapeHorneMission_Grouped_100BP.SG	Chile_LosRieles_5100BP	Chile_WesternArchipelago_Ayayema_4700BP.SG	0.002995	4.864	21732	20350	461438
Mbuti.DG	Kawéskar_HagenbeckExpedition_Grouped_100BP.SG	Chile_LosRieles_5100BP	Chile_WesternArchipelago_Ayayema_4700BP.SG	0.003856	5.299	13907	12780	292312
Mbuti.DG	Yamana_BeagleChannel_Grouped_800BP.SG	Chile_LosRieles_5100BP	Chile_WesternArchipelago_Ayayema_4700BP.SG	0.00357	5.3	25404	23502	532736
Mbuti.DG	Kawéskar_WesternArchipelago_Yekchal_1100BP.SG	Chile_LosRieles_5100BP	Chile_WesternArchipelago_Ayayema_4700BP.SG	0.004494	5.893	24730	22408	516637
Mbuti.DG	Chile_WesternArchipelago_PuntaSantaAna_6600BP.SG	Chile_LosRieles_5100BP	Chile_WesternArchipelago_Ayayema_4700BP.SG	0.004591	5.923	20795	18789	437015
Mbuti.DG	Argentina_NorthTierradelFuego_LaArcillosa2_5800BP	Chile_LosRieles_5100BP	Chile_WesternArchipelago_Ayayema_4700BP.SG	0.006846	7.875	21713	18721	437170
Mbuti.DG	Argentina_LagunaToro_2400BP	Chile_LosRieles_5100BP	Chile_WesternArchipelago_PuntaSantaAna_6600BP.SG	-0.000324	-0.316	4198	4228	92131
Mbuti.DG	Kawéskar_WesternArchipelago_Yekchal_1100BP.SG	Chile_LosRieles_5100BP	Chile_WesternArchipelago_PuntaSantaAna_6600BP.SG	-4.7e-05	-0.061	17997	18015	395620
Mbuti.DG	Kawéskar_HagenbeckExpedition_Grouped_100BP.SG	Chile_LosRieles_5100BP	Chile_WesternArchipelago_PuntaSantaAna_6600BP.SG	-2.3e-05	-0.032	10225	10230	227215
Mbuti.DG	Kawéskar_WesternArchipelago_PuntaSantaMaria_600BP.SG	Chile_LosRieles_5100BP	Chile_WesternArchipelago_PuntaSantaAna_6600BP.SG	0.000226	0.3	20198	20099	436346
Mbuti.DG	Yamana_BeagleChannel_Grouped_800BP.SG	Chile_LosRieles_5100BP	Chile_WesternArchipelago_PuntaSantaAna_6600BP.SG	0.000533	0.778	18691	18475	405706
Mbuti.DG	Yamana_CapeHorneMission_Grouped_100BP.SG	Chile_LosRieles_5100BP	Chile_WesternArchipelago_PuntaSantaAna_6600BP.SG	0.00116	1.779	16464	16050	357580
Mbuti.DG	Haush_MitrePeninsula_Grouped_400BP	Chile_LosRieles_5100BP	Chile_WesternArchipelago_PuntaSantaAna_6600BP.SG	0.001138	1.835	18495	18043	396969
Mbuti.DG	Aónikenk_SouthContinent_CerroJohnny_400BP	Chile_LosRieles_5100BP	Chile_WesternArchipelago_PuntaSantaAna_6600BP.SG	0.00153	1.887	10545	10198	226688
Mbuti.DG	Selknam_NorthTierradelFuego_Grouped_500BP	Chile_LosRieles_5100BP	Chile_WesternArchipelago_PuntaSantaAna_6600BP.SG	0.001522	2.482	18971	18355	404362
Mbuti.DG	Selknam_NorthTierradelFuego_FaroMendez_100BP	Chile_LosRieles_5100BP	Chile_WesternArchipelago_PuntaSantaAna_6600BP.SG	0.002544	3.126	14233	13467	300718
Mbuti.DG	Chile_WesternArchipelago_Ayayema_4700BP.SG	Chile_LosRieles_5100BP	Chile_WesternArchipelago_PuntaSantaAna_6600BP.SG	0.003145	3.969	20795	19421	437015
Mbuti.DG	Argentina_NorthTierradelFuego_LaArcillosa2_5800BP	Chile_LosRieles_5100BP	Chile_WesternArchipelago_PuntaSantaAna_6600BP.SG	0.007101	8.122	16825	14420	338726
Mbuti.DG	Argentina_LagunaToro_2400BP	Chile_LosRieles_5100BP	Argentina_NorthTierradelFuego_LaArcillosa2_5800BP	5.6e-05	0.057	6739	6731	143026
Mbuti.DG	Kawéskar_WesternArchipelago_Yekchal_1100BP.SG	Chile_LosRieles_5100BP	Argentina_NorthTierradelFuego_LaArcillosa2_5800BP	0.000799	1.114	25825	25385	550346
Mbuti.DG	Yamana_BeagleChannel_Grouped_800BP.SG	Chile_LosRieles_5100BP	Argentina_NorthTierradelFuego_LaArcillosa2_5800BP	0.001364	1.998	26585	25821	559909
Mbuti.DG	Aónikenk_SouthContinent_CerroJohnny_400BP	Chile_LosRieles_5100BP	Argentina_NorthTierradelFuego_LaArcillosa2_5800BP	0.001748	2.176	15995	15414	332632
Mbuti.DG	Yamana_CapeHorneMission_Grouped_100BP.SG	Chile_LosRieles_5100BP	Argentina_NorthTierradelFuego_LaArcillosa2_5800BP	0.001403	2.183	25258	24512	531330
Mbuti.DG	Kawéskar_HagenbeckExpedition_Grouped_100BP.SG	Chile_LosRieles_5100BP	Argentina_NorthTierradelFuego_LaArcillosa2_5800BP	0.001619	2.195	15971	15428	335922
Mbuti.DG	Kawéskar_WesternArchipelago_PuntaSantaMaria_600BP.SG	Chile_LosRieles_5100BP	Argentina_NorthTierradelFuego_LaArcillosa2_5800BP	0.001735	2.278	29088	28041	603476
Mbuti.DG	Haush_MitrePeninsula_Grouped_400BP	Chile_LosRieles_5100BP	Argentina_NorthTierradelFuego_LaArcillosa2_5800BP	0.001733	2.934	27861	26855	580307
Mbuti.DG	Selknam_NorthTierradelFuego_Grouped_500BP	Chile_LosRieles_5100BP	Argentina_NorthTierradelFuego_LaArcillosa2_5800BP	0.001891	3.134	28298	27190	586165
Mbuti.DG	Selknam_NorthTierradelFuego_FaroMendez_100BP	Chile_LosRieles_5100BP	Argentina_NorthTierradelFuego_LaArcillosa2_5800BP	0.00286	3.628	21248	20003	435436
Mbuti.DG	Chile_WesternArchipelago_Ayayema_4700BP.SG	Chile_LosRieles_5100BP	Argentina_NorthTierradelFuego_LaArcillosa2_5800BP	0.005817	6.749	21713	19170	437170
Mbuti.DG	Chile_WesternArchipelago_PuntaSantaAna_6600BP.SG	Chile_LosRieles_5100BP	Argentina_NorthTierradelFuego_LaArcillosa2_5800BP	0.007343	8.374	16825	14338	338726
Mbuti.DG	Argentina_LagunaToro_2400BP	Argentina_ArroyoSeco2_7700BP	Chile_WesternArchipelago_Ayayema_4700BP.SG	-0.001047	-1.279	6055	6193	131300
Mbuti.DG	Aónikenk_SouthContinent_CerroJohnny_400BP	Argentina_ArroyoSeco2_7700BP	Chile_WesternArchipelago_Ayayema_4700BP.SG	-0.000338	-0.517	15843	15958	341925
Mbuti.DG	Selknam_NorthTierradelFuego_FaroMendez_100BP	Argentina_ArroyoSeco2_7700BP	Chile_WesternArchipelago_Ayayema_4700BP.SG	0.00155	2.402	21597	20887	458163
Mbuti.DG	Selknam_NorthTierradelFuego_Grouped_500BP	Argentina_ArroyoSeco2_7700BP	Chile_WesternArchipelago_Ayayema_4700BP.SG	0.001199	2.484	29110	28369	617739
Mbuti.DG	Haush_MitrePeninsula_Grouped_400BP	Argentina_ArroyoSeco2_7700BP	Chile_WesternArchipelago_Ayayema_4700BP.SG	0.002036	4.217	28518	27296	600114
Mbuti.DG	Kawéskar_WesternArchipelago_PuntaSantaMaria_600BP.SG	Argentina_ArroyoSeco2_7700BP	Chile_WesternArchipelago_Ayayema_4700BP.SG	0.003404	5.545	34656	32224	714190
Mbuti.DG	Kawéskar_HagenbeckExpedition_Grouped_100BP.SG	Argentina_ArroyoSeco2_7700BP	Chile_WesternArchipelago_Ayayema_4700BP.SG	0.004462	7.342	16562	15033	342630
Mbuti.DG	Yamana_BeagleChannel_Grouped_800BP.SG	Argentina_ArroyoSeco2_7700BP	Chile_WesternArchipelago_Ayayema_4700BP.SG	0.004243	7.388	32372	29550	665204
Mbuti.DG	Yamana_CapeHorneMission_Grouped_100BP.SG	Argentina_ArroyoSeco2_7700BP	Chile_WesternArchipelago_Ayayema_4700BP.SG	0.004029	7.676	25770	23614	535059
Mbuti.DG	Kawéskar_WesternArchipelago_Yekchal_1100BP.SG	Argentina_ArroyoSeco2_7700BP	Chile_WesternArchipelago_Ayayema_4700BP.SG	0.005191	8.079	31295	27967	640895
Mbuti.DG	Chile_WesternArchipelago_PuntaSantaAna_6600BP.SG	Argentina_ArroyoSeco2_7700BP	Chile_WesternArchipelago_Ayayema_4700BP.SG	0.00551	8.328	26353	23389	537942
Mbuti.DG	Argentina_NorthTierradelFuego_LaArcillosa2_5800BP	Argentina_ArroyoSeco2_7700BP	Chile_WesternArchipelago_Ayayema_4700BP.SG	0.00733	10.28	24498	20937	485671
Mbuti.DG	Argentina_LagunaToro_2400BP	Argentina_ArroyoSeco2_7700BP	Chile_WesternArchipelago_PuntaSantaAna_6600BP.SG	-0.002129	-2.4	4593	4808	101234
Mbuti.DG	Kawéskar_WesternArchipelago_PuntaSantaMaria_600BP.SG	Argentina_ArroyoSeco2_7700BP	Chile_WesternArchipelago_PuntaSantaAna_6600BP.SG	0.000485	0.791	25117	24857	536613
Mbuti.DG	Kawéskar_WesternArchipelago_Yekchal_1100BP.SG	Argentina_ArroyoSeco2_7700BP	Chile_WesternArchipelago_PuntaSantaAna_6600BP.SG	0.0007	1.159	22431	22092	484384
Mbuti.DG	Kawéskar_HagenbeckExpedition_Grouped_100BP.SG	Argentina_ArroyoSeco2_7700BP	Chile_WesternArchipelago_PuntaSantaAna_6600BP.SG	0.000932	1.493	12198	11952	264154
Mbuti.DG	Aónikenk_SouthContinent_CerroJohnny_400BP	Argentina_ArroyoSeco2_7700BP	Chile_WesternArchipelago_PuntaSantaAna_6600BP.SG	0.001443	2.141	12252	11875	260722
Mbuti.DG	Yamana_BeagleChannel_Grouped_800BP.SG	Argentina_ArroyoSeco2_7700BP	Chile_WesternArchipelago_PuntaSantaAna_6600BP.SG	0.001296	2.307	23395	22747	499559
Mbuti.DG	Yamana_CapeHorneMission_Grouped_100BP.SG	Argentina_ArroyoSeco2_7700BP	Chile_WesternArchipelago_PuntaSantaAna_6600BP.SG	0.001683	2.99	19216	18523	411962
Mbuti.DG	Haush_MitrePeninsula_Grouped_400BP	Argentina_ArroyoSeco2_7700BP	Chile_WesternArchipelago_PuntaSantaAna_6600BP.SG	0.00177	3.396	21576	20766	457636
Mbuti.DG	Selknam_NorthTierradelFuego_Grouped_500BP	Argentina_ArroyoSeco2_7700BP	Chile_WesternArchipelago_PuntaSantaAna_6600BP.SG	0.001744	3.404	22227	21408	469730
Mbuti.DG	Selknam_NorthTierradelFuego_FaroMendez_100BP	Argentina_ArroyoSeco2_7700BP	Chile_WesternArchipelago_PuntaSantaAna_6600BP.SG	0.002431	3.568	16572	15727	347788
Mbuti.DG	Chile_WesternArchipelago_Ayayema_4700BP.SG	Argentina_ArroyoSeco2_7700BP	Chile_WesternArchipelago_PuntaSantaAna_6600BP.SG	0.004536	6.886	26353	23913	537942
Mbuti.DG	Argentina_NorthTierradelFuego_LaArcillosa2_5800BP	Argentina_ArroyoSeco2_7700BP	Chile_WesternArchipelago_PuntaSantaAna_6600BP.SG	0.007807	10.835	18918	15993	374643
Mbuti.DG	Argentina_LagunaToro_2400BP	Argentina_ArroyoSeco2_7700BP	Argentina_NorthTierradelFuego_LaArcillosa2_5800BP	-0.001461	-1.827	7113	7335	151774
Mbuti.DG	Kawéskar_WesternArchipelago_Yekchal_1100BP.SG	Argentina_ArroyoSeco2_7700BP	Argentina_NorthTierradelFuego_LaArcillosa2_5800BP	0.00178	2.848	28878	27796	608128
Mbuti.DG	Aónikenk_SouthContinent_CerroJohnny_400BP	Argentina_ArroyoSeco2_7700BP	Argentina_NorthTierradelFuego_LaArcillosa2_5800BP	0.001822	2.867	17382	16727	359532
Mbuti.DG	Kawéskar_WesternArchipelago_PuntaSantaMaria_600BP.SG	Argentina_ArroyoSeco2_7700BP	Argentina_NorthTierradelFuego_LaArcillosa2_5800BP	0.002286	3.675	32396	30869	667858
Mbuti.DG	Kawéskar_HagenbeckExpedition_Grouped_100BP.SG	Argentina_ArroyoSeco2_7700BP	Argentina_NorthTierradelFuego_LaArcillosa2_5800BP	0.002382	3.898	17504	16635	365050
Mbuti.DG	Selknam_NorthTierradelFuego_FaroMendez_100BP	Argentina_ArroyoSeco2_7700BP	Argentina_NorthTierradelFuego_LaArcillosa2_5800BP	0.002622	3.899	23022	21785	471624
Mbuti.DG	Yamana_BeagleChannel_Grouped_800BP.SG	Argentina_ArroyoSeco2_7700BP	Argentina_NorthTierradelFuego_LaArcillosa2_5800BP	0.002227	3.902	29901	28521	619789
Mbuti.DG	Selknam_NorthTierradelFuego_Grouped_500BP	Argentina_ArroyoSeco2_7700BP	Argentina_NorthTierradelFuego_LaArcillosa2_5800BP	0.002454	4.906	31169	29599	639752
Mbuti.DG	Haush_MitrePeninsula_Grouped_400BP	Argentina_ArroyoSeco2_7700BP	Argentina_NorthTierradelFuego_LaArcillosa2_5800BP	0.00272	5.508	30802	29083	631758
Mbuti.DG	Yamana_CapeHorneMission_Grouped_100BP.SG	Argentina_ArroyoSeco2_7700BP	Argentina_NorthTierradelFuego_LaArcillosa2_5800BP	0.002963	5.636	27988	26278	577342
Mbuti.DG	Chile_WesternArchipelago_Ayayema_4700BP.SG	Argentina_ArroyoSeco2_7700BP	Argentina_NorthTierradelFuego_LaArcillosa2_5800BP	0.006906	9.215	24498	21144	485671
Mbuti.DG	Chile_WesternArchipelago_PuntaSantaAna_6600BP.SG	Argentina_ArroyoSeco2_7700BP	Argentina_NorthTierradelFuego_LaArcillosa2_5800BP	0.008392	11.29	18918	15774	374643

## Sheet: B.f4 Mbuti,X,MHinPat1,MHinPat2
Note: These statistics below describe the affinity of a given group (Pop2_X) to a Middle Holocene Patagonia group relative to another Middle Holocene Patagonia group. They show that the Late Holocene maritime groups (Kawéskar and Yámana have significant affinity to Chile_WesternArchipelago_Ayayema_4700BP.SG relative to the other individuals).
Pop1_W	Pop2_X	Pop3_Y	Pop4_Z	f4_value	Z_score	BABA	ABBA	Num_SNPs
Mbuti.DG	Mexico_Baja_IronSprings_Unknown.SG	Chile_WesternArchipelago_PuntaSantaAna_6600BP.SG	Argentina_NorthTierradelFuego_LaArcillosa2_5800BP	-0.003206	-2.175	1196	1294	30605
Mbuti.DG	Mexico_Pericues_Unknown.SG	Chile_WesternArchipelago_PuntaSantaAna_6600BP.SG	Argentina_NorthTierradelFuego_LaArcillosa2_5800BP	-0.00169	-1.806	3876	4038	96118
Mbuti.DG	Nahua.DG	Chile_WesternArchipelago_PuntaSantaAna_6600BP.SG	Argentina_NorthTierradelFuego_LaArcillosa2_5800BP	-0.000654	-1.292	15971	16223	384821
Mbuti.DG	Haush_MitrePeninsula_400BP_I12361	Chile_WesternArchipelago_PuntaSantaAna_6600BP.SG	Argentina_NorthTierradelFuego_LaArcillosa2_5800BP	-0.001477	-1.257	2529	2617	59393
Mbuti.DG	Canada_939_6000BP.SG	Chile_WesternArchipelago_PuntaSantaAna_6600BP.SG	Argentina_NorthTierradelFuego_LaArcillosa2_5800BP	-0.000953	-1.108	5161	5281	126353
Mbuti.DG	Mixe.DG	Chile_WesternArchipelago_PuntaSantaAna_6600BP.SG	Argentina_NorthTierradelFuego_LaArcillosa2_5800BP	-0.000517	-1.044	16051	16250	384845
Mbuti.DG	Selknam_NorthTierradelFuego_Grouped_500BP1	Chile_WesternArchipelago_PuntaSantaAna_6600BP.SG	Argentina_NorthTierradelFuego_LaArcillosa2_5800BP	-0.000656	-0.857	9333	9477	219448
Mbuti.DG	USA-AK_USR2_11400BP.SG	Chile_WesternArchipelago_PuntaSantaAna_6600BP.SG	Argentina_NorthTierradelFuego_LaArcillosa2_5800BP	-0.000891	-0.783	1928	1972	49674
Mbuti.DG	Selknam_NorthTierradelFuego_Grouped_500BP4	Chile_WesternArchipelago_PuntaSantaAna_6600BP.SG	Argentina_NorthTierradelFuego_LaArcillosa2_5800BP	-0.000539	-0.724	12188	12343	287629
Mbuti.DG	USA-CA_SanCruz_1000BP.SG	Chile_WesternArchipelago_PuntaSantaAna_6600BP.SG	Argentina_NorthTierradelFuego_LaArcillosa2_5800BP	-0.000513	-0.707	15418	15608	370466
Mbuti.DG	Mayan.SG	Chile_WesternArchipelago_PuntaSantaAna_6600BP.SG	Argentina_NorthTierradelFuego_LaArcillosa2_5800BP	-0.000442	-0.687	16201	16374	390991
Mbuti.DG	USA-CA_SanNicolas_1400BP.SG	Chile_WesternArchipelago_PuntaSantaAna_6600BP.SG	Argentina_NorthTierradelFuego_LaArcillosa2_5800BP	-0.000353	-0.654	15815	15949	380773
Mbuti.DG	Zapotec.DG	Chile_WesternArchipelago_PuntaSantaAna_6600BP.SG	Argentina_NorthTierradelFuego_LaArcillosa2_5800BP	-0.000291	-0.581	16010	16122	384813
Mbuti.DG	Mexico_Baja_Comondu_Unknown.SG	Chile_WesternArchipelago_PuntaSantaAna_6600BP.SG	Argentina_NorthTierradelFuego_LaArcillosa2_5800BP	-0.000929	-0.537	860	880	20904
Mbuti.DG	USA-CA_MainlandChumash_1400BP.SG	Chile_WesternArchipelago_PuntaSantaAna_6600BP.SG	Argentina_NorthTierradelFuego_LaArcillosa2_5800BP	-0.000323	-0.527	13358	13462	321430
Mbuti.DG	Canada_Lucier_4800BP_500BP.SG	Chile_WesternArchipelago_PuntaSantaAna_6600BP.SG	Argentina_NorthTierradelFuego_LaArcillosa2_5800BP	-0.000336	-0.517	12456	12559	304483
Mbuti.DG	Aymara.SG	Chile_WesternArchipelago_PuntaSantaAna_6600BP.SG	Argentina_NorthTierradelFuego_LaArcillosa2_5800BP	-0.000351	-0.512	16550	16688	391746
Mbuti.DG	Selknam_NorthTierradelFuego_FaroMendez_100BP	Chile_WesternArchipelago_PuntaSantaAna_6600BP.SG	Argentina_NorthTierradelFuego_LaArcillosa2_5800BP	-0.000408	-0.508	11597	11709	273517
Mbuti.DG	Haush_MitrePeninsula_Grouped_400BP	Chile_WesternArchipelago_PuntaSantaAna_6600BP.SG	Argentina_NorthTierradelFuego_LaArcillosa2_5800BP	-0.000289	-0.493	15471	15576	364433
Mbuti.DG	Brazil_Laranjal_6700BP	Chile_WesternArchipelago_PuntaSantaAna_6600BP.SG	Argentina_NorthTierradelFuego_LaArcillosa2_5800BP	-0.000282	-0.418	10675	10747	255727
Mbuti.DG	Peru_SMP5_6800BP.SG	Chile_WesternArchipelago_PuntaSantaAna_6600BP.SG	Argentina_NorthTierradelFuego_LaArcillosa2_5800BP	-0.000726	-0.418	967	984	23532
Mbuti.DG	USA-CA_SantaClemente_800BP.SG	Chile_WesternArchipelago_PuntaSantaAna_6600BP.SG	Argentina_NorthTierradelFuego_LaArcillosa2_5800BP	-0.000239	-0.412	16149	16242	387838
Mbuti.DG	USA-CA_MainlandChumash_NC_1400BP.SG	Chile_WesternArchipelago_PuntaSantaAna_6600BP.SG	Argentina_NorthTierradelFuego_LaArcillosa2_5800BP	-0.000292	-0.366	6500	6546	158531
Mbuti.DG	USA-AK_Athabskan_100BP.SG	Chile_WesternArchipelago_PuntaSantaAna_6600BP.SG	Argentina_NorthTierradelFuego_LaArcillosa2_5800BP	-0.000161	-0.221	7660	7690	188382
Mbuti.DG	Brazil_Jabuticabeira2_2000BP	Chile_WesternArchipelago_PuntaSantaAna_6600BP.SG	Argentina_NorthTierradelFuego_LaArcillosa2_5800BP	-0.000213	-0.219	3095	3111	74998
Mbuti.DG	Pima.DG	Chile_WesternArchipelago_PuntaSantaAna_6600BP.SG	Argentina_NorthTierradelFuego_LaArcillosa2_5800BP	-0.000109	-0.195	16078	16119	384821
Mbuti.DG	Peru_RioUncallane_1700BP.SG	Chile_WesternArchipelago_PuntaSantaAna_6600BP.SG	Argentina_NorthTierradelFuego_LaArcillosa2_5800BP	-9.4e-05	-0.189	16571	16608	392037
Mbuti.DG	Aónikenk_SouthContinent_CerroJohnny_400BP	Chile_WesternArchipelago_PuntaSantaAna_6600BP.SG	Argentina_NorthTierradelFuego_LaArcillosa2_5800BP	-0.000126	-0.161	8800	8826	208087
Mbuti.DG	USA-CA_SanNicolas_4900BP.SG	Chile_WesternArchipelago_PuntaSantaAna_6600BP.SG	Argentina_NorthTierradelFuego_LaArcillosa2_5800BP	-8.9e-05	-0.144	16154	16188	383086
Mbuti.DG	USA-MT_Anzick_12800BP.SG_realign	Chile_WesternArchipelago_PuntaSantaAna_6600BP.SG	Argentina_NorthTierradelFuego_LaArcillosa2_5800BP	-0.000103	-0.133	16460	16500	391613
Mbuti.DG	Yamana_CapeHorneMission_Grouped_100BP.SG	Chile_WesternArchipelago_PuntaSantaAna_6600BP.SG	Argentina_NorthTierradelFuego_LaArcillosa2_5800BP	-5.7e-05	-0.093	14116	14135	336315
Mbuti.DG	USA-CA_SantaCatalina_800BP.SG	Chile_WesternArchipelago_PuntaSantaAna_6600BP.SG	Argentina_NorthTierradelFuego_LaArcillosa2_5800BP	-5.7e-05	-0.084	15319	15340	368915
Mbuti.DG	USA-CA_SanMiguel_700BP.SG	Chile_WesternArchipelago_PuntaSantaAna_6600BP.SG	Argentina_NorthTierradelFuego_LaArcillosa2_5800BP	-2e-06	-0.003	14361	14361	342881
Mbuti.DG	Canada_MARC1492_400BP.SG	Chile_WesternArchipelago_PuntaSantaAna_6600BP.SG	Argentina_NorthTierradelFuego_LaArcillosa2_5800BP	1.7e-05	0.015	2435	2434	59673
Mbuti.DG	Huichol.SG	Chile_WesternArchipelago_PuntaSantaAna_6600BP.SG	Argentina_NorthTierradelFuego_LaArcillosa2_5800BP	3.3e-05	0.049	16456	16443	391746
Mbuti.DG	Mayan.DG	Chile_WesternArchipelago_PuntaSantaAna_6600BP.SG	Argentina_NorthTierradelFuego_LaArcillosa2_5800BP	3e-05	0.055	16158	16147	384792
Mbuti.DG	Mexico_Pericues_500BP.SG	Chile_WesternArchipelago_PuntaSantaAna_6600BP.SG	Argentina_NorthTierradelFuego_LaArcillosa2_5800BP	5.8e-05	0.073	5623	5615	136194
Mbuti.DG	Chane.DG	Chile_WesternArchipelago_PuntaSantaAna_6600BP.SG	Argentina_NorthTierradelFuego_LaArcillosa2_5800BP	5.3e-05	0.084	16254	16234	384253
Mbuti.DG	Yamana_BeagleChannel_PuertoWilliams_800BP.SG	Chile_WesternArchipelago_PuntaSantaAna_6600BP.SG	Argentina_NorthTierradelFuego_LaArcillosa2_5800BP	9.9e-05	0.115	11035	11009	260588
Mbuti.DG	USA-CA_SanFranciscoBay_300BP.SG	Chile_WesternArchipelago_PuntaSantaAna_6600BP.SG	Argentina_NorthTierradelFuego_LaArcillosa2_5800BP	0.000122	0.132	3990	3979	96297
Mbuti.DG	Chipewyan.DG	Chile_WesternArchipelago_PuntaSantaAna_6600BP.SG	Argentina_NorthTierradelFuego_LaArcillosa2_5800BP	7.4e-05	0.138	15968	15940	384830
Mbuti.DG	Quechua.DG	Chile_WesternArchipelago_PuntaSantaAna_6600BP.SG	Argentina_NorthTierradelFuego_LaArcillosa2_5800BP	0.000109	0.204	16183	16141	384839
Mbuti.DG	Karitiana.DG	Chile_WesternArchipelago_PuntaSantaAna_6600BP.SG	Argentina_NorthTierradelFuego_LaArcillosa2_5800BP	0.00013	0.239	16570	16519	392042
Mbuti.DG	Chile_LosRieles_5100BP	Chile_WesternArchipelago_PuntaSantaAna_6600BP.SG	Argentina_NorthTierradelFuego_LaArcillosa2_5800BP	0.000242	0.3	14420	14338	338726
Mbuti.DG	Canada_BigBar_6000BP.SG	Chile_WesternArchipelago_PuntaSantaAna_6600BP.SG	Argentina_NorthTierradelFuego_LaArcillosa2_5800BP	0.000219	0.315	11037	10979	266447
Mbuti.DG	Bahamas_Taino_1000BP.SG	Chile_WesternArchipelago_PuntaSantaAna_6600BP.SG	Argentina_NorthTierradelFuego_LaArcillosa2_5800BP	0.00025	0.376	16612	16514	391870
Mbuti.DG	Surui.DG	Chile_WesternArchipelago_PuntaSantaAna_6600BP.SG	Argentina_NorthTierradelFuego_LaArcillosa2_5800BP	0.000237	0.379	16294	16203	384816
Mbuti.DG	USA-MT_Anzick_12800BP.SG	Chile_WesternArchipelago_PuntaSantaAna_6600BP.SG	Argentina_NorthTierradelFuego_LaArcillosa2_5800BP	0.000291	0.379	16573	16459	391690
Mbuti.DG	Yukpa.SG	Chile_WesternArchipelago_PuntaSantaAna_6600BP.SG	Argentina_NorthTierradelFuego_LaArcillosa2_5800BP	0.0003	0.421	16678	16560	391639
Mbuti.DG	Cree.DG	Chile_WesternArchipelago_PuntaSantaAna_6600BP.SG	Argentina_NorthTierradelFuego_LaArcillosa2_5800BP	0.000219	0.469	15681	15597	384837
Mbuti.DG	Selknam_NorthTierradelFuego_Grouped_500BP2	Chile_WesternArchipelago_PuntaSantaAna_6600BP.SG	Argentina_NorthTierradelFuego_LaArcillosa2_5800BP	0.00038	0.482	10449	10356	242609
Mbuti.DG	Yamana_BeagleChannel_HostIsland_1000BP.SG	Chile_WesternArchipelago_PuntaSantaAna_6600BP.SG	Argentina_NorthTierradelFuego_LaArcillosa2_5800BP	0.000379	0.514	12805	12689	304826
Mbuti.DG	Peru_Lauricocha_8600BP	Chile_WesternArchipelago_PuntaSantaAna_6600BP.SG	Argentina_NorthTierradelFuego_LaArcillosa2_5800BP	0.000319	0.52	15836	15716	375748
Mbuti.DG	Selknam_NorthTierradelFuego_Grouped_500BP3	Chile_WesternArchipelago_PuntaSantaAna_6600BP.SG	Argentina_NorthTierradelFuego_LaArcillosa2_5800BP	0.000409	0.521	12658	12537	294644
Mbuti.DG	Brazil_Moraes_5800BP	Chile_WesternArchipelago_PuntaSantaAna_6600BP.SG	Argentina_NorthTierradelFuego_LaArcillosa2_5800BP	0.000527	0.572	5561	5491	132335
Mbuti.DG	Tsimshian.SG	Chile_WesternArchipelago_PuntaSantaAna_6600BP.SG	Argentina_NorthTierradelFuego_LaArcillosa2_5800BP	0.000395	0.598	16145	15990	391944
Mbuti.DG	USA-AK_USR1_11400BP.SG	Chile_WesternArchipelago_PuntaSantaAna_6600BP.SG	Argentina_NorthTierradelFuego_LaArcillosa2_5800BP	0.000424	0.637	16101	15935	392010
Mbuti.DG	Kawéskar_WesternArchipelago_Yekchal_1100BP.SG	Chile_WesternArchipelago_PuntaSantaAna_6600BP.SG	Argentina_NorthTierradelFuego_LaArcillosa2_5800BP	0.000496	0.679	14987	14810	356195
Mbuti.DG	Belize_SakiTzul_7400BP	Chile_WesternArchipelago_PuntaSantaAna_6600BP.SG	Argentina_NorthTierradelFuego_LaArcillosa2_5800BP	0.00053	0.803	10903	10767	257332
Mbuti.DG	Yamana_BeagleChannel_Acatushun_100BP	Chile_WesternArchipelago_PuntaSantaAna_6600BP.SG	Argentina_NorthTierradelFuego_LaArcillosa2_5800BP	0.000841	0.923	5211	5108	121921
Mbuti.DG	Brazil_LapaDoSanto_9600BP	Chile_WesternArchipelago_PuntaSantaAna_6600BP.SG	Argentina_NorthTierradelFuego_LaArcillosa2_5800BP	0.000474	0.943	16380	16196	387039
Mbuti.DG	Peru_Kaillachuro_Unknown.SG	Chile_WesternArchipelago_PuntaSantaAna_6600BP.SG	Argentina_NorthTierradelFuego_LaArcillosa2_5800BP	0.000929	1.043	4673	4571	109616
Mbuti.DG	Peru_Lauricocha_3500BP	Chile_WesternArchipelago_PuntaSantaAna_6600BP.SG	Argentina_NorthTierradelFuego_LaArcillosa2_5800BP	0.000815	1.115	10702	10495	254413
Mbuti.DG	Piapoco.DG	Chile_WesternArchipelago_PuntaSantaAna_6600BP.SG	Argentina_NorthTierradelFuego_LaArcillosa2_5800BP	0.000624	1.162	16356	16116	384790
Mbuti.DG	Peru_Cuncaicha_4200BP	Chile_WesternArchipelago_PuntaSantaAna_6600BP.SG	Argentina_NorthTierradelFuego_LaArcillosa2_5800BP	0.000821	1.162	15534	15234	365595
Mbuti.DG	Chile_PicaOcho_700BP	Chile_WesternArchipelago_PuntaSantaAna_6600BP.SG	Argentina_NorthTierradelFuego_LaArcillosa2_5800BP	0.000862	1.167	10127	9922	238015
Mbuti.DG	Chile_Conchali_700BP	Chile_WesternArchipelago_PuntaSantaAna_6600BP.SG	Argentina_NorthTierradelFuego_LaArcillosa2_5800BP	0.000733	1.19	15920	15647	372627
Mbuti.DG	Mixtec.DG	Chile_WesternArchipelago_PuntaSantaAna_6600BP.SG	Argentina_NorthTierradelFuego_LaArcillosa2_5800BP	0.0006	1.206	15979	15748	384804
Mbuti.DG	Argentina_LagunaToro_2400BP	Chile_WesternArchipelago_PuntaSantaAna_6600BP.SG	Argentina_NorthTierradelFuego_LaArcillosa2_5800BP	0.001314	1.244	3747	3632	87110
Mbuti.DG	Yamana_BeagleChannel_RioPipo_1500BP	Chile_WesternArchipelago_PuntaSantaAna_6600BP.SG	Argentina_NorthTierradelFuego_LaArcillosa2_5800BP	0.000969	1.277	13179	12883	305530
Mbuti.DG	USA-WA_Kennewick_8800BP.SG	Chile_WesternArchipelago_PuntaSantaAna_6600BP.SG	Argentina_NorthTierradelFuego_LaArcillosa2_5800BP	0.001024	1.301	8434	8227	202320
Mbuti.DG	Peru_LaGalgada_4100BP	Chile_WesternArchipelago_PuntaSantaAna_6600BP.SG	Argentina_NorthTierradelFuego_LaArcillosa2_5800BP	0.000921	1.305	15580	15245	364689
Mbuti.DG	Botocudo.SG	Chile_WesternArchipelago_PuntaSantaAna_6600BP.SG	Argentina_NorthTierradelFuego_LaArcillosa2_5800BP	0.000692	1.334	15117	14855	379614
Mbuti.DG	Kawéskar_HagenbeckExpedition_Grouped_100BP.SG	Chile_WesternArchipelago_PuntaSantaAna_6600BP.SG	Argentina_NorthTierradelFuego_LaArcillosa2_5800BP	0.001033	1.414	9003	8783	212919
Mbuti.DG	Belize_MayahakCabPek_9300BP	Chile_WesternArchipelago_PuntaSantaAna_6600BP.SG	Argentina_NorthTierradelFuego_LaArcillosa2_5800BP	0.00116	1.444	8407	8178	197121
Mbuti.DG	Yamana_BeagleChannel_Almanza_200BP	Chile_WesternArchipelago_PuntaSantaAna_6600BP.SG	Argentina_NorthTierradelFuego_LaArcillosa2_5800BP	0.000957	1.566	16215	15855	376631
Mbuti.DG	Kawéskar_WesternArchipelago_PuntaSantaMaria_600BP.SG	Chile_WesternArchipelago_PuntaSantaAna_6600BP.SG	Argentina_NorthTierradelFuego_LaArcillosa2_5800BP	0.001148	1.636	16880	16432	390999
Mbuti.DG	Peru_Laramate_900BP	Chile_WesternArchipelago_PuntaSantaAna_6600BP.SG	Argentina_NorthTierradelFuego_LaArcillosa2_5800BP	0.000846	1.666	16335	16011	382853
Mbuti.DG	Peru_Cuncaicha_9000BP	Chile_WesternArchipelago_PuntaSantaAna_6600BP.SG	Argentina_NorthTierradelFuego_LaArcillosa2_5800BP	0.001264	1.693	15688	15224	366768
Mbuti.DG	Peru_Lauricocha_5800BP	Chile_WesternArchipelago_PuntaSantaAna_6600BP.SG	Argentina_NorthTierradelFuego_LaArcillosa2_5800BP	0.001625	2.187	11150	10727	260100
Mbuti.DG	Chile_LosRieles_10900BP	Chile_WesternArchipelago_PuntaSantaAna_6600BP.SG	Argentina_NorthTierradelFuego_LaArcillosa2_5800BP	0.00181	2.34	14746	14129	341113
Mbuti.DG	Chile_WesternArchipelago_Ayayema_4700BP.SG	Chile_WesternArchipelago_PuntaSantaAna_6600BP.SG	Argentina_NorthTierradelFuego_LaArcillosa2_5800BP	0.002571	3.036	17360	16354	391403
Mbuti.DG	Kawéskar_WesternArchipelago_Yekchal_1100BP.SG	Chile_WesternArchipelago_Ayayema_4700BP.SG	Chile_WesternArchipelago_PuntaSantaAna_6600BP.SG	-0.004145	-5.751	23316	25629	558125
Mbuti.DG	Kawéskar_HagenbeckExpedition_Grouped_100BP.SG	Chile_WesternArchipelago_Ayayema_4700BP.SG	Chile_WesternArchipelago_PuntaSantaAna_6600BP.SG	-0.003529	-5.242	12051	13070	288706
Mbuti.DG	Yamana_BeagleChannel_PuertoWilliams_800BP.SG	Chile_WesternArchipelago_Ayayema_4700BP.SG	Chile_WesternArchipelago_PuntaSantaAna_6600BP.SG	-0.003847	-4.374	17996	19626	423932
Mbuti.DG	Kawéskar_WesternArchipelago_PuntaSantaMaria_600BP.SG	Chile_WesternArchipelago_Ayayema_4700BP.SG	Chile_WesternArchipelago_PuntaSantaAna_6600BP.SG	-0.002925	-4.099	26800	28617	621152
Mbuti.DG	Yamana_CapeHorneMission_Grouped_100BP.SG	Chile_WesternArchipelago_Ayayema_4700BP.SG	Chile_WesternArchipelago_PuntaSantaAna_6600BP.SG	-0.002145	-3.569	18830	19785	445169
Mbuti.DG	Yamana_BeagleChannel_Acatushun_100BP	Chile_WesternArchipelago_Ayayema_4700BP.SG	Chile_WesternArchipelago_PuntaSantaAna_6600BP.SG	-0.002893	-3.207	6643	7096	156665
Mbuti.DG	Yamana_BeagleChannel_Almanza_200BP	Chile_WesternArchipelago_Ayayema_4700BP.SG	Chile_WesternArchipelago_PuntaSantaAna_6600BP.SG	-0.001901	-3.058	22468	23455	518899
Mbuti.DG	Yamana_BeagleChannel_HostIsland_1000BP.SG	Chile_WesternArchipelago_Ayayema_4700BP.SG	Chile_WesternArchipelago_PuntaSantaAna_6600BP.SG	-0.002048	-2.946	20661	21650	482816
Mbuti.DG	Yamana_BeagleChannel_RioPipo_1500BP	Chile_WesternArchipelago_Ayayema_4700BP.SG	Chile_WesternArchipelago_PuntaSantaAna_6600BP.SG	-0.002063	-2.802	15443	16184	359075
Mbuti.DG	Chile_LosRieles_5100BP	Chile_WesternArchipelago_Ayayema_4700BP.SG	Chile_WesternArchipelago_PuntaSantaAna_6600BP.SG	-0.001446	-1.932	18789	19421	437015
Mbuti.DG	Piapoco.DG	Chile_WesternArchipelago_Ayayema_4700BP.SG	Chile_WesternArchipelago_PuntaSantaAna_6600BP.SG	-0.000997	-1.882	26548	27155	609537
Mbuti.DG	USA-AK_USR2_11400BP.SG	Chile_WesternArchipelago_Ayayema_4700BP.SG	Chile_WesternArchipelago_PuntaSantaAna_6600BP.SG	-0.001592	-1.627	3138	3258	75510
Mbuti.DG	Yukpa.SG	Chile_WesternArchipelago_Ayayema_4700BP.SG	Chile_WesternArchipelago_PuntaSantaAna_6600BP.SG	-0.001081	-1.572	27184	27859	624124
Mbuti.DG	Chile_LosRieles_10900BP	Chile_WesternArchipelago_Ayayema_4700BP.SG	Chile_WesternArchipelago_PuntaSantaAna_6600BP.SG	-0.001158	-1.478	19428	19946	447755
Mbuti.DG	Botocudo.SG	Chile_WesternArchipelago_Ayayema_4700BP.SG	Chile_WesternArchipelago_PuntaSantaAna_6600BP.SG	-0.000656	-1.373	24001	24387	588726
Mbuti.DG	Argentina_LagunaToro_2400BP	Chile_WesternArchipelago_Ayayema_4700BP.SG	Chile_WesternArchipelago_PuntaSantaAna_6600BP.SG	-0.001264	-1.284	4534	4667	105178
Mbuti.DG	USA-MT_Anzick_12800BP.SG	Chile_WesternArchipelago_Ayayema_4700BP.SG	Chile_WesternArchipelago_PuntaSantaAna_6600BP.SG	-0.000925	-1.267	26918	27492	620686
Mbuti.DG	Mixtec.DG	Chile_WesternArchipelago_Ayayema_4700BP.SG	Chile_WesternArchipelago_PuntaSantaAna_6600BP.SG	-0.000601	-1.252	26042	26409	609559
Mbuti.DG	Chile_Conchali_700BP	Chile_WesternArchipelago_Ayayema_4700BP.SG	Chile_WesternArchipelago_PuntaSantaAna_6600BP.SG	-0.000679	-1.227	22130	22475	508476
Mbuti.DG	Tsimshian.SG	Chile_WesternArchipelago_Ayayema_4700BP.SG	Chile_WesternArchipelago_PuntaSantaAna_6600BP.SG	-0.000695	-1.166	26468	26902	623907
Mbuti.DG	Chipewyan.DG	Chile_WesternArchipelago_Ayayema_4700BP.SG	Chile_WesternArchipelago_PuntaSantaAna_6600BP.SG	-0.000542	-1.053	26174	26504	609583
Mbuti.DG	USA-MT_Anzick_12800BP.SG_realign	Chile_WesternArchipelago_Ayayema_4700BP.SG	Chile_WesternArchipelago_PuntaSantaAna_6600BP.SG	-0.000769	-1.047	26950	27427	619601
Mbuti.DG	USA-CA_SanMiguel_700BP.SG	Chile_WesternArchipelago_Ayayema_4700BP.SG	Chile_WesternArchipelago_PuntaSantaAna_6600BP.SG	-0.000667	-0.974	23249	23605	534420
Mbuti.DG	Surui.DG	Chile_WesternArchipelago_Ayayema_4700BP.SG	Chile_WesternArchipelago_PuntaSantaAna_6600BP.SG	-0.000521	-0.88	26722	27040	609554
Mbuti.DG	Belize_MayahakCabPek_9300BP	Chile_WesternArchipelago_Ayayema_4700BP.SG	Chile_WesternArchipelago_PuntaSantaAna_6600BP.SG	-0.000657	-0.825	10713	10876	248127
Mbuti.DG	Chane.DG	Chile_WesternArchipelago_Ayayema_4700BP.SG	Chile_WesternArchipelago_PuntaSantaAna_6600BP.SG	-0.00041	-0.672	26696	26946	608687
Mbuti.DG	Pima.DG	Chile_WesternArchipelago_Ayayema_4700BP.SG	Chile_WesternArchipelago_PuntaSantaAna_6600BP.SG	-0.000353	-0.651	26567	26782	609567
Mbuti.DG	USA-WA_Kennewick_8800BP.SG	Chile_WesternArchipelago_Ayayema_4700BP.SG	Chile_WesternArchipelago_PuntaSantaAna_6600BP.SG	-0.000405	-0.592	15082	15224	349718
Mbuti.DG	USA-AK_Athabskan_100BP.SG	Chile_WesternArchipelago_Ayayema_4700BP.SG	Chile_WesternArchipelago_PuntaSantaAna_6600BP.SG	-0.000298	-0.437	13350	13443	311793
Mbuti.DG	Mayan.SG	Chile_WesternArchipelago_Ayayema_4700BP.SG	Chile_WesternArchipelago_PuntaSantaAna_6600BP.SG	-0.000242	-0.384	26968	27120	623353
Mbuti.DG	Karitiana.DG	Chile_WesternArchipelago_Ayayema_4700BP.SG	Chile_WesternArchipelago_PuntaSantaAna_6600BP.SG	-0.000176	-0.323	27547	27658	624604
Mbuti.DG	Quechua.DG	Chile_WesternArchipelago_Ayayema_4700BP.SG	Chile_WesternArchipelago_PuntaSantaAna_6600BP.SG	-0.000123	-0.232	26761	26836	609600
Mbuti.DG	Huichol.SG	Chile_WesternArchipelago_Ayayema_4700BP.SG	Chile_WesternArchipelago_PuntaSantaAna_6600BP.SG	-0.000134	-0.213	27278	27361	624212
Mbuti.DG	Bahamas_Taino_1000BP.SG	Chile_WesternArchipelago_Ayayema_4700BP.SG	Chile_WesternArchipelago_PuntaSantaAna_6600BP.SG	-7.5e-05	-0.115	27519	27566	624302
Mbuti.DG	Haush_MitrePeninsula_Grouped_400BP	Chile_WesternArchipelago_Ayayema_4700BP.SG	Chile_WesternArchipelago_PuntaSantaAna_6600BP.SG	-6.1e-05	-0.107	21307	21336	484628
Mbuti.DG	Nahua.DG	Chile_WesternArchipelago_Ayayema_4700BP.SG	Chile_WesternArchipelago_PuntaSantaAna_6600BP.SG	-2.4e-05	-0.048	26620	26635	609567
Mbuti.DG	Zapotec.DG	Chile_WesternArchipelago_Ayayema_4700BP.SG	Chile_WesternArchipelago_PuntaSantaAna_6600BP.SG	-7e-06	-0.014	26614	26618	609564
Mbuti.DG	Mayan.DG	Chile_WesternArchipelago_Ayayema_4700BP.SG	Chile_WesternArchipelago_PuntaSantaAna_6600BP.SG	3.2e-05	0.06	26757	26738	609520
Mbuti.DG	Peru_Lauricocha_8600BP	Chile_WesternArchipelago_Ayayema_4700BP.SG	Chile_WesternArchipelago_PuntaSantaAna_6600BP.SG	5.8e-05	0.1	24189	24156	556534
Mbuti.DG	Peru_Laramate_900BP	Chile_WesternArchipelago_Ayayema_4700BP.SG	Chile_WesternArchipelago_PuntaSantaAna_6600BP.SG	7.7e-05	0.159	24132	24089	549230
Mbuti.DG	Belize_SakiTzul_7400BP	Chile_WesternArchipelago_Ayayema_4700BP.SG	Chile_WesternArchipelago_PuntaSantaAna_6600BP.SG	0.000151	0.228	14060	14011	320467
Mbuti.DG	Selknam_NorthTierradelFuego_Grouped_500BP3	Chile_WesternArchipelago_Ayayema_4700BP.SG	Chile_WesternArchipelago_PuntaSantaAna_6600BP.SG	0.000175	0.229	16064	16001	364612
Mbuti.DG	USA-CA_SanFranciscoBay_300BP.SG	Chile_WesternArchipelago_Ayayema_4700BP.SG	Chile_WesternArchipelago_PuntaSantaAna_6600BP.SG	0.000194	0.24	7485	7452	171105
Mbuti.DG	Peru_Lauricocha_5800BP	Chile_WesternArchipelago_Ayayema_4700BP.SG	Chile_WesternArchipelago_PuntaSantaAna_6600BP.SG	0.000217	0.291	15758	15680	360300
Mbuti.DG	Brazil_LapaDoSanto_9600BP	Chile_WesternArchipelago_Ayayema_4700BP.SG	Chile_WesternArchipelago_PuntaSantaAna_6600BP.SG	0.000152	0.314	25408	25321	579710
Mbuti.DG	Canada_BigBar_6000BP.SG	Chile_WesternArchipelago_Ayayema_4700BP.SG	Chile_WesternArchipelago_PuntaSantaAna_6600BP.SG	0.000237	0.348	18320	18219	425246
Mbuti.DG	Argentina_NorthTierradelFuego_LaArcillosa2_5800BP	Chile_WesternArchipelago_Ayayema_4700BP.SG	Chile_WesternArchipelago_PuntaSantaAna_6600BP.SG	0.000327	0.364	17488	17360	391403
Mbuti.DG	Chile_PicaOcho_700BP	Chile_WesternArchipelago_Ayayema_4700BP.SG	Chile_WesternArchipelago_PuntaSantaAna_6600BP.SG	0.00028	0.37	12380	12300	284922
Mbuti.DG	Mixe.DG	Chile_WesternArchipelago_Ayayema_4700BP.SG	Chile_WesternArchipelago_PuntaSantaAna_6600BP.SG	0.000181	0.381	26762	26652	609612
Mbuti.DG	USA-CA_MainlandChumash_1400BP.SG	Chile_WesternArchipelago_Ayayema_4700BP.SG	Chile_WesternArchipelago_PuntaSantaAna_6600BP.SG	0.000214	0.382	22076	21968	504702
Mbuti.DG	Brazil_Jabuticabeira2_2000BP	Chile_WesternArchipelago_Ayayema_4700BP.SG	Chile_WesternArchipelago_PuntaSantaAna_6600BP.SG	0.000377	0.388	4013	3978	92553
Mbuti.DG	Canada_Lucier_4800BP_500BP.SG	Chile_WesternArchipelago_Ayayema_4700BP.SG	Chile_WesternArchipelago_PuntaSantaAna_6600BP.SG	0.000336	0.552	20808	20646	482560
Mbuti.DG	Peru_Cuncaicha_4200BP	Chile_WesternArchipelago_Ayayema_4700BP.SG	Chile_WesternArchipelago_PuntaSantaAna_6600BP.SG	0.00039	0.58	21636	21443	493626
Mbuti.DG	Peru_RioUncallane_1700BP.SG	Chile_WesternArchipelago_Ayayema_4700BP.SG	Chile_WesternArchipelago_PuntaSantaAna_6600BP.SG	0.000295	0.59	27722	27538	624582
Mbuti.DG	USA-AK_USR1_11400BP.SG	Chile_WesternArchipelago_Ayayema_4700BP.SG	Chile_WesternArchipelago_PuntaSantaAna_6600BP.SG	0.000398	0.62	26894	26645	624553
Mbuti.DG	Peru_SMP5_6800BP.SG	Chile_WesternArchipelago_Ayayema_4700BP.SG	Chile_WesternArchipelago_PuntaSantaAna_6600BP.SG	0.000918	0.693	1690	1653	39507
Mbuti.DG	Cree.DG	Chile_WesternArchipelago_Ayayema_4700BP.SG	Chile_WesternArchipelago_PuntaSantaAna_6600BP.SG	0.000326	0.702	26019	25820	609600
Mbuti.DG	Peru_Cuncaicha_9000BP	Chile_WesternArchipelago_Ayayema_4700BP.SG	Chile_WesternArchipelago_PuntaSantaAna_6600BP.SG	0.000492	0.702	21977	21731	499393
Mbuti.DG	Brazil_Moraes_5800BP	Chile_WesternArchipelago_Ayayema_4700BP.SG	Chile_WesternArchipelago_PuntaSantaAna_6600BP.SG	0.000667	0.763	7252	7141	167208
Mbuti.DG	USA-CA_SantaClemente_800BP.SG	Chile_WesternArchipelago_Ayayema_4700BP.SG	Chile_WesternArchipelago_PuntaSantaAna_6600BP.SG	0.000426	0.801	26904	26642	612941
Mbuti.DG	Brazil_Laranjal_6700BP	Chile_WesternArchipelago_Ayayema_4700BP.SG	Chile_WesternArchipelago_PuntaSantaAna_6600BP.SG	0.000529	0.821	14252	14078	328435
Mbuti.DG	Peru_LaGalgada_4100BP	Chile_WesternArchipelago_Ayayema_4700BP.SG	Chile_WesternArchipelago_PuntaSantaAna_6600BP.SG	0.000588	0.856	22315	22017	507424
Mbuti.DG	USA-CA_MainlandChumash_NC_1400BP.SG	Chile_WesternArchipelago_Ayayema_4700BP.SG	Chile_WesternArchipelago_PuntaSantaAna_6600BP.SG	0.000656	0.875	9919	9768	229935
Mbuti.DG	Selknam_NorthTierradelFuego_Grouped_500BP2	Chile_WesternArchipelago_Ayayema_4700BP.SG	Chile_WesternArchipelago_PuntaSantaAna_6600BP.SG	0.000752	0.977	13523	13294	303265
Mbuti.DG	Peru_Kaillachuro_Unknown.SG	Chile_WesternArchipelago_Ayayema_4700BP.SG	Chile_WesternArchipelago_PuntaSantaAna_6600BP.SG	0.000798	0.98	7861	7720	176868
Mbuti.DG	Peru_Lauricocha_3500BP	Chile_WesternArchipelago_Ayayema_4700BP.SG	Chile_WesternArchipelago_PuntaSantaAna_6600BP.SG	0.000719	0.999	15131	14880	348637
Mbuti.DG	USA-CA_SantaCatalina_800BP.SG	Chile_WesternArchipelago_Ayayema_4700BP.SG	Chile_WesternArchipelago_PuntaSantaAna_6600BP.SG	0.000706	1.096	25462	25053	580496
Mbuti.DG	Selknam_NorthTierradelFuego_FaroMendez_100BP	Chile_WesternArchipelago_Ayayema_4700BP.SG	Chile_WesternArchipelago_PuntaSantaAna_6600BP.SG	0.000888	1.117	16547	16215	372790
Mbuti.DG	USA-CA_SanNicolas_1400BP.SG	Chile_WesternArchipelago_Ayayema_4700BP.SG	Chile_WesternArchipelago_PuntaSantaAna_6600BP.SG	0.000541	1.139	26668	26340	607271
Mbuti.DG	Mexico_Pericues_500BP.SG	Chile_WesternArchipelago_Ayayema_4700BP.SG	Chile_WesternArchipelago_PuntaSantaAna_6600BP.SG	0.000884	1.187	8027	7862	186400
Mbuti.DG	Canada_939_6000BP.SG	Chile_WesternArchipelago_Ayayema_4700BP.SG	Chile_WesternArchipelago_PuntaSantaAna_6600BP.SG	0.00097	1.273	9210	9006	210423
Mbuti.DG	USA-CA_SanNicolas_4900BP.SG	Chile_WesternArchipelago_Ayayema_4700BP.SG	Chile_WesternArchipelago_PuntaSantaAna_6600BP.SG	0.000815	1.336	27088	26590	610425
Mbuti.DG	Aymara.SG	Chile_WesternArchipelago_Ayayema_4700BP.SG	Chile_WesternArchipelago_PuntaSantaAna_6600BP.SG	0.000897	1.367	27856	27296	624219
Mbuti.DG	Selknam_NorthTierradelFuego_Grouped_500BP1	Chile_WesternArchipelago_Ayayema_4700BP.SG	Chile_WesternArchipelago_PuntaSantaAna_6600BP.SG	0.000999	1.381	12053	11782	270959
Mbuti.DG	Canada_MARC1492_400BP.SG	Chile_WesternArchipelago_Ayayema_4700BP.SG	Chile_WesternArchipelago_PuntaSantaAna_6600BP.SG	0.001452	1.417	3250	3141	75280
Mbuti.DG	USA-CA_SanCruz_1000BP.SG	Chile_WesternArchipelago_Ayayema_4700BP.SG	Chile_WesternArchipelago_PuntaSantaAna_6600BP.SG	0.000968	1.44	26025	25456	587716
Mbuti.DG	Mexico_Baja_IronSprings_Unknown.SG	Chile_WesternArchipelago_Ayayema_4700BP.SG	Chile_WesternArchipelago_PuntaSantaAna_6600BP.SG	0.001873	1.574	2227	2129	52110
Mbuti.DG	Haush_MitrePeninsula_400BP_I12361	Chile_WesternArchipelago_Ayayema_4700BP.SG	Chile_WesternArchipelago_PuntaSantaAna_6600BP.SG	0.001768	1.574	3127	3005	69348
Mbuti.DG	Mexico_Pericues_Unknown.SG	Chile_WesternArchipelago_Ayayema_4700BP.SG	Chile_WesternArchipelago_PuntaSantaAna_6600BP.SG	0.001486	1.695	6601	6379	149430
Mbuti.DG	Selknam_NorthTierradelFuego_Grouped_500BP4	Chile_WesternArchipelago_Ayayema_4700BP.SG	Chile_WesternArchipelago_PuntaSantaAna_6600BP.SG	0.001341	1.729	14910	14460	335354
Mbuti.DG	Mexico_Baja_Comondu_Unknown.SG	Chile_WesternArchipelago_Ayayema_4700BP.SG	Chile_WesternArchipelago_PuntaSantaAna_6600BP.SG	0.003192	2.24	1519	1412	33507
Mbuti.DG	Aónikenk_SouthContinent_CerroJohnny_400BP	Chile_WesternArchipelago_Ayayema_4700BP.SG	Chile_WesternArchipelago_PuntaSantaAna_6600BP.SG	0.002194	2.848	12528	11916	278882
Mbuti.DG	Kawéskar_WesternArchipelago_Yekchal_1100BP.SG	Chile_WesternArchipelago_Ayayema_4700BP.SG	Argentina_NorthTierradelFuego_LaArcillosa2_5800BP	-0.003785	-4.985	18855	20597	460276
Mbuti.DG	Kawéskar_HagenbeckExpedition_Grouped_100BP.SG	Chile_WesternArchipelago_Ayayema_4700BP.SG	Argentina_NorthTierradelFuego_LaArcillosa2_5800BP	-0.002846	-3.935	11271	12045	271908
Mbuti.DG	Yamana_BeagleChannel_PuertoWilliams_800BP.SG	Chile_WesternArchipelago_Ayayema_4700BP.SG	Argentina_NorthTierradelFuego_LaArcillosa2_5800BP	-0.003563	-3.877	14074	15285	340041
Mbuti.DG	Yamana_CapeHorneMission_Grouped_100BP.SG	Chile_WesternArchipelago_Ayayema_4700BP.SG	Argentina_NorthTierradelFuego_LaArcillosa2_5800BP	-0.001749	-2.909	18185	18939	431434
Mbuti.DG	Yamana_BeagleChannel_Acatushun_100BP	Chile_WesternArchipelago_Ayayema_4700BP.SG	Argentina_NorthTierradelFuego_LaArcillosa2_5800BP	-0.001968	-2.236	6593	6901	156321
Mbuti.DG	Kawéskar_WesternArchipelago_PuntaSantaMaria_600BP.SG	Chile_WesternArchipelago_Ayayema_4700BP.SG	Argentina_NorthTierradelFuego_LaArcillosa2_5800BP	-0.001528	-2.106	21727	22502	507805
Mbuti.DG	Yamana_BeagleChannel_HostIsland_1000BP.SG	Chile_WesternArchipelago_Ayayema_4700BP.SG	Argentina_NorthTierradelFuego_LaArcillosa2_5800BP	-0.001355	-1.862	16573	17108	394868
Mbuti.DG	USA-AK_USR2_11400BP.SG	Chile_WesternArchipelago_Ayayema_4700BP.SG	Argentina_NorthTierradelFuego_LaArcillosa2_5800BP	-0.001886	-1.677	2582	2703	64265
Mbuti.DG	Chile_LosRieles_5100BP	Chile_WesternArchipelago_Ayayema_4700BP.SG	Argentina_NorthTierradelFuego_LaArcillosa2_5800BP	-0.001029	-1.376	18721	19170	437170
Mbuti.DG	Yukpa.SG	Chile_WesternArchipelago_Ayayema_4700BP.SG	Argentina_NorthTierradelFuego_LaArcillosa2_5800BP	-0.000945	-1.369	21749	22230	508841
Mbuti.DG	Mayan.SG	Chile_WesternArchipelago_Ayayema_4700BP.SG	Argentina_NorthTierradelFuego_LaArcillosa2_5800BP	-0.000862	-1.349	21366	21804	508033
Mbuti.DG	Mexico_Baja_IronSprings_Unknown.SG	Chile_WesternArchipelago_Ayayema_4700BP.SG	Argentina_NorthTierradelFuego_LaArcillosa2_5800BP	-0.001473	-1.121	1619	1677	39732
Mbuti.DG	Pima.DG	Chile_WesternArchipelago_Ayayema_4700BP.SG	Argentina_NorthTierradelFuego_LaArcillosa2_5800BP	-0.000569	-1.057	21178	21462	499704
Mbuti.DG	Mixe.DG	Chile_WesternArchipelago_Ayayema_4700BP.SG	Argentina_NorthTierradelFuego_LaArcillosa2_5800BP	-0.000456	-0.894	21226	21454	499748
Mbuti.DG	USA-CA_SanMiguel_700BP.SG	Chile_WesternArchipelago_Ayayema_4700BP.SG	Argentina_NorthTierradelFuego_LaArcillosa2_5800BP	-0.000577	-0.883	18812	19068	443366
Mbuti.DG	Chipewyan.DG	Chile_WesternArchipelago_Ayayema_4700BP.SG	Argentina_NorthTierradelFuego_LaArcillosa2_5800BP	-0.000455	-0.857	20988	21215	499727
Mbuti.DG	Tsimshian.SG	Chile_WesternArchipelago_Ayayema_4700BP.SG	Argentina_NorthTierradelFuego_LaArcillosa2_5800BP	-0.000522	-0.851	21071	21336	509246
Mbuti.DG	USA-CA_MainlandChumash_1400BP.SG	Chile_WesternArchipelago_Ayayema_4700BP.SG	Argentina_NorthTierradelFuego_LaArcillosa2_5800BP	-0.000507	-0.847	17552	17763	416005
Mbuti.DG	Nahua.DG	Chile_WesternArchipelago_Ayayema_4700BP.SG	Argentina_NorthTierradelFuego_LaArcillosa2_5800BP	-0.00042	-0.811	21203	21413	499712
Mbuti.DG	Yamana_BeagleChannel_Almanza_200BP	Chile_WesternArchipelago_Ayayema_4700BP.SG	Argentina_NorthTierradelFuego_LaArcillosa2_5800BP	-0.000502	-0.795	21073	21318	487825
Mbuti.DG	Yamana_BeagleChannel_RioPipo_1500BP	Chile_WesternArchipelago_Ayayema_4700BP.SG	Argentina_NorthTierradelFuego_LaArcillosa2_5800BP	-0.000518	-0.678	16866	17068	391300
Mbuti.DG	Surui.DG	Chile_WesternArchipelago_Ayayema_4700BP.SG	Argentina_NorthTierradelFuego_LaArcillosa2_5800BP	-0.000361	-0.605	21413	21594	499701
Mbuti.DG	Karitiana.DG	Chile_WesternArchipelago_Ayayema_4700BP.SG	Argentina_NorthTierradelFuego_LaArcillosa2_5800BP	-0.000303	-0.569	21885	22040	509396
Mbuti.DG	Chane.DG	Chile_WesternArchipelago_Ayayema_4700BP.SG	Argentina_NorthTierradelFuego_LaArcillosa2_5800BP	-0.000307	-0.467	21377	21531	498999
Mbuti.DG	Argentina_LagunaToro_2400BP	Chile_WesternArchipelago_Ayayema_4700BP.SG	Argentina_NorthTierradelFuego_LaArcillosa2_5800BP	-0.000424	-0.441	4812	4859	111731
Mbuti.DG	Zapotec.DG	Chile_WesternArchipelago_Ayayema_4700BP.SG	Argentina_NorthTierradelFuego_LaArcillosa2_5800BP	-0.000207	-0.404	21272	21375	499704
Mbuti.DG	Piapoco.DG	Chile_WesternArchipelago_Ayayema_4700BP.SG	Argentina_NorthTierradelFuego_LaArcillosa2_5800BP	-0.000183	-0.336	21454	21546	499680
Mbuti.DG	Mayan.DG	Chile_WesternArchipelago_Ayayema_4700BP.SG	Argentina_NorthTierradelFuego_LaArcillosa2_5800BP	-0.00011	-0.21	21341	21396	499670
Mbuti.DG	Mixtec.DG	Chile_WesternArchipelago_Ayayema_4700BP.SG	Argentina_NorthTierradelFuego_LaArcillosa2_5800BP	-9.7e-05	-0.198	20958	21006	499698
Mbuti.DG	Quechua.DG	Chile_WesternArchipelago_Ayayema_4700BP.SG	Argentina_NorthTierradelFuego_LaArcillosa2_5800BP	-0.0001	-0.184	21431	21481	499734
Mbuti.DG	Chile_Conchali_700BP	Chile_WesternArchipelago_Ayayema_4700BP.SG	Argentina_NorthTierradelFuego_LaArcillosa2_5800BP	-0.0001	-0.174	20826	20874	482353
Mbuti.DG	Haush_MitrePeninsula_Grouped_400BP	Chile_WesternArchipelago_Ayayema_4700BP.SG	Argentina_NorthTierradelFuego_LaArcillosa2_5800BP	-5.5e-05	-0.096	20366	20392	470737
Mbuti.DG	USA-MT_Anzick_12800BP.SG	Chile_WesternArchipelago_Ayayema_4700BP.SG	Argentina_NorthTierradelFuego_LaArcillosa2_5800BP	-5.8e-05	-0.079	21855	21885	508855
Mbuti.DG	USA-MT_Anzick_12800BP.SG_realign	Chile_WesternArchipelago_Ayayema_4700BP.SG	Argentina_NorthTierradelFuego_LaArcillosa2_5800BP	-3.4e-05	-0.045	21837	21854	508728
Mbuti.DG	Canada_939_6000BP.SG	Chile_WesternArchipelago_Ayayema_4700BP.SG	Argentina_NorthTierradelFuego_LaArcillosa2_5800BP	-3e-05	-0.038	6894	6899	164375
Mbuti.DG	Brazil_Jabuticabeira2_2000BP	Chile_WesternArchipelago_Ayayema_4700BP.SG	Argentina_NorthTierradelFuego_LaArcillosa2_5800BP	-4e-06	-0.004	4017	4017	95270
Mbuti.DG	USA-CA_MainlandChumash_NC_1400BP.SG	Chile_WesternArchipelago_Ayayema_4700BP.SG	Argentina_NorthTierradelFuego_LaArcillosa2_5800BP	3.2e-05	0.041	8541	8534	203050
Mbuti.DG	Mexico_Pericues_Unknown.SG	Chile_WesternArchipelago_Ayayema_4700BP.SG	Argentina_NorthTierradelFuego_LaArcillosa2_5800BP	4.5e-05	0.047	5219	5214	123420
Mbuti.DG	Bahamas_Taino_1000BP.SG	Chile_WesternArchipelago_Ayayema_4700BP.SG	Argentina_NorthTierradelFuego_LaArcillosa2_5800BP	5.2e-05	0.079	21964	21938	509088
Mbuti.DG	Selknam_NorthTierradelFuego_Grouped_500BP1	Chile_WesternArchipelago_Ayayema_4700BP.SG	Argentina_NorthTierradelFuego_LaArcillosa2_5800BP	0.000124	0.175	12288	12253	281361
Mbuti.DG	Brazil_Laranjal_6700BP	Chile_WesternArchipelago_Ayayema_4700BP.SG	Argentina_NorthTierradelFuego_LaArcillosa2_5800BP	0.000125	0.19	14120	14079	327726
Mbuti.DG	USA-AK_Athabskan_100BP.SG	Chile_WesternArchipelago_Ayayema_4700BP.SG	Argentina_NorthTierradelFuego_LaArcillosa2_5800BP	0.000134	0.191	10243	10210	244891
Mbuti.DG	Huichol.SG	Chile_WesternArchipelago_Ayayema_4700BP.SG	Argentina_NorthTierradelFuego_LaArcillosa2_5800BP	0.000137	0.208	21835	21765	508974
Mbuti.DG	Belize_MayahakCabPek_9300BP	Chile_WesternArchipelago_Ayayema_4700BP.SG	Argentina_NorthTierradelFuego_LaArcillosa2_5800BP	0.000214	0.259	10882	10828	252602
Mbuti.DG	Peru_RioUncallane_1700BP.SG	Chile_WesternArchipelago_Ayayema_4700BP.SG	Argentina_NorthTierradelFuego_LaArcillosa2_5800BP	0.000162	0.325	21995	21912	509379
Mbuti.DG	Canada_Lucier_4800BP_500BP.SG	Chile_WesternArchipelago_Ayayema_4700BP.SG	Argentina_NorthTierradelFuego_LaArcillosa2_5800BP	0.000206	0.331	16526	16445	393736
Mbuti.DG	Haush_MitrePeninsula_400BP_I12361	Chile_WesternArchipelago_Ayayema_4700BP.SG	Argentina_NorthTierradelFuego_LaArcillosa2_5800BP	0.00046	0.427	3327	3292	75649
Mbuti.DG	Selknam_NorthTierradelFuego_FaroMendez_100BP	Chile_WesternArchipelago_Ayayema_4700BP.SG	Argentina_NorthTierradelFuego_LaArcillosa2_5800BP	0.000377	0.47	15419	15285	354072
Mbuti.DG	USA-CA_SantaClemente_800BP.SG	Chile_WesternArchipelago_Ayayema_4700BP.SG	Argentina_NorthTierradelFuego_LaArcillosa2_5800BP	0.000276	0.483	21573	21433	503396
Mbuti.DG	Brazil_LapaDoSanto_9600BP	Chile_WesternArchipelago_Ayayema_4700BP.SG	Argentina_NorthTierradelFuego_LaArcillosa2_5800BP	0.00026	0.527	21608	21477	502252
Mbuti.DG	Botocudo.SG	Chile_WesternArchipelago_Ayayema_4700BP.SG	Argentina_NorthTierradelFuego_LaArcillosa2_5800BP	0.000264	0.535	19743	19613	491794
Mbuti.DG	USA-CA_SanFranciscoBay_300BP.SG	Chile_WesternArchipelago_Ayayema_4700BP.SG	Argentina_NorthTierradelFuego_LaArcillosa2_5800BP	0.000523	0.577	5387	5321	125939
Mbuti.DG	Chile_LosRieles_10900BP	Chile_WesternArchipelago_Ayayema_4700BP.SG	Argentina_NorthTierradelFuego_LaArcillosa2_5800BP	0.000517	0.656	19203	18976	440529
Mbuti.DG	USA-WA_Kennewick_8800BP.SG	Chile_WesternArchipelago_Ayayema_4700BP.SG	Argentina_NorthTierradelFuego_LaArcillosa2_5800BP	0.000559	0.745	11041	10894	262380
Mbuti.DG	USA-CA_SanCruz_1000BP.SG	Chile_WesternArchipelago_Ayayema_4700BP.SG	Argentina_NorthTierradelFuego_LaArcillosa2_5800BP	0.000514	0.746	20605	20358	480128
Mbuti.DG	Mexico_Baja_Comondu_Unknown.SG	Chile_WesternArchipelago_Ayayema_4700BP.SG	Argentina_NorthTierradelFuego_LaArcillosa2_5800BP	0.001356	0.837	1142	1105	27056
Mbuti.DG	Peru_Lauricocha_8600BP	Chile_WesternArchipelago_Ayayema_4700BP.SG	Argentina_NorthTierradelFuego_LaArcillosa2_5800BP	0.000543	0.9	21016	20751	487757
Mbuti.DG	Canada_BigBar_6000BP.SG	Chile_WesternArchipelago_Ayayema_4700BP.SG	Argentina_NorthTierradelFuego_LaArcillosa2_5800BP	0.000672	0.963	14455	14225	342095
Mbuti.DG	Selknam_NorthTierradelFuego_Grouped_500BP3	Chile_WesternArchipelago_Ayayema_4700BP.SG	Argentina_NorthTierradelFuego_LaArcillosa2_5800BP	0.000752	0.97	16640	16355	378902
Mbuti.DG	Peru_SMP5_6800BP.SG	Chile_WesternArchipelago_Ayayema_4700BP.SG	Argentina_NorthTierradelFuego_LaArcillosa2_5800BP	0.001431	0.974	1249	1206	29985
Mbuti.DG	Selknam_NorthTierradelFuego_Grouped_500BP4	Chile_WesternArchipelago_Ayayema_4700BP.SG	Argentina_NorthTierradelFuego_LaArcillosa2_5800BP	0.000829	1.091	16133	15827	368722
Mbuti.DG	Mexico_Pericues_500BP.SG	Chile_WesternArchipelago_Ayayema_4700BP.SG	Argentina_NorthTierradelFuego_LaArcillosa2_5800BP	0.00081	1.114	7253	7113	172957
Mbuti.DG	USA-CA_SanNicolas_1400BP.SG	Chile_WesternArchipelago_Ayayema_4700BP.SG	Argentina_NorthTierradelFuego_LaArcillosa2_5800BP	0.000613	1.215	21179	20876	494210
Mbuti.DG	Belize_SakiTzul_7400BP	Chile_WesternArchipelago_Ayayema_4700BP.SG	Argentina_NorthTierradelFuego_LaArcillosa2_5800BP	0.000848	1.292	14312	14033	329055
Mbuti.DG	Peru_Lauricocha_3500BP	Chile_WesternArchipelago_Ayayema_4700BP.SG	Argentina_NorthTierradelFuego_LaArcillosa2_5800BP	0.001042	1.4	14148	13806	328737
Mbuti.DG	Aymara.SG	Chile_WesternArchipelago_Ayayema_4700BP.SG	Argentina_NorthTierradelFuego_LaArcillosa2_5800BP	0.000939	1.414	22234	21756	508977
Mbuti.DG	Canada_MARC1492_400BP.SG	Chile_WesternArchipelago_Ayayema_4700BP.SG	Argentina_NorthTierradelFuego_LaArcillosa2_5800BP	0.001435	1.432	3196	3088	75320
Mbuti.DG	USA-CA_SanNicolas_4900BP.SG	Chile_WesternArchipelago_Ayayema_4700BP.SG	Argentina_NorthTierradelFuego_LaArcillosa2_5800BP	0.00091	1.441	21586	21134	497314
Mbuti.DG	USA-CA_SantaCatalina_800BP.SG	Chile_WesternArchipelago_Ayayema_4700BP.SG	Argentina_NorthTierradelFuego_LaArcillosa2_5800BP	0.000931	1.452	20528	20082	478280
Mbuti.DG	USA-AK_USR1_11400BP.SG	Chile_WesternArchipelago_Ayayema_4700BP.SG	Argentina_NorthTierradelFuego_LaArcillosa2_5800BP	0.000911	1.452	21501	21037	509352
Mbuti.DG	Selknam_NorthTierradelFuego_Grouped_500BP2	Chile_WesternArchipelago_Ayayema_4700BP.SG	Argentina_NorthTierradelFuego_LaArcillosa2_5800BP	0.001167	1.558	13762	13399	311480
Mbuti.DG	Brazil_Moraes_5800BP	Chile_WesternArchipelago_Ayayema_4700BP.SG	Argentina_NorthTierradelFuego_LaArcillosa2_5800BP	0.001315	1.606	7279	7057	168342
Mbuti.DG	Cree.DG	Chile_WesternArchipelago_Ayayema_4700BP.SG	Argentina_NorthTierradelFuego_LaArcillosa2_5800BP	0.000805	1.681	20910	20507	499735
Mbuti.DG	Chile_PicaOcho_700BP	Chile_WesternArchipelago_Ayayema_4700BP.SG	Argentina_NorthTierradelFuego_LaArcillosa2_5800BP	0.001267	1.708	13229	12845	302615
Mbuti.DG	Peru_Kaillachuro_Unknown.SG	Chile_WesternArchipelago_Ayayema_4700BP.SG	Argentina_NorthTierradelFuego_LaArcillosa2_5800BP	0.001552	1.767	6087	5868	141213
Mbuti.DG	Peru_LaGalgada_4100BP	Chile_WesternArchipelago_Ayayema_4700BP.SG	Argentina_NorthTierradelFuego_LaArcillosa2_5800BP	0.001433	2.039	20781	20104	472804
Mbuti.DG	Peru_Laramate_900BP	Chile_WesternArchipelago_Ayayema_4700BP.SG	Argentina_NorthTierradelFuego_LaArcillosa2_5800BP	0.00105	2.143	21677	21156	496693
Mbuti.DG	Aónikenk_SouthContinent_CerroJohnny_400BP	Chile_WesternArchipelago_Ayayema_4700BP.SG	Argentina_NorthTierradelFuego_LaArcillosa2_5800BP	0.001797	2.347	11915	11433	268328
Mbuti.DG	Peru_Cuncaicha_4200BP	Chile_WesternArchipelago_Ayayema_4700BP.SG	Argentina_NorthTierradelFuego_LaArcillosa2_5800BP	0.001814	2.5	20679	19821	472795
Mbuti.DG	Peru_Cuncaicha_9000BP	Chile_WesternArchipelago_Ayayema_4700BP.SG	Argentina_NorthTierradelFuego_LaArcillosa2_5800BP	0.001847	2.554	20831	19954	474523
Mbuti.DG	Peru_Lauricocha_5800BP	Chile_WesternArchipelago_Ayayema_4700BP.SG	Argentina_NorthTierradelFuego_LaArcillosa2_5800BP	0.00207	2.831	14729	14032	336642
Mbuti.DG	Chile_WesternArchipelago_PuntaSantaAna_6600BP.SG	Chile_WesternArchipelago_Ayayema_4700BP.SG	Argentina_NorthTierradelFuego_LaArcillosa2_5800BP	0.002898	3.457	17488	16354	391403

## Sheet: C. f4 Mbuti,MHinPat,LH1,LH2
Note: These statistics below describe the affinity of Middle Holocene Patagonia groups to a Late Holocene Patagonia group relative to another Late Holocene Patagonia group. They show that the affinity of Chile_WesternArchipelago_Ayayema_4700BP.SG with Kawéskar and Yámana relative to Selk'nam continues up until historical times (100BP).
Pop1_W	Pop2_X	Pop3_Y	Pop4_Z	f4_value	Z_score	BABA	ABBA	Num_SNPs
Mbuti.DG	Argentina_NorthTierradelFuego_LaArcillosa2_5800BP	Kawéskar_WesternArchipelago_PuntaSantaMaria_600BP.SG	Kawéskar_WesternArchipelago_Yekchal_1100BP.SG	-0.001216	-1.83	25832	26604	634935
Mbuti.DG	Chile_WesternArchipelago_PuntaSantaAna_6600BP.SG	Kawéskar_WesternArchipelago_PuntaSantaMaria_600BP.SG	Kawéskar_WesternArchipelago_Yekchal_1100BP.SG	-0.000524	-0.798	22417	22708	556149
Mbuti.DG	Chile_WesternArchipelago_Ayayema_4700BP.SG	Kawéskar_WesternArchipelago_PuntaSantaMaria_600BP.SG	Kawéskar_WesternArchipelago_Yekchal_1100BP.SG	0.000833	1.146	31207	30585	747461
Mbuti.DG	Chile_WesternArchipelago_Ayayema_4700BP.SG	Kawéskar_WesternArchipelago_Grouped_800BP.SG	Yamana_BeagleChannel_Grouped_800BP.SG	-0.000175	-0.296	34003	34141	784806
Mbuti.DG	Argentina_NorthTierradelFuego_LaArcillosa2_5800BP	Kawéskar_WesternArchipelago_Grouped_800BP.SG	Yamana_BeagleChannel_Grouped_800BP.SG	0.000256	0.462	28238	28071	649032
Mbuti.DG	Chile_WesternArchipelago_PuntaSantaAna_6600BP.SG	Kawéskar_WesternArchipelago_Grouped_800BP.SG	Yamana_BeagleChannel_Grouped_800BP.SG	0.000554	0.999	24808	24487	579267
Mbuti.DG	Chile_WesternArchipelago_Ayayema_4700BP.SG	Yamana_BeagleChannel_Almanza_200BP	Haush_MitrePeninsula_Grouped_400BP	-0.001683	-3.812	23412	24415	595833
Mbuti.DG	Argentina_NorthTierradelFuego_LaArcillosa2_5800BP	Yamana_BeagleChannel_Almanza_200BP	Haush_MitrePeninsula_Grouped_400BP	-0.001268	-3.006	25736	26546	638695
Mbuti.DG	Chile_WesternArchipelago_PuntaSantaAna_6600BP.SG	Yamana_BeagleChannel_Almanza_200BP	Haush_MitrePeninsula_Grouped_400BP	-0.000199	-0.474	17968	18058	455320
Mbuti.DG	Chile_WesternArchipelago_Ayayema_4700BP.SG	Yamana_BeagleChannel_RioPipo_1500BP	Haush_MitrePeninsula_Grouped_400BP	-0.000681	-1.132	17910	18208	438081
Mbuti.DG	Argentina_NorthTierradelFuego_LaArcillosa2_5800BP	Yamana_BeagleChannel_RioPipo_1500BP	Haush_MitrePeninsula_Grouped_400BP	-3e-06	-0.005	22171	22172	530306
Mbuti.DG	Chile_WesternArchipelago_PuntaSantaAna_6600BP.SG	Yamana_BeagleChannel_RioPipo_1500BP	Haush_MitrePeninsula_Grouped_400BP	0.001168	2.053	13968	13570	340263
Mbuti.DG	Chile_WesternArchipelago_PuntaSantaAna_6600BP.SG	Selknam_NorthTierradelFuego_Grouped_500BP	Haush_MitrePeninsula_Grouped_400BP	-0.00039	-1.018	17504	17678	445262
Mbuti.DG	Argentina_NorthTierradelFuego_LaArcillosa2_5800BP	Selknam_NorthTierradelFuego_Grouped_500BP	Haush_MitrePeninsula_Grouped_400BP	0.000189	0.511	25828	25709	630256
Mbuti.DG	Chile_WesternArchipelago_Ayayema_4700BP.SG	Selknam_NorthTierradelFuego_Grouped_500BP	Haush_MitrePeninsula_Grouped_400BP	0.000658	1.814	23483	23100	582068
Mbuti.DG	Chile_WesternArchipelago_PuntaSantaAna_6600BP.SG	Selknam_NorthTierradelFuego_Grouped_500BP	Yamana_BeagleChannel_RioPipo_1500BP	-0.001621	-2.698	13999	14556	343860
Mbuti.DG	Argentina_NorthTierradelFuego_LaArcillosa2_5800BP	Selknam_NorthTierradelFuego_Grouped_500BP	Yamana_BeagleChannel_RioPipo_1500BP	0.000195	0.345	22938	22833	533572
Mbuti.DG	Chile_WesternArchipelago_Ayayema_4700BP.SG	Selknam_NorthTierradelFuego_Grouped_500BP	Yamana_BeagleChannel_RioPipo_1500BP	0.001183	1.957	18915	18391	443259
Mbuti.DG	Chile_WesternArchipelago_PuntaSantaAna_6600BP.SG	Selknam_NorthTierradelFuego_Grouped_500BP	Yamana_BeagleChannel_Almanza_200BP	-0.000179	-0.388	18972	19055	465889
Mbuti.DG	Argentina_NorthTierradelFuego_LaArcillosa2_5800BP	Selknam_NorthTierradelFuego_Grouped_500BP	Yamana_BeagleChannel_Almanza_200BP	0.001488	3.265	27851	26890	646142
Mbuti.DG	Chile_WesternArchipelago_Ayayema_4700BP.SG	Selknam_NorthTierradelFuego_Grouped_500BP	Yamana_BeagleChannel_Almanza_200BP	0.002381	5.037	26059	24603	611242
Mbuti.DG	Chile_WesternArchipelago_Ayayema_4700BP.SG	Selknam_NorthTierradelFuego_Grouped_500BP	Aónikenk_SouthContinent_CerroJohnny_400BP	-0.001462	-2.487	13111	13593	329773
Mbuti.DG	Argentina_NorthTierradelFuego_LaArcillosa2_5800BP	Selknam_NorthTierradelFuego_Grouped_500BP	Aónikenk_SouthContinent_CerroJohnny_400BP	-0.000167	-0.292	14733	14793	357815
Mbuti.DG	Chile_WesternArchipelago_PuntaSantaAna_6600BP.SG	Selknam_NorthTierradelFuego_Grouped_500BP	Aónikenk_SouthContinent_CerroJohnny_400BP	6.9e-05	0.117	10064	10047	252463
Mbuti.DG	Chile_WesternArchipelago_Ayayema_4700BP.SG	Yamana_CapeHorneMission_Grouped_100BP.SG	Selknam_RoussonandWillemsMission_100BP.SG	-0.002134	-3.456	20851	21932	506434
Mbuti.DG	Argentina_NorthTierradelFuego_LaArcillosa2_5800BP	Yamana_CapeHorneMission_Grouped_100BP.SG	Selknam_RoussonandWillemsMission_100BP.SG	0.000627	1.049	23682	23340	545595
Mbuti.DG	Chile_WesternArchipelago_PuntaSantaAna_6600BP.SG	Yamana_CapeHorneMission_Grouped_100BP.SG	Selknam_RoussonandWillemsMission_100BP.SG	0.00066	1.071	16437	16178	391391
Mbuti.DG	Chile_WesternArchipelago_PuntaSantaAna_6600BP.SG	Yamana_CapeHorneMission_Grouped_100BP.SG	Kawéskar_HagenbeckExpedition_Grouped_100BP.SG	-0.001488	-2.612	9763	10123	242123
Mbuti.DG	Argentina_NorthTierradelFuego_LaArcillosa2_5800BP	Yamana_CapeHorneMission_Grouped_100BP.SG	Kawéskar_HagenbeckExpedition_Grouped_100BP.SG	-0.001152	-2.045	14557	14955	345447
Mbuti.DG	Chile_WesternArchipelago_Ayayema_4700BP.SG	Yamana_CapeHorneMission_Grouped_100BP.SG	Kawéskar_HagenbeckExpedition_Grouped_100BP.SG	-3.8e-05	-0.065	13075	13087	310780
Mbuti.DG	Chile_WesternArchipelago_Ayayema_4700BP.SG	Kawéskar_HagenbeckExpedition_Grouped_100BP.SG	Selknam_RoussonandWillemsMission_100BP.SG	-0.002097	-3.028	13401	14082	324569
Mbuti.DG	Argentina_NorthTierradelFuego_LaArcillosa2_5800BP	Kawéskar_HagenbeckExpedition_Grouped_100BP.SG	Selknam_RoussonandWillemsMission_100BP.SG	0.002062	3.148	15210	14496	345943
Mbuti.DG	Chile_WesternArchipelago_PuntaSantaAna_6600BP.SG	Kawéskar_HagenbeckExpedition_Grouped_100BP.SG	Selknam_RoussonandWillemsMission_100BP.SG	0.002505	3.602	10798	10169	251117

## Sheet: D. f4 Mbuti,X,MHinPat,LHinPat
Note: The statistics below describe the affinity of a given group (Pop2_X) with a Late Holocene Patagonia group relative to a Middle Holocene Patagonia group. They show that Chile_Conchali_700BP individuals share more alleles with Late Holocene Patagonian groups relative to Middle Holocene Patagonian groups, suggesting genetic interactions between the two regions after 5100BP.
Note: These statistics must be interpreted carefully due to the significant capture vs. shotgun biases.
Pop1_W	Pop2_X	Pop3_Y	Pop4_Z	f4_value	Z_score	BABA	ABBA	Num_SNPs
Mbuti.DG	Chile_WesternArchipelago_Ayayema_4700BP.SG	Argentina_NorthTierradelFuego_LaArcillosa2_5800BP	Aónikenk_SouthContinent_CerroJohnny_400BP	-0.005229	-6.039	11433	12836	268328
Mbuti.DG	Chile_WesternArchipelago_PuntaSantaAna_6600BP.SG	Argentina_NorthTierradelFuego_LaArcillosa2_5800BP	Aónikenk_SouthContinent_CerroJohnny_400BP	-0.003994	-4.616	8826	9657	208087
Mbuti.DG	Chile_LosRieles_10900BP	Argentina_NorthTierradelFuego_LaArcillosa2_5800BP	Aónikenk_SouthContinent_CerroJohnny_400BP	-0.001126	-1.425	15168	15546	335402
Mbuti.DG	USA-WA_Kennewick_8800BP.SG	Argentina_NorthTierradelFuego_LaArcillosa2_5800BP	Aónikenk_SouthContinent_CerroJohnny_400BP	-0.000948	-1.211	8216	8395	188656
Mbuti.DG	Peru_SMP5_6800BP.SG	Argentina_NorthTierradelFuego_LaArcillosa2_5800BP	Aónikenk_SouthContinent_CerroJohnny_400BP	-0.00163	-0.818	666	692	15760
Mbuti.DG	Brazil_Jabuticabeira2_2000BP	Argentina_NorthTierradelFuego_LaArcillosa2_5800BP	Aónikenk_SouthContinent_CerroJohnny_400BP	-0.00075	-0.745	3453	3510	76234
Mbuti.DG	USA-MT_Anzick_12800BP.SG_realign	Argentina_NorthTierradelFuego_LaArcillosa2_5800BP	Aónikenk_SouthContinent_CerroJohnny_400BP	-0.000382	-0.499	16666	16807	370482
Mbuti.DG	Peru_Cuncaicha_9000BP	Argentina_NorthTierradelFuego_LaArcillosa2_5800BP	Aónikenk_SouthContinent_CerroJohnny_400BP	-0.000292	-0.39	16053	16157	354775
Mbuti.DG	Peru_Lauricocha_5800BP	Argentina_NorthTierradelFuego_LaArcillosa2_5800BP	Aónikenk_SouthContinent_CerroJohnny_400BP	-0.000163	-0.215	11572	11613	255359
Mbuti.DG	Canada_BigBar_6000BP.SG	Argentina_NorthTierradelFuego_LaArcillosa2_5800BP	Aónikenk_SouthContinent_CerroJohnny_400BP	0.000234	0.287	7991	7948	180927
Mbuti.DG	USA-AK_USR1_11400BP.SG	Argentina_NorthTierradelFuego_LaArcillosa2_5800BP	Aónikenk_SouthContinent_CerroJohnny_400BP	0.000211	0.302	16453	16375	370759
Mbuti.DG	Mexico_Baja_Comondu_Unknown.SG	Argentina_NorthTierradelFuego_LaArcillosa2_5800BP	Aónikenk_SouthContinent_CerroJohnny_400BP	0.000619	0.308	915	903	19757
Mbuti.DG	Botocudo.SG	Argentina_NorthTierradelFuego_LaArcillosa2_5800BP	Aónikenk_SouthContinent_CerroJohnny_400BP	0.00019	0.358	15228	15160	360151
Mbuti.DG	Canada_Lucier_4800BP_500BP.SG	Argentina_NorthTierradelFuego_LaArcillosa2_5800BP	Aónikenk_SouthContinent_CerroJohnny_400BP	0.000245	0.368	12845	12775	289167
Mbuti.DG	USA-MT_Anzick_12800BP.SG	Argentina_NorthTierradelFuego_LaArcillosa2_5800BP	Aónikenk_SouthContinent_CerroJohnny_400BP	0.000328	0.432	16815	16694	370538
Mbuti.DG	Peru_LaGalgada_4100BP	Argentina_NorthTierradelFuego_LaArcillosa2_5800BP	Aónikenk_SouthContinent_CerroJohnny_400BP	0.000342	0.467	16141	16020	353052
Mbuti.DG	Canada_939_6000BP.SG	Argentina_NorthTierradelFuego_LaArcillosa2_5800BP	Aónikenk_SouthContinent_CerroJohnny_400BP	0.000593	0.628	5326	5255	119480
Mbuti.DG	Belize_MayahakCabPek_9300BP	Argentina_NorthTierradelFuego_LaArcillosa2_5800BP	Aónikenk_SouthContinent_CerroJohnny_400BP	0.000573	0.678	9152	9038	199590
Mbuti.DG	USA-AK_USR2_11400BP.SG	Argentina_NorthTierradelFuego_LaArcillosa2_5800BP	Aónikenk_SouthContinent_CerroJohnny_400BP	0.000872	0.689	2118	2076	48302
Mbuti.DG	Brazil_Moraes_5800BP	Argentina_NorthTierradelFuego_LaArcillosa2_5800BP	Aónikenk_SouthContinent_CerroJohnny_400BP	0.000623	0.704	6086	6003	133405
Mbuti.DG	Tsimshian.SG	Argentina_NorthTierradelFuego_LaArcillosa2_5800BP	Aónikenk_SouthContinent_CerroJohnny_400BP	0.000475	0.721	16341	16165	370737
Mbuti.DG	Canada_MARC1492_400BP.SG	Argentina_NorthTierradelFuego_LaArcillosa2_5800BP	Aónikenk_SouthContinent_CerroJohnny_400BP	0.00094	0.787	2594	2540	57659
Mbuti.DG	Brazil_Laranjal_6700BP	Argentina_NorthTierradelFuego_LaArcillosa2_5800BP	Aónikenk_SouthContinent_CerroJohnny_400BP	0.000586	0.843	11659	11510	254939
Mbuti.DG	Cree.DG	Argentina_NorthTierradelFuego_LaArcillosa2_5800BP	Aónikenk_SouthContinent_CerroJohnny_400BP	0.000447	0.875	16041	15878	364263
Mbuti.DG	Belize_SakiTzul_7400BP	Argentina_NorthTierradelFuego_LaArcillosa2_5800BP	Aónikenk_SouthContinent_CerroJohnny_400BP	0.000686	0.93	11790	11614	257202
Mbuti.DG	Peru_Cuncaicha_4200BP	Argentina_NorthTierradelFuego_LaArcillosa2_5800BP	Aónikenk_SouthContinent_CerroJohnny_400BP	0.000724	0.982	16194	15938	352839
Mbuti.DG	Chipewyan.DG	Argentina_NorthTierradelFuego_LaArcillosa2_5800BP	Aónikenk_SouthContinent_CerroJohnny_400BP	0.000573	1.043	16347	16138	364262
Mbuti.DG	Yukpa.SG	Argentina_NorthTierradelFuego_LaArcillosa2_5800BP	Aónikenk_SouthContinent_CerroJohnny_400BP	0.00078	1.075	16961	16672	370474
Mbuti.DG	Piapoco.DG	Argentina_NorthTierradelFuego_LaArcillosa2_5800BP	Aónikenk_SouthContinent_CerroJohnny_400BP	0.000614	1.095	16616	16393	364223
Mbuti.DG	USA-CA_SanNicolas_4900BP.SG	Argentina_NorthTierradelFuego_LaArcillosa2_5800BP	Aónikenk_SouthContinent_CerroJohnny_400BP	0.000758	1.201	16505	16231	362378
Mbuti.DG	USA-CA_SanMiguel_700BP.SG	Argentina_NorthTierradelFuego_LaArcillosa2_5800BP	Aónikenk_SouthContinent_CerroJohnny_400BP	0.00087	1.256	14811	14528	325813
Mbuti.DG	USA-CA_SanFranciscoBay_300BP.SG	Argentina_NorthTierradelFuego_LaArcillosa2_5800BP	Aónikenk_SouthContinent_CerroJohnny_400BP	0.00129	1.339	4106	3989	90756
Mbuti.DG	Chile_LosRieles_5100BP	Argentina_NorthTierradelFuego_LaArcillosa2_5800BP	Aónikenk_SouthContinent_CerroJohnny_400BP	0.001145	1.402	15414	15033	332632
Mbuti.DG	Aymara.SG	Argentina_NorthTierradelFuego_LaArcillosa2_5800BP	Aónikenk_SouthContinent_CerroJohnny_400BP	0.00103	1.41	17052	16671	370548
Mbuti.DG	USA-AK_Athabskan_100BP.SG	Argentina_NorthTierradelFuego_LaArcillosa2_5800BP	Aónikenk_SouthContinent_CerroJohnny_400BP	0.001134	1.441	7959	7756	178924
Mbuti.DG	Mexico_Pericues_500BP.SG	Argentina_NorthTierradelFuego_LaArcillosa2_5800BP	Aónikenk_SouthContinent_CerroJohnny_400BP	0.001276	1.477	5958	5790	131832
Mbuti.DG	Peru_Lauricocha_8600BP	Argentina_NorthTierradelFuego_LaArcillosa2_5800BP	Aónikenk_SouthContinent_CerroJohnny_400BP	0.001002	1.54	16551	16190	360207
Mbuti.DG	Peru_Kaillachuro_Unknown.SG	Argentina_NorthTierradelFuego_LaArcillosa2_5800BP	Aónikenk_SouthContinent_CerroJohnny_400BP	0.001675	1.615	3345	3219	75235
Mbuti.DG	USA-CA_SanCruz_1000BP.SG	Argentina_NorthTierradelFuego_LaArcillosa2_5800BP	Aónikenk_SouthContinent_CerroJohnny_400BP	0.001226	1.663	15988	15558	350722
Mbuti.DG	Peru_Laramate_900BP	Argentina_NorthTierradelFuego_LaArcillosa2_5800BP	Aónikenk_SouthContinent_CerroJohnny_400BP	0.000952	1.775	16844	16496	366061
Mbuti.DG	USA-CA_MainlandChumash_NC_1400BP.SG	Argentina_NorthTierradelFuego_LaArcillosa2_5800BP	Aónikenk_SouthContinent_CerroJohnny_400BP	0.001454	1.806	6874	6651	152660
Mbuti.DG	Huichol.SG	Argentina_NorthTierradelFuego_LaArcillosa2_5800BP	Aónikenk_SouthContinent_CerroJohnny_400BP	0.001283	1.809	17066	16590	370584
Mbuti.DG	USA-CA_MainlandChumash_1400BP.SG	Argentina_NorthTierradelFuego_LaArcillosa2_5800BP	Aónikenk_SouthContinent_CerroJohnny_400BP	0.001269	1.986	13880	13493	305277
Mbuti.DG	Quechua.DG	Argentina_NorthTierradelFuego_LaArcillosa2_5800BP	Aónikenk_SouthContinent_CerroJohnny_400BP	0.001173	2.127	16690	16263	364266
Mbuti.DG	USA-CA_SanNicolas_1400BP.SG	Argentina_NorthTierradelFuego_LaArcillosa2_5800BP	Aónikenk_SouthContinent_CerroJohnny_400BP	0.001255	2.153	16440	15988	360512
Mbuti.DG	Pima.DG	Argentina_NorthTierradelFuego_LaArcillosa2_5800BP	Aónikenk_SouthContinent_CerroJohnny_400BP	0.001267	2.176	16666	16205	364236
Mbuti.DG	Mayan.SG	Argentina_NorthTierradelFuego_LaArcillosa2_5800BP	Aónikenk_SouthContinent_CerroJohnny_400BP	0.001511	2.189	16859	16300	369823
Mbuti.DG	Surui.DG	Argentina_NorthTierradelFuego_LaArcillosa2_5800BP	Aónikenk_SouthContinent_CerroJohnny_400BP	0.001367	2.205	16821	16323	364242
Mbuti.DG	Mexico_Baja_IronSprings_Unknown.SG	Argentina_NorthTierradelFuego_LaArcillosa2_5800BP	Aónikenk_SouthContinent_CerroJohnny_400BP	0.003477	2.209	1310	1210	28817
Mbuti.DG	Zapotec.DG	Argentina_NorthTierradelFuego_LaArcillosa2_5800BP	Aónikenk_SouthContinent_CerroJohnny_400BP	0.001273	2.257	16625	16161	364244
Mbuti.DG	Bahamas_Taino_1000BP.SG	Argentina_NorthTierradelFuego_LaArcillosa2_5800BP	Aónikenk_SouthContinent_CerroJohnny_400BP	0.001677	2.407	17211	16589	370629
Mbuti.DG	Brazil_LapaDoSanto_9600BP	Argentina_NorthTierradelFuego_LaArcillosa2_5800BP	Aónikenk_SouthContinent_CerroJohnny_400BP	0.001328	2.443	16936	16447	368262
Mbuti.DG	Mexico_Pericues_Unknown.SG	Argentina_NorthTierradelFuego_LaArcillosa2_5800BP	Aónikenk_SouthContinent_CerroJohnny_400BP	0.002556	2.51	4177	3943	91522
Mbuti.DG	Chane.DG	Argentina_NorthTierradelFuego_LaArcillosa2_5800BP	Aónikenk_SouthContinent_CerroJohnny_400BP	0.001748	2.648	16817	16182	363714
Mbuti.DG	Argentina_LagunaToro_2400BP	Argentina_NorthTierradelFuego_LaArcillosa2_5800BP	Aónikenk_SouthContinent_CerroJohnny_400BP	0.002837	2.655	4200	3950	88198
Mbuti.DG	USA-CA_SantaClemente_800BP.SG	Argentina_NorthTierradelFuego_LaArcillosa2_5800BP	Aónikenk_SouthContinent_CerroJohnny_400BP	0.001611	2.702	16882	16290	367188
Mbuti.DG	Mayan.DG	Argentina_NorthTierradelFuego_LaArcillosa2_5800BP	Aónikenk_SouthContinent_CerroJohnny_400BP	0.001617	2.915	16737	16148	364213
Mbuti.DG	Nahua.DG	Argentina_NorthTierradelFuego_LaArcillosa2_5800BP	Aónikenk_SouthContinent_CerroJohnny_400BP	0.001704	3.039	16799	16178	364251
Mbuti.DG	Mixtec.DG	Argentina_NorthTierradelFuego_LaArcillosa2_5800BP	Aónikenk_SouthContinent_CerroJohnny_400BP	0.001616	3.054	16466	15877	364240
Mbuti.DG	Chile_Conchali_700BP	Argentina_NorthTierradelFuego_LaArcillosa2_5800BP	Aónikenk_SouthContinent_CerroJohnny_400BP	0.001936	3.118	16798	16103	359221
Mbuti.DG	USA-CA_SantaCatalina_800BP.SG	Argentina_NorthTierradelFuego_LaArcillosa2_5800BP	Aónikenk_SouthContinent_CerroJohnny_400BP	0.002212	3.178	16077	15303	349871
Mbuti.DG	Mixe.DG	Argentina_NorthTierradelFuego_LaArcillosa2_5800BP	Aónikenk_SouthContinent_CerroJohnny_400BP	0.001708	3.217	16767	16145	364269
Mbuti.DG	Karitiana.DG	Argentina_NorthTierradelFuego_LaArcillosa2_5800BP	Aónikenk_SouthContinent_CerroJohnny_400BP	0.001931	3.412	17203	16487	370804
Mbuti.DG	Argentina_Aconcagua_500BP.SG	Argentina_NorthTierradelFuego_LaArcillosa2_5800BP	Aónikenk_SouthContinent_CerroJohnny_400BP	0.002634	3.474	10884	10263	235594
Mbuti.DG	Peru_RioUncallane_1700BP.SG	Argentina_NorthTierradelFuego_LaArcillosa2_5800BP	Aónikenk_SouthContinent_CerroJohnny_400BP	0.002037	3.606	12680	12116	277306
Mbuti.DG	Peru_Lauricocha_3500BP	Argentina_NorthTierradelFuego_LaArcillosa2_5800BP	Aónikenk_SouthContinent_CerroJohnny_400BP	0.002936	3.776	11648	10910	251094
Mbuti.DG	Kawéskar_WesternArchipelago_Grouped_800BP.SG	Argentina_NorthTierradelFuego_LaArcillosa2_5800BP	Aónikenk_SouthContinent_CerroJohnny_400BP	0.002549	4.011	17407	16463	370620
Mbuti.DG	Kawéskar_HagenbeckExpedition_Grouped_100BP.SG	Argentina_NorthTierradelFuego_LaArcillosa2_5800BP	Aónikenk_SouthContinent_CerroJohnny_400BP	0.003228	4.031	9627	8968	204134
Mbuti.DG	Bolivia_Aymara.SG	Argentina_NorthTierradelFuego_LaArcillosa2_5800BP	Aónikenk_SouthContinent_CerroJohnny_400BP	0.002022	4.185	12505	11951	274350
Mbuti.DG	Yamana_CapeHorneMission_Grouped_100BP.SG	Argentina_NorthTierradelFuego_LaArcillosa2_5800BP	Aónikenk_SouthContinent_CerroJohnny_400BP	0.004732	7.197	15494	13969	322399
Mbuti.DG	Yamana_BeagleChannel_Grouped_800BP.SG	Argentina_NorthTierradelFuego_LaArcillosa2_5800BP	Aónikenk_SouthContinent_CerroJohnny_400BP	0.005687	8.359	16605	14653	343310
Mbuti.DG	Selknam_NorthTierradelFuego_FaroMendez_100BP	Argentina_NorthTierradelFuego_LaArcillosa2_5800BP	Aónikenk_SouthContinent_CerroJohnny_400BP	0.010701	12.239	14095	11193	271218
Mbuti.DG	Haush_MitrePeninsula_Grouped_400BP	Argentina_NorthTierradelFuego_LaArcillosa2_5800BP	Aónikenk_SouthContinent_CerroJohnny_400BP	0.007557	12.272	17673	14998	354019
Mbuti.DG	Selknam_NorthTierradelFuego_Grouped_500BP	Argentina_NorthTierradelFuego_LaArcillosa2_5800BP	Aónikenk_SouthContinent_CerroJohnny_400BP	0.009844	15.857	18315	14793	357815
Mbuti.DG	Chile_WesternArchipelago_Ayayema_4700BP.SG	Argentina_NorthTierradelFuego_LaArcillosa2_5800BP	Selknam_NorthTierradelFuego_Grouped_500BP	-0.004423	-5.963	20667	22790	480053
Mbuti.DG	Chile_WesternArchipelago_PuntaSantaAna_6600BP.SG	Argentina_NorthTierradelFuego_LaArcillosa2_5800BP	Selknam_NorthTierradelFuego_Grouped_500BP	-0.00404	-5.307	15834	17333	371035
Mbuti.DG	Chile_LosRieles_10900BP	Argentina_NorthTierradelFuego_LaArcillosa2_5800BP	Selknam_NorthTierradelFuego_Grouped_500BP	-0.001084	-1.608	26671	27309	588481
Mbuti.DG	Botocudo.SG	Argentina_NorthTierradelFuego_LaArcillosa2_5800BP	Selknam_NorthTierradelFuego_Grouped_500BP	-0.00067	-1.55	27014	27445	643378
Mbuti.DG	USA-AK_USR1_11400BP.SG	Argentina_NorthTierradelFuego_LaArcillosa2_5800BP	Selknam_NorthTierradelFuego_Grouped_500BP	-0.00077	-1.404	29008	29518	663217
Mbuti.DG	Peru_Lauricocha_5800BP	Argentina_NorthTierradelFuego_LaArcillosa2_5800BP	Selknam_NorthTierradelFuego_Grouped_500BP	-0.000884	-1.371	20009	20403	444655
Mbuti.DG	Peru_Cuncaicha_4200BP	Argentina_NorthTierradelFuego_LaArcillosa2_5800BP	Selknam_NorthTierradelFuego_Grouped_500BP	-0.000753	-1.27	28369	28842	628836
Mbuti.DG	Peru_Cuncaicha_9000BP	Argentina_NorthTierradelFuego_LaArcillosa2_5800BP	Selknam_NorthTierradelFuego_Grouped_500BP	-0.000622	-0.988	28532	28924	630398
Mbuti.DG	USA-CA_SanCruz_1000BP.SG	Argentina_NorthTierradelFuego_LaArcillosa2_5800BP	Selknam_NorthTierradelFuego_Grouped_500BP	-0.000291	-0.48	28080	28262	626050
Mbuti.DG	Canada_BigBar_6000BP.SG	Argentina_NorthTierradelFuego_LaArcillosa2_5800BP	Selknam_NorthTierradelFuego_Grouped_500BP	-0.00028	-0.451	14080	14171	322280
Mbuti.DG	Canada_MARC1492_400BP.SG	Argentina_NorthTierradelFuego_LaArcillosa2_5800BP	Selknam_NorthTierradelFuego_Grouped_500BP	-0.000279	-0.351	4516	4544	102189
Mbuti.DG	Peru_SMP5_6800BP.SG	Argentina_NorthTierradelFuego_LaArcillosa2_5800BP	Selknam_NorthTierradelFuego_Grouped_500BP	-0.00047	-0.337	1206	1220	28017
Mbuti.DG	Belize_MayahakCabPek_9300BP	Argentina_NorthTierradelFuego_LaArcillosa2_5800BP	Selknam_NorthTierradelFuego_Grouped_500BP	-0.000207	-0.309	15441	15512	339511
Mbuti.DG	Brazil_Jabuticabeira2_2000BP	Argentina_NorthTierradelFuego_LaArcillosa2_5800BP	Selknam_NorthTierradelFuego_Grouped_500BP	-0.000197	-0.279	5895	5921	131341
Mbuti.DG	Cree.DG	Argentina_NorthTierradelFuego_LaArcillosa2_5800BP	Selknam_NorthTierradelFuego_Grouped_500BP	-9.8e-05	-0.241	28512	28576	651215
Mbuti.DG	Canada_Lucier_4800BP_500BP.SG	Argentina_NorthTierradelFuego_LaArcillosa2_5800BP	Selknam_NorthTierradelFuego_Grouped_500BP	-7.3e-05	-0.139	22817	22854	514791
Mbuti.DG	Tsimshian.SG	Argentina_NorthTierradelFuego_LaArcillosa2_5800BP	Selknam_NorthTierradelFuego_Grouped_500BP	-6.1e-05	-0.121	29113	29154	663126
Mbuti.DG	USA-WA_Kennewick_8800BP.SG	Argentina_NorthTierradelFuego_LaArcillosa2_5800BP	Selknam_NorthTierradelFuego_Grouped_500BP	-5.9e-05	-0.094	14792	14812	335571
Mbuti.DG	USA-CA_SanNicolas_4900BP.SG	Argentina_NorthTierradelFuego_LaArcillosa2_5800BP	Selknam_NorthTierradelFuego_Grouped_500BP	4e-06	0.008	29330	29327	647337
Mbuti.DG	USA-MT_Anzick_12800BP.SG	Argentina_NorthTierradelFuego_LaArcillosa2_5800BP	Selknam_NorthTierradelFuego_Grouped_500BP	2.8e-05	0.044	30093	30075	662825
Mbuti.DG	Brazil_Moraes_5800BP	Argentina_NorthTierradelFuego_LaArcillosa2_5800BP	Selknam_NorthTierradelFuego_Grouped_500BP	8.7e-05	0.128	10297	10277	227105
Mbuti.DG	USA-AK_Athabskan_100BP.SG	Argentina_NorthTierradelFuego_LaArcillosa2_5800BP	Selknam_NorthTierradelFuego_Grouped_500BP	9e-05	0.154	13938	13909	316619
Mbuti.DG	Chipewyan.DG	Argentina_NorthTierradelFuego_LaArcillosa2_5800BP	Selknam_NorthTierradelFuego_Grouped_500BP	9.1e-05	0.193	29066	29006	651199
Mbuti.DG	Brazil_LapaDoSanto_9600BP	Argentina_NorthTierradelFuego_LaArcillosa2_5800BP	Selknam_NorthTierradelFuego_Grouped_500BP	0.000134	0.313	29935	29846	657781
Mbuti.DG	Mexico_Pericues_500BP.SG	Argentina_NorthTierradelFuego_LaArcillosa2_5800BP	Selknam_NorthTierradelFuego_Grouped_500BP	0.000211	0.338	10445	10396	234094
Mbuti.DG	Belize_SakiTzul_7400BP	Argentina_NorthTierradelFuego_LaArcillosa2_5800BP	Selknam_NorthTierradelFuego_Grouped_500BP	0.000198	0.362	20352	20264	446300
Mbuti.DG	Mexico_Baja_Comondu_Unknown.SG	Argentina_NorthTierradelFuego_LaArcillosa2_5800BP	Selknam_NorthTierradelFuego_Grouped_500BP	0.000452	0.366	1553	1538	34896
Mbuti.DG	USA-MT_Anzick_12800BP.SG_realign	Argentina_NorthTierradelFuego_LaArcillosa2_5800BP	Selknam_NorthTierradelFuego_Grouped_500BP	0.000245	0.384	30162	29999	662734
Mbuti.DG	Piapoco.DG	Argentina_NorthTierradelFuego_LaArcillosa2_5800BP	Selknam_NorthTierradelFuego_Grouped_500BP	0.00019	0.417	29599	29475	651146
Mbuti.DG	Peru_Lauricocha_8600BP	Argentina_NorthTierradelFuego_LaArcillosa2_5800BP	Selknam_NorthTierradelFuego_Grouped_500BP	0.000239	0.444	29167	29014	638673
Mbuti.DG	Peru_Kaillachuro_Unknown.SG	Argentina_NorthTierradelFuego_LaArcillosa2_5800BP	Selknam_NorthTierradelFuego_Grouped_500BP	0.000352	0.456	5939	5892	133940
Mbuti.DG	USA-AK_USR2_11400BP.SG	Argentina_NorthTierradelFuego_LaArcillosa2_5800BP	Selknam_NorthTierradelFuego_Grouped_500BP	0.000434	0.503	3738	3700	85634
Mbuti.DG	Yukpa.SG	Argentina_NorthTierradelFuego_LaArcillosa2_5800BP	Selknam_NorthTierradelFuego_Grouped_500BP	0.000314	0.542	30340	30133	662486
Mbuti.DG	Huichol.SG	Argentina_NorthTierradelFuego_LaArcillosa2_5800BP	Selknam_NorthTierradelFuego_Grouped_500BP	0.000341	0.598	30106	29879	662699
Mbuti.DG	Brazil_Laranjal_6700BP	Argentina_NorthTierradelFuego_LaArcillosa2_5800BP	Selknam_NorthTierradelFuego_Grouped_500BP	0.000346	0.634	20088	19936	441135
Mbuti.DG	USA-CA_MainlandChumash_NC_1400BP.SG	Argentina_NorthTierradelFuego_LaArcillosa2_5800BP	Selknam_NorthTierradelFuego_Grouped_500BP	0.000495	0.762	12076	11942	270307
Mbuti.DG	Peru_LaGalgada_4100BP	Argentina_NorthTierradelFuego_LaArcillosa2_5800BP	Selknam_NorthTierradelFuego_Grouped_500BP	0.000465	0.771	28775	28484	625050
Mbuti.DG	Quechua.DG	Argentina_NorthTierradelFuego_LaArcillosa2_5800BP	Selknam_NorthTierradelFuego_Grouped_500BP	0.000374	0.813	29622	29379	651212
Mbuti.DG	Aymara.SG	Argentina_NorthTierradelFuego_LaArcillosa2_5800BP	Selknam_NorthTierradelFuego_Grouped_500BP	0.000486	0.847	30314	29992	662693
Mbuti.DG	Peru_Laramate_900BP	Argentina_NorthTierradelFuego_LaArcillosa2_5800BP	Selknam_NorthTierradelFuego_Grouped_500BP	0.000373	0.856	29966	29722	654041
Mbuti.DG	Mixtec.DG	Argentina_NorthTierradelFuego_LaArcillosa2_5800BP	Selknam_NorthTierradelFuego_Grouped_500BP	0.000409	0.948	29064	28797	651173
Mbuti.DG	USA-CA_MainlandChumash_1400BP.SG	Argentina_NorthTierradelFuego_LaArcillosa2_5800BP	Selknam_NorthTierradelFuego_Grouped_500BP	0.000532	1.046	24494	24205	543497
Mbuti.DG	USA-CA_SanNicolas_1400BP.SG	Argentina_NorthTierradelFuego_LaArcillosa2_5800BP	Selknam_NorthTierradelFuego_Grouped_500BP	0.000515	1.139	29159	28827	643696
Mbuti.DG	Surui.DG	Argentina_NorthTierradelFuego_LaArcillosa2_5800BP	Selknam_NorthTierradelFuego_Grouped_500BP	0.000587	1.146	29852	29470	651171
Mbuti.DG	USA-CA_SantaClemente_800BP.SG	Argentina_NorthTierradelFuego_LaArcillosa2_5800BP	Selknam_NorthTierradelFuego_Grouped_500BP	0.000575	1.152	29831	29454	656108
Mbuti.DG	Argentina_LagunaToro_2400BP	Argentina_NorthTierradelFuego_LaArcillosa2_5800BP	Selknam_NorthTierradelFuego_Grouped_500BP	0.000944	1.218	7069	6925	151918
Mbuti.DG	Canada_939_6000BP.SG	Argentina_NorthTierradelFuego_LaArcillosa2_5800BP	Selknam_NorthTierradelFuego_Grouped_500BP	0.000854	1.272	9484	9303	211507
Mbuti.DG	Chane.DG	Argentina_NorthTierradelFuego_LaArcillosa2_5800BP	Selknam_NorthTierradelFuego_Grouped_500BP	0.000725	1.309	29832	29361	650217
Mbuti.DG	Mexico_Baja_IronSprings_Unknown.SG	Argentina_NorthTierradelFuego_LaArcillosa2_5800BP	Selknam_NorthTierradelFuego_Grouped_500BP	0.001507	1.341	2297	2220	50972
Mbuti.DG	Chile_LosRieles_5100BP	Argentina_NorthTierradelFuego_LaArcillosa2_5800BP	Selknam_NorthTierradelFuego_Grouped_500BP	0.000925	1.404	27190	26648	586165
Mbuti.DG	Peru_Lauricocha_3500BP	Argentina_NorthTierradelFuego_LaArcillosa2_5800BP	Selknam_NorthTierradelFuego_Grouped_500BP	0.000899	1.439	19799	19408	435420
Mbuti.DG	Bahamas_Taino_1000BP.SG	Argentina_NorthTierradelFuego_LaArcillosa2_5800BP	Selknam_NorthTierradelFuego_Grouped_500BP	0.000812	1.44	30504	29966	662851
Mbuti.DG	USA-CA_SanFranciscoBay_300BP.SG	Argentina_NorthTierradelFuego_LaArcillosa2_5800BP	Selknam_NorthTierradelFuego_Grouped_500BP	0.001071	1.473	7291	7119	160568
Mbuti.DG	Mayan.SG	Argentina_NorthTierradelFuego_LaArcillosa2_5800BP	Selknam_NorthTierradelFuego_Grouped_500BP	0.000851	1.545	29949	29386	661134
Mbuti.DG	Pima.DG	Argentina_NorthTierradelFuego_LaArcillosa2_5800BP	Selknam_NorthTierradelFuego_Grouped_500BP	0.000742	1.577	29612	29129	651166
Mbuti.DG	USA-CA_SantaCatalina_800BP.SG	Argentina_NorthTierradelFuego_LaArcillosa2_5800BP	Selknam_NorthTierradelFuego_Grouped_500BP	0.000879	1.587	28325	27776	623991
Mbuti.DG	USA-CA_SanMiguel_700BP.SG	Argentina_NorthTierradelFuego_LaArcillosa2_5800BP	Selknam_NorthTierradelFuego_Grouped_500BP	0.00093	1.679	26518	25979	579486
Mbuti.DG	Argentina_Aconcagua_500BP.SG	Argentina_NorthTierradelFuego_LaArcillosa2_5800BP	Selknam_NorthTierradelFuego_Grouped_500BP	0.001111	1.765	19112	18645	420520
Mbuti.DG	Mayan.DG	Argentina_NorthTierradelFuego_LaArcillosa2_5800BP	Selknam_NorthTierradelFuego_Grouped_500BP	0.000813	1.821	29748	29219	651116
Mbuti.DG	Nahua.DG	Argentina_NorthTierradelFuego_LaArcillosa2_5800BP	Selknam_NorthTierradelFuego_Grouped_500BP	0.000911	2.057	29704	29111	651187
Mbuti.DG	Zapotec.DG	Argentina_NorthTierradelFuego_LaArcillosa2_5800BP	Selknam_NorthTierradelFuego_Grouped_500BP	0.000951	2.067	29674	29055	651174
Mbuti.DG	Peru_RioUncallane_1700BP.SG	Argentina_NorthTierradelFuego_LaArcillosa2_5800BP	Selknam_NorthTierradelFuego_Grouped_500BP	0.000964	2.191	22454	21976	496088
Mbuti.DG	Bolivia_Aymara.SG	Argentina_NorthTierradelFuego_LaArcillosa2_5800BP	Selknam_NorthTierradelFuego_Grouped_500BP	0.000878	2.208	22137	21706	490819
Mbuti.DG	Mexico_Pericues_Unknown.SG	Argentina_NorthTierradelFuego_LaArcillosa2_5800BP	Selknam_NorthTierradelFuego_Grouped_500BP	0.001726	2.266	7377	7098	161948
Mbuti.DG	Chile_Conchali_700BP	Argentina_NorthTierradelFuego_LaArcillosa2_5800BP	Selknam_NorthTierradelFuego_Grouped_500BP	0.00138	2.647	29762	28879	639915
Mbuti.DG	Karitiana.DG	Argentina_NorthTierradelFuego_LaArcillosa2_5800BP	Selknam_NorthTierradelFuego_Grouped_500BP	0.001218	2.661	30587	29779	663306
Mbuti.DG	Mixe.DG	Argentina_NorthTierradelFuego_LaArcillosa2_5800BP	Selknam_NorthTierradelFuego_Grouped_500BP	0.001286	2.911	29858	29020	651228
Mbuti.DG	Kawéskar_WesternArchipelago_Grouped_800BP.SG	Argentina_NorthTierradelFuego_LaArcillosa2_5800BP	Selknam_NorthTierradelFuego_Grouped_500BP	0.004385	8.134	31781	28875	662819
Mbuti.DG	Kawéskar_HagenbeckExpedition_Grouped_100BP.SG	Argentina_NorthTierradelFuego_LaArcillosa2_5800BP	Selknam_NorthTierradelFuego_Grouped_500BP	0.005066	8.336	17541	15692	364838
Mbuti.DG	Yamana_BeagleChannel_Grouped_800BP.SG	Argentina_NorthTierradelFuego_LaArcillosa2_5800BP	Selknam_NorthTierradelFuego_Grouped_500BP	0.007075	12.241	30202	25862	613523
Mbuti.DG	Yamana_CapeHorneMission_Grouped_100BP.SG	Argentina_NorthTierradelFuego_LaArcillosa2_5800BP	Selknam_NorthTierradelFuego_Grouped_500BP	0.006702	12.909	28360	24490	577351
Mbuti.DG	Aónikenk_SouthContinent_CerroJohnny_400BP	Argentina_NorthTierradelFuego_LaArcillosa2_5800BP	Selknam_NorthTierradelFuego_Grouped_500BP	0.01001	15.507	18315	14733	357815
Mbuti.DG	Selknam_NorthTierradelFuego_FaroMendez_100BP	Argentina_NorthTierradelFuego_LaArcillosa2_5800BP	Selknam_NorthTierradelFuego_Grouped_500BP	0.012814	18.066	24804	18799	468566
Mbuti.DG	Haush_MitrePeninsula_Grouped_400BP	Argentina_NorthTierradelFuego_LaArcillosa2_5800BP	Selknam_NorthTierradelFuego_Grouped_500BP	0.010717	20.872	32582	25828	630256
Mbuti.DG	Chile_WesternArchipelago_PuntaSantaAna_6600BP.SG	Argentina_NorthTierradelFuego_LaArcillosa2_5800BP	Selknam_NorthTierradelFuego_FaroMendez_100BP	-0.0046	-5.203	11709	12967	273517
Mbuti.DG	Chile_WesternArchipelago_Ayayema_4700BP.SG	Argentina_NorthTierradelFuego_LaArcillosa2_5800BP	Selknam_NorthTierradelFuego_FaroMendez_100BP	-0.004704	-5.203	15285	16951	354072
Mbuti.DG	Peru_Lauricocha_5800BP	Argentina_NorthTierradelFuego_LaArcillosa2_5800BP	Selknam_NorthTierradelFuego_FaroMendez_100BP	-0.001406	-1.819	15023	15494	335384
Mbuti.DG	Chile_LosRieles_10900BP	Argentina_NorthTierradelFuego_LaArcillosa2_5800BP	Selknam_NorthTierradelFuego_FaroMendez_100BP	-0.001344	-1.697	19869	20460	439360
Mbuti.DG	Botocudo.SG	Argentina_NorthTierradelFuego_LaArcillosa2_5800BP	Selknam_NorthTierradelFuego_FaroMendez_100BP	-0.00082	-1.543	19883	20270	471993
Mbuti.DG	USA-WA_Kennewick_8800BP.SG	Argentina_NorthTierradelFuego_LaArcillosa2_5800BP	Selknam_NorthTierradelFuego_FaroMendez_100BP	-0.001134	-1.466	10954	11236	249007
Mbuti.DG	Peru_Cuncaicha_9000BP	Argentina_NorthTierradelFuego_LaArcillosa2_5800BP	Selknam_NorthTierradelFuego_FaroMendez_100BP	-0.000947	-1.26	21006	21446	464583
Mbuti.DG	Peru_Cuncaicha_4200BP	Argentina_NorthTierradelFuego_LaArcillosa2_5800BP	Selknam_NorthTierradelFuego_FaroMendez_100BP	-0.000894	-1.245	20872	21285	461940
Mbuti.DG	Peru_SMP5_6800BP.SG	Argentina_NorthTierradelFuego_LaArcillosa2_5800BP	Selknam_NorthTierradelFuego_FaroMendez_100BP	-0.001657	-0.928	885	919	20819
Mbuti.DG	USA-AK_USR1_11400BP.SG	Argentina_NorthTierradelFuego_LaArcillosa2_5800BP	Selknam_NorthTierradelFuego_FaroMendez_100BP	-0.000501	-0.769	21420	21664	486373
Mbuti.DG	USA-MT_Anzick_12800BP.SG	Argentina_NorthTierradelFuego_LaArcillosa2_5800BP	Selknam_NorthTierradelFuego_FaroMendez_100BP	-0.000494	-0.658	21989	22228	486069
Mbuti.DG	Aymara.SG	Argentina_NorthTierradelFuego_LaArcillosa2_5800BP	Selknam_NorthTierradelFuego_FaroMendez_100BP	-0.00039	-0.56	22096	22286	486108
Mbuti.DG	Cree.DG	Argentina_NorthTierradelFuego_LaArcillosa2_5800BP	Selknam_NorthTierradelFuego_FaroMendez_100BP	-0.000266	-0.546	20932	21059	477672
Mbuti.DG	Mexico_Pericues_500BP.SG	Argentina_NorthTierradelFuego_LaArcillosa2_5800BP	Selknam_NorthTierradelFuego_FaroMendez_100BP	-0.000349	-0.439	7518	7577	170374
Mbuti.DG	USA-CA_MainlandChumash_NC_1400BP.SG	Argentina_NorthTierradelFuego_LaArcillosa2_5800BP	Selknam_NorthTierradelFuego_FaroMendez_100BP	-0.000248	-0.316	8826	8875	197884
Mbuti.DG	Brazil_Jabuticabeira2_2000BP	Argentina_NorthTierradelFuego_LaArcillosa2_5800BP	Selknam_NorthTierradelFuego_FaroMendez_100BP	-0.000285	-0.315	4413	4441	98593
Mbuti.DG	Chipewyan.DG	Argentina_NorthTierradelFuego_LaArcillosa2_5800BP	Selknam_NorthTierradelFuego_FaroMendez_100BP	-0.00017	-0.312	21312	21393	477664
Mbuti.DG	Belize_SakiTzul_7400BP	Argentina_NorthTierradelFuego_LaArcillosa2_5800BP	Selknam_NorthTierradelFuego_FaroMendez_100BP	-0.000218	-0.306	15271	15344	335429
Mbuti.DG	Canada_BigBar_6000BP.SG	Argentina_NorthTierradelFuego_LaArcillosa2_5800BP	Selknam_NorthTierradelFuego_FaroMendez_100BP	-0.000218	-0.284	10447	10499	238401
Mbuti.DG	Chile_LosRieles_5100BP	Argentina_NorthTierradelFuego_LaArcillosa2_5800BP	Selknam_NorthTierradelFuego_FaroMendez_100BP	-0.000188	-0.252	20003	20085	435436
Mbuti.DG	Peru_LaGalgada_4100BP	Argentina_NorthTierradelFuego_LaArcillosa2_5800BP	Selknam_NorthTierradelFuego_FaroMendez_100BP	-0.000122	-0.167	21170	21227	463344
Mbuti.DG	USA-MT_Anzick_12800BP.SG_realign	Argentina_NorthTierradelFuego_LaArcillosa2_5800BP	Selknam_NorthTierradelFuego_FaroMendez_100BP	-0.000115	-0.151	22056	22112	485993
Mbuti.DG	USA-CA_SanNicolas_4900BP.SG	Argentina_NorthTierradelFuego_LaArcillosa2_5800BP	Selknam_NorthTierradelFuego_FaroMendez_100BP	-5.3e-05	-0.086	21655	21680	475397
Mbuti.DG	Mixtec.DG	Argentina_NorthTierradelFuego_LaArcillosa2_5800BP	Selknam_NorthTierradelFuego_FaroMendez_100BP	-4e-05	-0.077	21309	21328	477637
Mbuti.DG	Surui.DG	Argentina_NorthTierradelFuego_LaArcillosa2_5800BP	Selknam_NorthTierradelFuego_FaroMendez_100BP	-3e-05	-0.049	21786	21800	477637
Mbuti.DG	Peru_Lauricocha_8600BP	Argentina_NorthTierradelFuego_LaArcillosa2_5800BP	Selknam_NorthTierradelFuego_FaroMendez_100BP	-1.9e-05	-0.03	21555	21564	472897
Mbuti.DG	USA-CA_SanCruz_1000BP.SG	Argentina_NorthTierradelFuego_LaArcillosa2_5800BP	Selknam_NorthTierradelFuego_FaroMendez_100BP	-1.5e-05	-0.022	20775	20782	459574
Mbuti.DG	Peru_Kaillachuro_Unknown.SG	Argentina_NorthTierradelFuego_LaArcillosa2_5800BP	Selknam_NorthTierradelFuego_FaroMendez_100BP	-2.1e-05	-0.022	4426	4428	99248
Mbuti.DG	Canada_Lucier_4800BP_500BP.SG	Argentina_NorthTierradelFuego_LaArcillosa2_5800BP	Selknam_NorthTierradelFuego_FaroMendez_100BP	-1e-06	-0.001	16809	16809	378370
Mbuti.DG	Piapoco.DG	Argentina_NorthTierradelFuego_LaArcillosa2_5800BP	Selknam_NorthTierradelFuego_FaroMendez_100BP	1.1e-05	0.021	21743	21737	477620
Mbuti.DG	Mexico_Baja_IronSprings_Unknown.SG	Argentina_NorthTierradelFuego_LaArcillosa2_5800BP	Selknam_NorthTierradelFuego_FaroMendez_100BP	0.00014	0.103	1673	1668	37911
Mbuti.DG	Belize_MayahakCabPek_9300BP	Argentina_NorthTierradelFuego_LaArcillosa2_5800BP	Selknam_NorthTierradelFuego_FaroMendez_100BP	9.9e-05	0.12	11978	11952	261232
Mbuti.DG	Huichol.SG	Argentina_NorthTierradelFuego_LaArcillosa2_5800BP	Selknam_NorthTierradelFuego_FaroMendez_100BP	8.5e-05	0.125	22176	22135	486149
Mbuti.DG	Argentina_LagunaToro_2400BP	Argentina_NorthTierradelFuego_LaArcillosa2_5800BP	Selknam_NorthTierradelFuego_FaroMendez_100BP	0.000157	0.157	5358	5340	114691
Mbuti.DG	USA-CA_MainlandChumash_1400BP.SG	Argentina_NorthTierradelFuego_LaArcillosa2_5800BP	Selknam_NorthTierradelFuego_FaroMendez_100BP	0.000169	0.276	18027	17959	400309
Mbuti.DG	Quechua.DG	Argentina_NorthTierradelFuego_LaArcillosa2_5800BP	Selknam_NorthTierradelFuego_FaroMendez_100BP	0.000169	0.299	21771	21690	477670
Mbuti.DG	Brazil_Laranjal_6700BP	Argentina_NorthTierradelFuego_LaArcillosa2_5800BP	Selknam_NorthTierradelFuego_FaroMendez_100BP	0.000215	0.321	15205	15134	332895
Mbuti.DG	Peru_Laramate_900BP	Argentina_NorthTierradelFuego_LaArcillosa2_5800BP	Selknam_NorthTierradelFuego_FaroMendez_100BP	0.000177	0.348	21995	21910	480122
Mbuti.DG	Yukpa.SG	Argentina_NorthTierradelFuego_LaArcillosa2_5800BP	Selknam_NorthTierradelFuego_FaroMendez_100BP	0.000253	0.35	22334	22212	486007
Mbuti.DG	USA-AK_Athabskan_100BP.SG	Argentina_NorthTierradelFuego_LaArcillosa2_5800BP	Selknam_NorthTierradelFuego_FaroMendez_100BP	0.000305	0.414	10533	10461	235308
Mbuti.DG	Mayan.SG	Argentina_NorthTierradelFuego_LaArcillosa2_5800BP	Selknam_NorthTierradelFuego_FaroMendez_100BP	0.000335	0.534	21896	21733	485249
Mbuti.DG	Brazil_Moraes_5800BP	Argentina_NorthTierradelFuego_LaArcillosa2_5800BP	Selknam_NorthTierradelFuego_FaroMendez_100BP	0.000478	0.573	7950	7867	173364
Mbuti.DG	USA-AK_USR2_11400BP.SG	Argentina_NorthTierradelFuego_LaArcillosa2_5800BP	Selknam_NorthTierradelFuego_FaroMendez_100BP	0.000806	0.692	2738	2687	62629
Mbuti.DG	Canada_MARC1492_400BP.SG	Argentina_NorthTierradelFuego_LaArcillosa2_5800BP	Selknam_NorthTierradelFuego_FaroMendez_100BP	0.000741	0.734	3318	3264	74035
Mbuti.DG	Tsimshian.SG	Argentina_NorthTierradelFuego_LaArcillosa2_5800BP	Selknam_NorthTierradelFuego_FaroMendez_100BP	0.000465	0.763	21664	21438	486339
Mbuti.DG	Zapotec.DG	Argentina_NorthTierradelFuego_LaArcillosa2_5800BP	Selknam_NorthTierradelFuego_FaroMendez_100BP	0.000455	0.829	21728	21511	477638
Mbuti.DG	USA-CA_SantaCatalina_800BP.SG	Argentina_NorthTierradelFuego_LaArcillosa2_5800BP	Selknam_NorthTierradelFuego_FaroMendez_100BP	0.000634	0.911	20764	20474	458679
Mbuti.DG	USA-CA_SanMiguel_700BP.SG	Argentina_NorthTierradelFuego_LaArcillosa2_5800BP	Selknam_NorthTierradelFuego_FaroMendez_100BP	0.000632	0.932	19464	19194	426499
Mbuti.DG	Brazil_LapaDoSanto_9600BP	Argentina_NorthTierradelFuego_LaArcillosa2_5800BP	Selknam_NorthTierradelFuego_FaroMendez_100BP	0.000499	0.969	22148	21907	483060
Mbuti.DG	Nahua.DG	Argentina_NorthTierradelFuego_LaArcillosa2_5800BP	Selknam_NorthTierradelFuego_FaroMendez_100BP	0.000565	1.044	21827	21557	477662
Mbuti.DG	Chane.DG	Argentina_NorthTierradelFuego_LaArcillosa2_5800BP	Selknam_NorthTierradelFuego_FaroMendez_100BP	0.000743	1.146	21966	21611	476961
Mbuti.DG	USA-CA_SantaClemente_800BP.SG	Argentina_NorthTierradelFuego_LaArcillosa2_5800BP	Selknam_NorthTierradelFuego_FaroMendez_100BP	0.00071	1.225	21972	21631	481611
Mbuti.DG	Mayan.DG	Argentina_NorthTierradelFuego_LaArcillosa2_5800BP	Selknam_NorthTierradelFuego_FaroMendez_100BP	0.000683	1.254	21899	21573	477602
Mbuti.DG	USA-CA_SanFranciscoBay_300BP.SG	Argentina_NorthTierradelFuego_LaArcillosa2_5800BP	Selknam_NorthTierradelFuego_FaroMendez_100BP	0.001221	1.256	5480	5333	119861
Mbuti.DG	Pima.DG	Argentina_NorthTierradelFuego_LaArcillosa2_5800BP	Selknam_NorthTierradelFuego_FaroMendez_100BP	0.000691	1.298	21781	21451	477640
Mbuti.DG	Canada_939_6000BP.SG	Argentina_NorthTierradelFuego_LaArcillosa2_5800BP	Selknam_NorthTierradelFuego_FaroMendez_100BP	0.001125	1.308	7045	6868	157149
Mbuti.DG	Mexico_Pericues_Unknown.SG	Argentina_NorthTierradelFuego_LaArcillosa2_5800BP	Selknam_NorthTierradelFuego_FaroMendez_100BP	0.001222	1.335	5410	5263	119691
Mbuti.DG	Argentina_Aconcagua_500BP.SG	Argentina_NorthTierradelFuego_LaArcillosa2_5800BP	Selknam_NorthTierradelFuego_FaroMendez_100BP	0.001019	1.335	14199	13883	310418
Mbuti.DG	Bahamas_Taino_1000BP.SG	Argentina_NorthTierradelFuego_LaArcillosa2_5800BP	Selknam_NorthTierradelFuego_FaroMendez_100BP	0.000988	1.449	22499	22019	486179
Mbuti.DG	Mexico_Baja_Comondu_Unknown.SG	Argentina_NorthTierradelFuego_LaArcillosa2_5800BP	Selknam_NorthTierradelFuego_FaroMendez_100BP	0.002652	1.576	1213	1145	25903
Mbuti.DG	Bolivia_Aymara.SG	Argentina_NorthTierradelFuego_LaArcillosa2_5800BP	Selknam_NorthTierradelFuego_FaroMendez_100BP	0.000755	1.591	16428	16154	361998
Mbuti.DG	Chile_Conchali_700BP	Argentina_NorthTierradelFuego_LaArcillosa2_5800BP	Selknam_NorthTierradelFuego_FaroMendez_100BP	0.001025	1.621	21821	21339	470633
Mbuti.DG	Karitiana.DG	Argentina_NorthTierradelFuego_LaArcillosa2_5800BP	Selknam_NorthTierradelFuego_FaroMendez_100BP	0.000951	1.715	22436	21974	486434
Mbuti.DG	Peru_RioUncallane_1700BP.SG	Argentina_NorthTierradelFuego_LaArcillosa2_5800BP	Selknam_NorthTierradelFuego_FaroMendez_100BP	0.00093	1.733	16681	16341	365824
Mbuti.DG	USA-CA_SanNicolas_1400BP.SG	Argentina_NorthTierradelFuego_LaArcillosa2_5800BP	Selknam_NorthTierradelFuego_FaroMendez_100BP	0.000955	1.831	21597	21145	472741
Mbuti.DG	Peru_Lauricocha_3500BP	Argentina_NorthTierradelFuego_LaArcillosa2_5800BP	Selknam_NorthTierradelFuego_FaroMendez_100BP	0.001433	1.942	15128	14657	328966
Mbuti.DG	Mixe.DG	Argentina_NorthTierradelFuego_LaArcillosa2_5800BP	Selknam_NorthTierradelFuego_FaroMendez_100BP	0.00109	2.167	21929	21409	477679
Mbuti.DG	Kawéskar_WesternArchipelago_Grouped_800BP.SG	Argentina_NorthTierradelFuego_LaArcillosa2_5800BP	Selknam_NorthTierradelFuego_FaroMendez_100BP	0.003437	5.522	23187	21516	486148
Mbuti.DG	Kawéskar_HagenbeckExpedition_Grouped_100BP.SG	Argentina_NorthTierradelFuego_LaArcillosa2_5800BP	Selknam_NorthTierradelFuego_FaroMendez_100BP	0.004221	5.829	12577	11461	264463
Mbuti.DG	Yamana_CapeHorneMission_Grouped_100BP.SG	Argentina_NorthTierradelFuego_LaArcillosa2_5800BP	Selknam_NorthTierradelFuego_FaroMendez_100BP	0.006096	9.24	20479	17924	419238
Mbuti.DG	Yamana_BeagleChannel_Grouped_800BP.SG	Argentina_NorthTierradelFuego_LaArcillosa2_5800BP	Selknam_NorthTierradelFuego_FaroMendez_100BP	0.007462	10.574	22326	18965	450367
Mbuti.DG	Aónikenk_SouthContinent_CerroJohnny_400BP	Argentina_NorthTierradelFuego_LaArcillosa2_5800BP	Selknam_NorthTierradelFuego_FaroMendez_100BP	0.010847	12.735	14095	11153	271218
Mbuti.DG	Haush_MitrePeninsula_Grouped_400BP	Argentina_NorthTierradelFuego_LaArcillosa2_5800BP	Selknam_NorthTierradelFuego_FaroMendez_100BP	0.010789	17.605	23985	18990	462948
Mbuti.DG	Selknam_NorthTierradelFuego_Grouped_500BP	Argentina_NorthTierradelFuego_LaArcillosa2_5800BP	Selknam_NorthTierradelFuego_FaroMendez_100BP	0.012715	20.831	24804	18846	468566
Mbuti.DG	Chile_WesternArchipelago_PuntaSantaAna_6600BP.SG	Argentina_NorthTierradelFuego_LaArcillosa2_5800BP	Haush_MitrePeninsula_Grouped_400BP	-0.004158	-5.568	15661	17182	365953
Mbuti.DG	Chile_WesternArchipelago_Ayayema_4700BP.SG	Argentina_NorthTierradelFuego_LaArcillosa2_5800BP	Haush_MitrePeninsula_Grouped_400BP	-0.003727	-5.102	20483	22245	472844
Mbuti.DG	Chile_LosRieles_10900BP	Argentina_NorthTierradelFuego_LaArcillosa2_5800BP	Haush_MitrePeninsula_Grouped_400BP	-0.001125	-1.734	26230	26884	582172
Mbuti.DG	Peru_Cuncaicha_9000BP	Argentina_NorthTierradelFuego_LaArcillosa2_5800BP	Haush_MitrePeninsula_Grouped_400BP	-0.000866	-1.41	28086	28626	623741
Mbuti.DG	Peru_Lauricocha_5800BP	Argentina_NorthTierradelFuego_LaArcillosa2_5800BP	Haush_MitrePeninsula_Grouped_400BP	-0.000826	-1.344	19686	20048	439459
Mbuti.DG	USA-CA_SanCruz_1000BP.SG	Argentina_NorthTierradelFuego_LaArcillosa2_5800BP	Haush_MitrePeninsula_Grouped_400BP	-0.000644	-1.091	27535	27933	617892
Mbuti.DG	Botocudo.SG	Argentina_NorthTierradelFuego_LaArcillosa2_5800BP	Haush_MitrePeninsula_Grouped_400BP	-0.000431	-1.019	26637	26911	635269
Mbuti.DG	USA-AK_USR1_11400BP.SG	Argentina_NorthTierradelFuego_LaArcillosa2_5800BP	Haush_MitrePeninsula_Grouped_400BP	-0.000493	-0.92	28686	29008	654404
Mbuti.DG	Cree.DG	Argentina_NorthTierradelFuego_LaArcillosa2_5800BP	Haush_MitrePeninsula_Grouped_400BP	-0.000266	-0.665	27968	28139	642656
Mbuti.DG	Canada_BigBar_6000BP.SG	Argentina_NorthTierradelFuego_LaArcillosa2_5800BP	Haush_MitrePeninsula_Grouped_400BP	-0.000249	-0.409	13845	13924	317393
Mbuti.DG	Peru_SMP5_6800BP.SG	Argentina_NorthTierradelFuego_LaArcillosa2_5800BP	Haush_MitrePeninsula_Grouped_400BP	-0.000559	-0.397	1174	1189	27504
Mbuti.DG	Belize_MayahakCabPek_9300BP	Argentina_NorthTierradelFuego_LaArcillosa2_5800BP	Haush_MitrePeninsula_Grouped_400BP	-0.000223	-0.334	15312	15387	336266
Mbuti.DG	USA-WA_Kennewick_8800BP.SG	Argentina_NorthTierradelFuego_LaArcillosa2_5800BP	Haush_MitrePeninsula_Grouped_400BP	-0.000177	-0.301	14537	14596	330201
Mbuti.DG	USA-CA_SanNicolas_4900BP.SG	Argentina_NorthTierradelFuego_LaArcillosa2_5800BP	Haush_MitrePeninsula_Grouped_400BP	-0.000153	-0.296	28831	28928	638766
Mbuti.DG	USA-MT_Anzick_12800BP.SG	Argentina_NorthTierradelFuego_LaArcillosa2_5800BP	Haush_MitrePeninsula_Grouped_400BP	-0.000119	-0.191	29576	29654	654096
Mbuti.DG	Peru_Cuncaicha_4200BP	Argentina_NorthTierradelFuego_LaArcillosa2_5800BP	Haush_MitrePeninsula_Grouped_400BP	-9.5e-05	-0.168	28193	28253	622356
Mbuti.DG	Peru_Kaillachuro_Unknown.SG	Argentina_NorthTierradelFuego_LaArcillosa2_5800BP	Haush_MitrePeninsula_Grouped_400BP	-9.3e-05	-0.123	5765	5778	131897
Mbuti.DG	USA-MT_Anzick_12800BP.SG_realign	Argentina_NorthTierradelFuego_LaArcillosa2_5800BP	Haush_MitrePeninsula_Grouped_400BP	-5.7e-05	-0.091	29538	29576	654020
Mbuti.DG	Brazil_Jabuticabeira2_2000BP	Argentina_NorthTierradelFuego_LaArcillosa2_5800BP	Haush_MitrePeninsula_Grouped_400BP	-4.2e-05	-0.062	5795	5800	130347
Mbuti.DG	Canada_MARC1492_400BP.SG	Argentina_NorthTierradelFuego_LaArcillosa2_5800BP	Haush_MitrePeninsula_Grouped_400BP	6.8e-05	0.086	4521	4514	101579
Mbuti.DG	Tsimshian.SG	Argentina_NorthTierradelFuego_LaArcillosa2_5800BP	Haush_MitrePeninsula_Grouped_400BP	6.8e-05	0.134	28758	28714	654339
Mbuti.DG	Mexico_Baja_Comondu_Unknown.SG	Argentina_NorthTierradelFuego_LaArcillosa2_5800BP	Haush_MitrePeninsula_Grouped_400BP	0.00033	0.258	1562	1551	34491
Mbuti.DG	Canada_Lucier_4800BP_500BP.SG	Argentina_NorthTierradelFuego_LaArcillosa2_5800BP	Haush_MitrePeninsula_Grouped_400BP	0.000134	0.258	22478	22410	508003
Mbuti.DG	Chipewyan.DG	Argentina_NorthTierradelFuego_LaArcillosa2_5800BP	Haush_MitrePeninsula_Grouped_400BP	0.000131	0.285	28606	28522	642644
Mbuti.DG	Piapoco.DG	Argentina_NorthTierradelFuego_LaArcillosa2_5800BP	Haush_MitrePeninsula_Grouped_400BP	0.000145	0.317	29138	29045	642590
Mbuti.DG	Peru_Lauricocha_8600BP	Argentina_NorthTierradelFuego_LaArcillosa2_5800BP	Haush_MitrePeninsula_Grouped_400BP	0.000167	0.32	28597	28492	630440
Mbuti.DG	Brazil_Moraes_5800BP	Argentina_NorthTierradelFuego_LaArcillosa2_5800BP	Haush_MitrePeninsula_Grouped_400BP	0.000259	0.388	10199	10140	225245
Mbuti.DG	Bahamas_Taino_1000BP.SG	Argentina_NorthTierradelFuego_LaArcillosa2_5800BP	Haush_MitrePeninsula_Grouped_400BP	0.000288	0.507	29853	29665	654070
Mbuti.DG	USA-CA_SanFranciscoBay_300BP.SG	Argentina_NorthTierradelFuego_LaArcillosa2_5800BP	Haush_MitrePeninsula_Grouped_400BP	0.000372	0.516	7095	7037	157811
Mbuti.DG	Mixtec.DG	Argentina_NorthTierradelFuego_LaArcillosa2_5800BP	Haush_MitrePeninsula_Grouped_400BP	0.000212	0.519	28492	28355	642611
Mbuti.DG	Aymara.SG	Argentina_NorthTierradelFuego_LaArcillosa2_5800BP	Haush_MitrePeninsula_Grouped_400BP	0.000299	0.54	29834	29639	653884
Mbuti.DG	Peru_LaGalgada_4100BP	Argentina_NorthTierradelFuego_LaArcillosa2_5800BP	Haush_MitrePeninsula_Grouped_400BP	0.000332	0.559	28256	28051	617683
Mbuti.DG	Belize_SakiTzul_7400BP	Argentina_NorthTierradelFuego_LaArcillosa2_5800BP	Haush_MitrePeninsula_Grouped_400BP	0.000316	0.583	20107	19967	442893
Mbuti.DG	Peru_Laramate_900BP	Argentina_NorthTierradelFuego_LaArcillosa2_5800BP	Haush_MitrePeninsula_Grouped_400BP	0.000283	0.677	29447	29264	646033
Mbuti.DG	Mexico_Pericues_500BP.SG	Argentina_NorthTierradelFuego_LaArcillosa2_5800BP	Haush_MitrePeninsula_Grouped_400BP	0.000467	0.741	10350	10242	232287
Mbuti.DG	USA-CA_MainlandChumash_NC_1400BP.SG	Argentina_NorthTierradelFuego_LaArcillosa2_5800BP	Haush_MitrePeninsula_Grouped_400BP	0.000485	0.747	11939	11809	267488
Mbuti.DG	USA-AK_USR2_11400BP.SG	Argentina_NorthTierradelFuego_LaArcillosa2_5800BP	Haush_MitrePeninsula_Grouped_400BP	0.00065	0.762	3705	3650	84629
Mbuti.DG	USA-AK_Athabskan_100BP.SG	Argentina_NorthTierradelFuego_LaArcillosa2_5800BP	Haush_MitrePeninsula_Grouped_400BP	0.000457	0.782	13751	13608	311979
Mbuti.DG	Yukpa.SG	Argentina_NorthTierradelFuego_LaArcillosa2_5800BP	Haush_MitrePeninsula_Grouped_400BP	0.000473	0.834	29854	29545	653687
Mbuti.DG	Surui.DG	Argentina_NorthTierradelFuego_LaArcillosa2_5800BP	Haush_MitrePeninsula_Grouped_400BP	0.000418	0.843	29265	28997	642615
Mbuti.DG	Quechua.DG	Argentina_NorthTierradelFuego_LaArcillosa2_5800BP	Haush_MitrePeninsula_Grouped_400BP	0.000394	0.884	29144	28890	642651
Mbuti.DG	USA-CA_SanMiguel_700BP.SG	Argentina_NorthTierradelFuego_LaArcillosa2_5800BP	Haush_MitrePeninsula_Grouped_400BP	0.000484	0.892	25941	25664	572119
Mbuti.DG	Mexico_Baja_IronSprings_Unknown.SG	Argentina_NorthTierradelFuego_LaArcillosa2_5800BP	Haush_MitrePeninsula_Grouped_400BP	0.001215	1.084	2244	2183	50106
Mbuti.DG	USA-CA_SanNicolas_1400BP.SG	Argentina_NorthTierradelFuego_LaArcillosa2_5800BP	Haush_MitrePeninsula_Grouped_400BP	0.000516	1.197	28671	28343	635172
Mbuti.DG	Huichol.SG	Argentina_NorthTierradelFuego_LaArcillosa2_5800BP	Haush_MitrePeninsula_Grouped_400BP	0.000733	1.276	29759	29280	653902
Mbuti.DG	Brazil_Laranjal_6700BP	Argentina_NorthTierradelFuego_LaArcillosa2_5800BP	Haush_MitrePeninsula_Grouped_400BP	0.000699	1.299	19940	19635	437240
Mbuti.DG	USA-CA_MainlandChumash_1400BP.SG	Argentina_NorthTierradelFuego_LaArcillosa2_5800BP	Haush_MitrePeninsula_Grouped_400BP	0.000655	1.332	24135	23784	536380
Mbuti.DG	Brazil_LapaDoSanto_9600BP	Argentina_NorthTierradelFuego_LaArcillosa2_5800BP	Haush_MitrePeninsula_Grouped_400BP	0.00056	1.367	29575	29212	649477
Mbuti.DG	Chane.DG	Argentina_NorthTierradelFuego_LaArcillosa2_5800BP	Haush_MitrePeninsula_Grouped_400BP	0.000754	1.389	29344	28860	641678
Mbuti.DG	Canada_939_6000BP.SG	Argentina_NorthTierradelFuego_LaArcillosa2_5800BP	Haush_MitrePeninsula_Grouped_400BP	0.000951	1.434	9303	9105	208426
Mbuti.DG	USA-CA_SantaClemente_800BP.SG	Argentina_NorthTierradelFuego_LaArcillosa2_5800BP	Haush_MitrePeninsula_Grouped_400BP	0.000725	1.468	29459	28989	647538
Mbuti.DG	Argentina_LagunaToro_2400BP	Argentina_NorthTierradelFuego_LaArcillosa2_5800BP	Haush_MitrePeninsula_Grouped_400BP	0.001129	1.484	6988	6818	150773
Mbuti.DG	Pima.DG	Argentina_NorthTierradelFuego_LaArcillosa2_5800BP	Haush_MitrePeninsula_Grouped_400BP	0.00067	1.485	29070	28639	642610
Mbuti.DG	USA-CA_SantaCatalina_800BP.SG	Argentina_NorthTierradelFuego_LaArcillosa2_5800BP	Haush_MitrePeninsula_Grouped_400BP	0.000875	1.595	27875	27336	615828
Mbuti.DG	Mayan.DG	Argentina_NorthTierradelFuego_LaArcillosa2_5800BP	Haush_MitrePeninsula_Grouped_400BP	0.000704	1.606	29179	28726	642558
Mbuti.DG	Peru_Lauricocha_3500BP	Argentina_NorthTierradelFuego_LaArcillosa2_5800BP	Haush_MitrePeninsula_Grouped_400BP	0.000955	1.626	19555	19143	430880
Mbuti.DG	Nahua.DG	Argentina_NorthTierradelFuego_LaArcillosa2_5800BP	Haush_MitrePeninsula_Grouped_400BP	0.000776	1.763	29165	28666	642627
Mbuti.DG	Chile_LosRieles_5100BP	Argentina_NorthTierradelFuego_LaArcillosa2_5800BP	Haush_MitrePeninsula_Grouped_400BP	0.001209	1.907	26855	26154	580307
Mbuti.DG	Zapotec.DG	Argentina_NorthTierradelFuego_LaArcillosa2_5800BP	Haush_MitrePeninsula_Grouped_400BP	0.00083	1.933	29124	28591	642616
Mbuti.DG	Peru_RioUncallane_1700BP.SG	Argentina_NorthTierradelFuego_LaArcillosa2_5800BP	Haush_MitrePeninsula_Grouped_400BP	0.000838	1.979	22069	21660	488741
Mbuti.DG	Argentina_Aconcagua_500BP.SG	Argentina_NorthTierradelFuego_LaArcillosa2_5800BP	Haush_MitrePeninsula_Grouped_400BP	0.001347	2.154	18928	18370	414511
Mbuti.DG	Mayan.SG	Argentina_NorthTierradelFuego_LaArcillosa2_5800BP	Haush_MitrePeninsula_Grouped_400BP	0.00118	2.177	29494	28724	652306
Mbuti.DG	Bolivia_Aymara.SG	Argentina_NorthTierradelFuego_LaArcillosa2_5800BP	Haush_MitrePeninsula_Grouped_400BP	0.000846	2.241	21769	21360	483500
Mbuti.DG	Karitiana.DG	Argentina_NorthTierradelFuego_LaArcillosa2_5800BP	Haush_MitrePeninsula_Grouped_400BP	0.001106	2.467	30062	29337	654499
Mbuti.DG	Mixe.DG	Argentina_NorthTierradelFuego_LaArcillosa2_5800BP	Haush_MitrePeninsula_Grouped_400BP	0.0011	2.562	29266	28559	642670
Mbuti.DG	Mexico_Pericues_Unknown.SG	Argentina_NorthTierradelFuego_LaArcillosa2_5800BP	Haush_MitrePeninsula_Grouped_400BP	0.002078	2.731	7265	6933	159807
Mbuti.DG	Chile_Conchali_700BP	Argentina_NorthTierradelFuego_LaArcillosa2_5800BP	Haush_MitrePeninsula_Grouped_400BP	0.001643	3.337	29407	28367	632643
Mbuti.DG	Kawéskar_HagenbeckExpedition_Grouped_100BP.SG	Argentina_NorthTierradelFuego_LaArcillosa2_5800BP	Haush_MitrePeninsula_Grouped_400BP	0.005179	8.674	17360	15484	362273
Mbuti.DG	Kawéskar_WesternArchipelago_Grouped_800BP.SG	Argentina_NorthTierradelFuego_LaArcillosa2_5800BP	Haush_MitrePeninsula_Grouped_400BP	0.005159	9.885	31525	28151	654020
Mbuti.DG	Aónikenk_SouthContinent_CerroJohnny_400BP	Argentina_NorthTierradelFuego_LaArcillosa2_5800BP	Haush_MitrePeninsula_Grouped_400BP	0.007707	11.783	17673	14944	354019
Mbuti.DG	Selknam_NorthTierradelFuego_FaroMendez_100BP	Argentina_NorthTierradelFuego_LaArcillosa2_5800BP	Haush_MitrePeninsula_Grouped_400BP	0.011043	16.225	23985	18872	462948
Mbuti.DG	Yamana_BeagleChannel_Grouped_800BP.SG	Argentina_NorthTierradelFuego_LaArcillosa2_5800BP	Haush_MitrePeninsula_Grouped_400BP	0.009625	16.893	30541	24714	605383
Mbuti.DG	Yamana_CapeHorneMission_Grouped_100BP.SG	Argentina_NorthTierradelFuego_LaArcillosa2_5800BP	Haush_MitrePeninsula_Grouped_400BP	0.009361	18.162	28877	23511	573236
Mbuti.DG	Selknam_NorthTierradelFuego_Grouped_500BP	Argentina_NorthTierradelFuego_LaArcillosa2_5800BP	Haush_MitrePeninsula_Grouped_400BP	0.010905	22.226	32582	25709	630256
Mbuti.DG	Chile_LosRieles_10900BP	Argentina_NorthTierradelFuego_LaArcillosa2_5800BP	Yamana_BeagleChannel_Grouped_1500-100BP	-0.001273	-1.938	27140	27914	607678
Mbuti.DG	Canada_BigBar_6000BP.SG	Argentina_NorthTierradelFuego_LaArcillosa2_5800BP	Yamana_BeagleChannel_Grouped_1500-100BP	-0.000776	-1.363	20770	21138	473472
Mbuti.DG	USA-WA_Kennewick_8800BP.SG	Argentina_NorthTierradelFuego_LaArcillosa2_5800BP	Yamana_BeagleChannel_Grouped_1500-100BP	-0.000571	-0.93	15235	15435	351071
Mbuti.DG	Peru_Lauricocha_5800BP	Argentina_NorthTierradelFuego_LaArcillosa2_5800BP	Yamana_BeagleChannel_Grouped_1500-100BP	-0.000552	-0.9	20483	20737	459942
Mbuti.DG	Peru_Cuncaicha_9000BP	Argentina_NorthTierradelFuego_LaArcillosa2_5800BP	Yamana_BeagleChannel_Grouped_1500-100BP	-0.000564	-0.882	29334	29702	653053
Mbuti.DG	Canada_MARC1492_400BP.SG	Argentina_NorthTierradelFuego_LaArcillosa2_5800BP	Yamana_BeagleChannel_Grouped_1500-100BP	-0.000551	-0.718	4577	4635	105201
Mbuti.DG	USA-AK_USR1_11400BP.SG	Argentina_NorthTierradelFuego_LaArcillosa2_5800BP	Yamana_BeagleChannel_Grouped_1500-100BP	-0.000373	-0.702	30152	30409	690775
Mbuti.DG	Peru_SMP5_6800BP.SG	Argentina_NorthTierradelFuego_LaArcillosa2_5800BP	Yamana_BeagleChannel_Grouped_1500-100BP	-0.000427	-0.36	1767	1785	40813
Mbuti.DG	Aymara.SG	Argentina_NorthTierradelFuego_LaArcillosa2_5800BP	Yamana_BeagleChannel_Grouped_1500-100BP	-0.000159	-0.27	31106	31215	690215
Mbuti.DG	Brazil_Jabuticabeira2_2000BP	Argentina_NorthTierradelFuego_LaArcillosa2_5800BP	Yamana_BeagleChannel_Grouped_1500-100BP	-0.000108	-0.159	5997	6011	134865
Mbuti.DG	Mexico_Pericues_500BP.SG	Argentina_NorthTierradelFuego_LaArcillosa2_5800BP	Yamana_BeagleChannel_Grouped_1500-100BP	-3e-05	-0.048	10626	10634	242143
Mbuti.DG	Peru_Cuncaicha_4200BP	Argentina_NorthTierradelFuego_LaArcillosa2_5800BP	Yamana_BeagleChannel_Grouped_1500-100BP	-5e-06	-0.008	29410	29413	651389
Mbuti.DG	Peru_LaGalgada_4100BP	Argentina_NorthTierradelFuego_LaArcillosa2_5800BP	Yamana_BeagleChannel_Grouped_1500-100BP	9e-06	0.016	29371	29365	647755
Mbuti.DG	USA_NV_SpiritCave_10000BP.SG	Argentina_NorthTierradelFuego_LaArcillosa2_5800BP	Yamana_BeagleChannel_Grouped_1500-100BP	1e-05	0.018	30976	30968	690735
Mbuti.DG	USA-MT_Anzick_12800BP.SG	Argentina_NorthTierradelFuego_LaArcillosa2_5800BP	Yamana_BeagleChannel_Grouped_1500-100BP	3.5e-05	0.056	31078	31054	690328
Mbuti.DG	USA-CA_SanCruz_1000BP.SG	Argentina_NorthTierradelFuego_LaArcillosa2_5800BP	Yamana_BeagleChannel_Grouped_1500-100BP	7.5e-05	0.127	29103	29054	651891
Mbuti.DG	Botocudo.SG	Argentina_NorthTierradelFuego_LaArcillosa2_5800BP	Yamana_BeagleChannel_Grouped_1500-100BP	6.5e-05	0.148	28106	28063	669553
Mbuti.DG	USA-CA_SanNicolas_4900BP.SG	Argentina_NorthTierradelFuego_LaArcillosa2_5800BP	Yamana_BeagleChannel_Grouped_1500-100BP	7.8e-05	0.15	30285	30233	674268
Mbuti.DG	USA-MT_Anzick_12800BP.SG_realign	Argentina_NorthTierradelFuego_LaArcillosa2_5800BP	Yamana_BeagleChannel_Grouped_1500-100BP	0.000132	0.212	31069	30978	690238
Mbuti.DG	USA-CA_MainlandChumash_NC_1400BP.SG	Argentina_NorthTierradelFuego_LaArcillosa2_5800BP	Yamana_BeagleChannel_Grouped_1500-100BP	0.000176	0.274	12376	12327	280424
Mbuti.DG	Canada_Lucier_4800BP_500BP.SG	Argentina_NorthTierradelFuego_LaArcillosa2_5800BP	Yamana_BeagleChannel_Grouped_1500-100BP	0.000178	0.335	23654	23558	535958
Mbuti.DG	Brazil_Moraes_5800BP	Argentina_NorthTierradelFuego_LaArcillosa2_5800BP	Yamana_BeagleChannel_Grouped_1500-100BP	0.000265	0.401	10501	10439	233710
Mbuti.DG	Cree.DG	Argentina_NorthTierradelFuego_LaArcillosa2_5800BP	Yamana_BeagleChannel_Grouped_1500-100BP	0.000163	0.403	29497	29387	678119
Mbuti.DG	Piapoco.DG	Argentina_NorthTierradelFuego_LaArcillosa2_5800BP	Yamana_BeagleChannel_Grouped_1500-100BP	0.00023	0.497	30581	30426	678046
Mbuti.DG	Peru_Kaillachuro_Unknown.SG	Argentina_NorthTierradelFuego_LaArcillosa2_5800BP	Yamana_BeagleChannel_Grouped_1500-100BP	0.00042	0.585	8649	8568	194034
Mbuti.DG	USA-CA_SanMiguel_700BP.SG	Argentina_NorthTierradelFuego_LaArcillosa2_5800BP	Yamana_BeagleChannel_Grouped_1500-100BP	0.000368	0.652	27147	26925	603072
Mbuti.DG	Tsimshian.SG	Argentina_NorthTierradelFuego_LaArcillosa2_5800BP	Yamana_BeagleChannel_Grouped_1500-100BP	0.00033	0.663	30195	29968	690690
Mbuti.DG	Belize_SakiTzul_7400BP	Argentina_NorthTierradelFuego_LaArcillosa2_5800BP	Yamana_BeagleChannel_Grouped_1500-100BP	0.000378	0.703	20716	20542	458956
Mbuti.DG	Mexico_Baja_Comondu_Unknown.SG	Argentina_NorthTierradelFuego_LaArcillosa2_5800BP	Yamana_BeagleChannel_Grouped_1500-100BP	0.000877	0.731	1639	1607	36519
Mbuti.DG	Chipewyan.DG	Argentina_NorthTierradelFuego_LaArcillosa2_5800BP	Yamana_BeagleChannel_Grouped_1500-100BP	0.000349	0.741	30092	29855	678103
Mbuti.DG	Mixtec.DG	Argentina_NorthTierradelFuego_LaArcillosa2_5800BP	Yamana_BeagleChannel_Grouped_1500-100BP	0.000381	0.879	29953	29694	678069
Mbuti.DG	USA-AK_USR2_11400BP.SG	Argentina_NorthTierradelFuego_LaArcillosa2_5800BP	Yamana_BeagleChannel_Grouped_1500-100BP	0.000784	0.9	3891	3821	88992
Mbuti.DG	Brazil_Laranjal_6700BP	Argentina_NorthTierradelFuego_LaArcillosa2_5800BP	Yamana_BeagleChannel_Grouped_1500-100BP	0.000493	0.922	20531	20307	454560
Mbuti.DG	Belize_MayahakCabPek_9300BP	Argentina_NorthTierradelFuego_LaArcillosa2_5800BP	Yamana_BeagleChannel_Grouped_1500-100BP	0.000703	1.013	15832	15587	349122
Mbuti.DG	Peru_Laramate_900BP	Argentina_NorthTierradelFuego_LaArcillosa2_5800BP	Yamana_BeagleChannel_Grouped_1500-100BP	0.000472	1.087	30867	30547	679332
Mbuti.DG	Mexico_Baja_IronSprings_Unknown.SG	Argentina_NorthTierradelFuego_LaArcillosa2_5800BP	Yamana_BeagleChannel_Grouped_1500-100BP	0.001183	1.111	2363	2300	53242
Mbuti.DG	Bahamas_Taino_1000BP.SG	Argentina_NorthTierradelFuego_LaArcillosa2_5800BP	Yamana_BeagleChannel_Grouped_1500-100BP	0.000694	1.215	31449	30970	690393
Mbuti.DG	Brazil_LapaDoSanto_9600BP	Argentina_NorthTierradelFuego_LaArcillosa2_5800BP	Yamana_BeagleChannel_Grouped_1500-100BP	0.000527	1.244	30931	30570	684326
Mbuti.DG	USA-CA_SanNicolas_1400BP.SG	Argentina_NorthTierradelFuego_LaArcillosa2_5800BP	Yamana_BeagleChannel_Grouped_1500-100BP	0.000588	1.303	30120	29726	670368
Mbuti.DG	Peru_Lauricocha_8600BP	Argentina_NorthTierradelFuego_LaArcillosa2_5800BP	Yamana_BeagleChannel_Grouped_1500-100BP	0.000687	1.324	30077	29621	663805
Mbuti.DG	Argentina_LagunaToro_2400BP	Argentina_NorthTierradelFuego_LaArcillosa2_5800BP	Yamana_BeagleChannel_Grouped_1500-100BP	0.001018	1.35	7160	7002	155699
Mbuti.DG	USA-CA_MainlandChumash_1400BP.SG	Argentina_NorthTierradelFuego_LaArcillosa2_5800BP	Yamana_BeagleChannel_Grouped_1500-100BP	0.000697	1.379	25301	24907	565768
Mbuti.DG	Huichol.SG	Argentina_NorthTierradelFuego_LaArcillosa2_5800BP	Yamana_BeagleChannel_Grouped_1500-100BP	0.00086	1.475	31290	30697	690223
Mbuti.DG	Brazil_CavernadoSumidouro_10000BP.SG	Argentina_NorthTierradelFuego_LaArcillosa2_5800BP	Yamana_BeagleChannel_Grouped_1500-100BP	0.000749	1.631	30906	30389	690609
Mbuti.DG	Quechua.DG	Argentina_NorthTierradelFuego_LaArcillosa2_5800BP	Yamana_BeagleChannel_Grouped_1500-100BP	0.000745	1.651	30680	30174	678112
Mbuti.DG	USA_NV_Lovelock_1900BP.SG	Argentina_NorthTierradelFuego_LaArcillosa2_5800BP	Yamana_BeagleChannel_Grouped_1500-100BP	0.000813	1.754	31316	30755	690780
Mbuti.DG	Nahua.DG	Argentina_NorthTierradelFuego_LaArcillosa2_5800BP	Yamana_BeagleChannel_Grouped_1500-100BP	0.000814	1.807	30607	30055	678090
Mbuti.DG	Yukpa.SG	Argentina_NorthTierradelFuego_LaArcillosa2_5800BP	Yamana_BeagleChannel_Grouped_1500-100BP	0.001009	1.813	31493	30797	689995
Mbuti.DG	Peru_RioUncallane_1700BP.SG	Argentina_NorthTierradelFuego_LaArcillosa2_5800BP	Yamana_BeagleChannel_Grouped_1500-100BP	0.00078	1.837	31497	30959	690862
Mbuti.DG	Surui.DG	Argentina_NorthTierradelFuego_LaArcillosa2_5800BP	Yamana_BeagleChannel_Grouped_1500-100BP	0.000928	1.839	30853	30224	678074
Mbuti.DG	USA-CA_SantaClemente_800BP.SG	Argentina_NorthTierradelFuego_LaArcillosa2_5800BP	Yamana_BeagleChannel_Grouped_1500-100BP	0.000973	1.932	30968	30303	683172
Mbuti.DG	Bolivia_Aymara.SG	Argentina_NorthTierradelFuego_LaArcillosa2_5800BP	Yamana_BeagleChannel_Grouped_1500-100BP	0.000781	2.036	31410	30871	690882
Mbuti.DG	USA-CA_SanFranciscoBay_300BP.SG	Argentina_NorthTierradelFuego_LaArcillosa2_5800BP	Yamana_BeagleChannel_Grouped_1500-100BP	0.001465	2.045	7587	7340	168209
Mbuti.DG	Chane.DG	Argentina_NorthTierradelFuego_LaArcillosa2_5800BP	Yamana_BeagleChannel_Grouped_1500-100BP	0.001138	2.054	30877	30106	677079
Mbuti.DG	Zapotec.DG	Argentina_NorthTierradelFuego_LaArcillosa2_5800BP	Yamana_BeagleChannel_Grouped_1500-100BP	0.000964	2.17	30631	29978	678076
Mbuti.DG	Canada_939_6000BP.SG	Argentina_NorthTierradelFuego_LaArcillosa2_5800BP	Yamana_BeagleChannel_Grouped_1500-100BP	0.001428	2.172	9869	9553	220795
Mbuti.DG	Argentina_Aconcagua_500BP.SG	Argentina_NorthTierradelFuego_LaArcillosa2_5800BP	Yamana_BeagleChannel_Grouped_1500-100BP	0.001298	2.181	28086	27292	611738
Mbuti.DG	Mayan.SG	Argentina_NorthTierradelFuego_LaArcillosa2_5800BP	Yamana_BeagleChannel_Grouped_1500-100BP	0.001194	2.197	30979	30157	688565
Mbuti.DG	Mayan.DG	Argentina_NorthTierradelFuego_LaArcillosa2_5800BP	Yamana_BeagleChannel_Grouped_1500-100BP	0.001015	2.214	30753	30064	678019
Mbuti.DG	USA_NV_Lovelock_700BP.SG	Argentina_NorthTierradelFuego_LaArcillosa2_5800BP	Yamana_BeagleChannel_Grouped_1500-100BP	0.0013	2.231	31515	30617	690738
Mbuti.DG	USA-CA_SantaCatalina_800BP.SG	Argentina_NorthTierradelFuego_LaArcillosa2_5800BP	Yamana_BeagleChannel_Grouped_1500-100BP	0.001332	2.386	29355	28490	649591
Mbuti.DG	Peru_Lauricocha_3500BP	Argentina_NorthTierradelFuego_LaArcillosa2_5800BP	Yamana_BeagleChannel_Grouped_1500-100BP	0.001465	2.412	20385	19725	450575
Mbuti.DG	Pima.DG	Argentina_NorthTierradelFuego_LaArcillosa2_5800BP	Yamana_BeagleChannel_Grouped_1500-100BP	0.001162	2.507	30653	29865	678066
Mbuti.DG	Mixe.DG	Argentina_NorthTierradelFuego_LaArcillosa2_5800BP	Yamana_BeagleChannel_Grouped_1500-100BP	0.001091	2.509	30703	29964	678134
Mbuti.DG	Chile_Conchali_700BP	Argentina_NorthTierradelFuego_LaArcillosa2_5800BP	Yamana_BeagleChannel_Grouped_1500-100BP	0.001575	3.147	30580	29536	662933
Mbuti.DG	Karitiana.DG	Argentina_NorthTierradelFuego_LaArcillosa2_5800BP	Yamana_BeagleChannel_Grouped_1500-100BP	0.001459	3.265	31629	30620	690881
Mbuti.DG	Mexico_Pericues_Unknown.SG	Argentina_NorthTierradelFuego_LaArcillosa2_5800BP	Yamana_BeagleChannel_Grouped_1500-100BP	0.002606	3.503	7652	7213	168236
Mbuti.DG	Peru_Lauricocha_5800BP	Argentina_NorthTierradelFuego_LaArcillosa2_5800BP	Selknam_RoussonandWillemsMission_100BP.SG	-0.001739	-2.234	18428	19150	415544
Mbuti.DG	Chile_LosRieles_10900BP	Argentina_NorthTierradelFuego_LaArcillosa2_5800BP	Selknam_RoussonandWillemsMission_100BP.SG	-0.001532	-1.934	24647	25487	548502
Mbuti.DG	USA-AK_USR1_11400BP.SG	Argentina_NorthTierradelFuego_LaArcillosa2_5800BP	Selknam_RoussonandWillemsMission_100BP.SG	-0.000927	-1.523	27231	27810	625340
Mbuti.DG	Cree.DG	Argentina_NorthTierradelFuego_LaArcillosa2_5800BP	Selknam_RoussonandWillemsMission_100BP.SG	-0.000625	-1.317	26555	26939	614349
Mbuti.DG	Canada_MARC1492_400BP.SG	Argentina_NorthTierradelFuego_LaArcillosa2_5800BP	Selknam_RoussonandWillemsMission_100BP.SG	-0.00118	-1.275	4229	4345	98257
Mbuti.DG	Canada_Lucier_4800BP_500BP.SG	Argentina_NorthTierradelFuego_LaArcillosa2_5800BP	Selknam_RoussonandWillemsMission_100BP.SG	-0.000704	-1.193	21313	21655	485832
Mbuti.DG	USA-CA_SanCruz_1000BP.SG	Argentina_NorthTierradelFuego_LaArcillosa2_5800BP	Selknam_RoussonandWillemsMission_100BP.SG	-0.000791	-1.156	26196	26663	590726
Mbuti.DG	Botocudo.SG	Argentina_NorthTierradelFuego_LaArcillosa2_5800BP	Selknam_RoussonandWillemsMission_100BP.SG	-0.000586	-1.152	25424	25780	607294
Mbuti.DG	USA-WA_Kennewick_8800BP.SG	Argentina_NorthTierradelFuego_LaArcillosa2_5800BP	Selknam_RoussonandWillemsMission_100BP.SG	-0.000771	-1.025	13773	14016	314893
Mbuti.DG	Peru_SMP5_6800BP.SG	Argentina_NorthTierradelFuego_LaArcillosa2_5800BP	Selknam_RoussonandWillemsMission_100BP.SG	-0.001478	-1.018	1561	1615	36784
Mbuti.DG	Canada_BigBar_6000BP.SG	Argentina_NorthTierradelFuego_LaArcillosa2_5800BP	Selknam_RoussonandWillemsMission_100BP.SG	-0.000671	-0.997	18938	19226	428869
Mbuti.DG	Peru_Cuncaicha_4200BP	Argentina_NorthTierradelFuego_LaArcillosa2_5800BP	Selknam_RoussonandWillemsMission_100BP.SG	-0.000659	-0.96	26574	26963	589677
Mbuti.DG	Peru_Cuncaicha_9000BP	Argentina_NorthTierradelFuego_LaArcillosa2_5800BP	Selknam_RoussonandWillemsMission_100BP.SG	-0.000676	-0.953	26647	27047	590888
Mbuti.DG	USA-MT_Anzick_12800BP.SG	Argentina_NorthTierradelFuego_LaArcillosa2_5800BP	Selknam_RoussonandWillemsMission_100BP.SG	-0.00065	-0.923	28045	28451	625026
Mbuti.DG	Belize_MayahakCabPek_9300BP	Argentina_NorthTierradelFuego_LaArcillosa2_5800BP	Selknam_RoussonandWillemsMission_100BP.SG	-0.000694	-0.899	14268	14487	315478
Mbuti.DG	USA-MT_Anzick_12800BP.SG_realign	Argentina_NorthTierradelFuego_LaArcillosa2_5800BP	Selknam_RoussonandWillemsMission_100BP.SG	-0.000532	-0.745	28042	28375	624942
Mbuti.DG	Brazil_Moraes_5800BP	Argentina_NorthTierradelFuego_LaArcillosa2_5800BP	Selknam_RoussonandWillemsMission_100BP.SG	-0.000573	-0.732	9556	9678	213267
Mbuti.DG	Brazil_Laranjal_6700BP	Argentina_NorthTierradelFuego_LaArcillosa2_5800BP	Selknam_RoussonandWillemsMission_100BP.SG	-0.00038	-0.603	18704	18861	414115
Mbuti.DG	Tsimshian.SG	Argentina_NorthTierradelFuego_LaArcillosa2_5800BP	Selknam_RoussonandWillemsMission_100BP.SG	-0.000339	-0.581	27339	27551	625261
Mbuti.DG	Belize_SakiTzul_7400BP	Argentina_NorthTierradelFuego_LaArcillosa2_5800BP	Selknam_RoussonandWillemsMission_100BP.SG	-0.000286	-0.438	18881	19000	417919
Mbuti.DG	USA-CA_SantaClemente_800BP.SG	Argentina_NorthTierradelFuego_LaArcillosa2_5800BP	Selknam_RoussonandWillemsMission_100BP.SG	-0.00023	-0.394	27785	27927	618830
Mbuti.DG	USA-CA_SanNicolas_4900BP.SG	Argentina_NorthTierradelFuego_LaArcillosa2_5800BP	Selknam_RoussonandWillemsMission_100BP.SG	-0.000234	-0.38	27471	27614	610442
Mbuti.DG	USA-CA_MainlandChumash_NC_1400BP.SG	Argentina_NorthTierradelFuego_LaArcillosa2_5800BP	Selknam_RoussonandWillemsMission_100BP.SG	-0.000276	-0.366	11352	11423	257006
Mbuti.DG	Peru_Kaillachuro_Unknown.SG	Argentina_NorthTierradelFuego_LaArcillosa2_5800BP	Selknam_RoussonandWillemsMission_100BP.SG	-0.000166	-0.204	7839	7868	175835
Mbuti.DG	USA-CA_MainlandChumash_1400BP.SG	Argentina_NorthTierradelFuego_LaArcillosa2_5800BP	Selknam_RoussonandWillemsMission_100BP.SG	-0.000102	-0.172	22796	22849	512595
Mbuti.DG	USA-CA_SanMiguel_700BP.SG	Argentina_NorthTierradelFuego_LaArcillosa2_5800BP	Selknam_RoussonandWillemsMission_100BP.SG	-1.1e-05	-0.016	24627	24633	546934
Mbuti.DG	Peru_Lauricocha_8600BP	Argentina_NorthTierradelFuego_LaArcillosa2_5800BP	Selknam_RoussonandWillemsMission_100BP.SG	8.8e-05	0.144	27117	27064	599534
Mbuti.DG	Piapoco.DG	Argentina_NorthTierradelFuego_LaArcillosa2_5800BP	Selknam_RoussonandWillemsMission_100BP.SG	8.3e-05	0.158	27790	27739	614283
Mbuti.DG	Peru_Laramate_900BP	Argentina_NorthTierradelFuego_LaArcillosa2_5800BP	Selknam_RoussonandWillemsMission_100BP.SG	0.00011	0.221	27925	27857	613673
Mbuti.DG	Yukpa.SG	Argentina_NorthTierradelFuego_LaArcillosa2_5800BP	Selknam_RoussonandWillemsMission_100BP.SG	0.000166	0.247	28394	28290	624596
Mbuti.DG	USA_NV_SpiritCave_10000BP.SG	Argentina_NorthTierradelFuego_LaArcillosa2_5800BP	Selknam_RoussonandWillemsMission_100BP.SG	0.000176	0.25	28317	28207	625314
Mbuti.DG	Mexico_Baja_IronSprings_Unknown.SG	Argentina_NorthTierradelFuego_LaArcillosa2_5800BP	Selknam_RoussonandWillemsMission_100BP.SG	0.000341	0.264	2080	2063	47853
Mbuti.DG	USA-CA_SantaCatalina_800BP.SG	Argentina_NorthTierradelFuego_LaArcillosa2_5800BP	Selknam_RoussonandWillemsMission_100BP.SG	0.000225	0.336	26389	26257	588483
Mbuti.DG	Peru_LaGalgada_4100BP	Argentina_NorthTierradelFuego_LaArcillosa2_5800BP	Selknam_RoussonandWillemsMission_100BP.SG	0.000244	0.348	26773	26631	584040
Mbuti.DG	Mexico_Pericues_500BP.SG	Argentina_NorthTierradelFuego_LaArcillosa2_5800BP	Selknam_RoussonandWillemsMission_100BP.SG	0.00026	0.359	9918	9860	224136
Mbuti.DG	Pima.DG	Argentina_NorthTierradelFuego_LaArcillosa2_5800BP	Selknam_RoussonandWillemsMission_100BP.SG	0.000211	0.386	27588	27459	614305
Mbuti.DG	USA_NV_Lovelock_1900BP.SG	Argentina_NorthTierradelFuego_LaArcillosa2_5800BP	Selknam_RoussonandWillemsMission_100BP.SG	0.000226	0.412	28283	28142	625354
Mbuti.DG	Canada_939_6000BP.SG	Argentina_NorthTierradelFuego_LaArcillosa2_5800BP	Selknam_RoussonandWillemsMission_100BP.SG	0.000342	0.421	8873	8805	199313
Mbuti.DG	Brazil_Jabuticabeira2_2000BP	Argentina_NorthTierradelFuego_LaArcillosa2_5800BP	Selknam_RoussonandWillemsMission_100BP.SG	0.000378	0.442	5563	5516	123593
Mbuti.DG	Mixtec.DG	Argentina_NorthTierradelFuego_LaArcillosa2_5800BP	Selknam_RoussonandWillemsMission_100BP.SG	0.000239	0.497	27167	27020	614315
Mbuti.DG	Brazil_LapaDoSanto_9600BP	Argentina_NorthTierradelFuego_LaArcillosa2_5800BP	Selknam_RoussonandWillemsMission_100BP.SG	0.000245	0.505	28028	27877	618684
Mbuti.DG	Quechua.DG	Argentina_NorthTierradelFuego_LaArcillosa2_5800BP	Selknam_RoussonandWillemsMission_100BP.SG	0.000275	0.535	27773	27604	614350
Mbuti.DG	USA-CA_SanNicolas_1400BP.SG	Argentina_NorthTierradelFuego_LaArcillosa2_5800BP	Selknam_RoussonandWillemsMission_100BP.SG	0.000281	0.563	27319	27149	606956
Mbuti.DG	Chane.DG	Argentina_NorthTierradelFuego_LaArcillosa2_5800BP	Selknam_RoussonandWillemsMission_100BP.SG	0.000385	0.603	27893	27657	613416
Mbuti.DG	Mayan.DG	Argentina_NorthTierradelFuego_LaArcillosa2_5800BP	Selknam_RoussonandWillemsMission_100BP.SG	0.000387	0.728	27792	27554	614265
Mbuti.DG	Zapotec.DG	Argentina_NorthTierradelFuego_LaArcillosa2_5800BP	Selknam_RoussonandWillemsMission_100BP.SG	0.000405	0.778	27698	27449	614317
Mbuti.DG	Nahua.DG	Argentina_NorthTierradelFuego_LaArcillosa2_5800BP	Selknam_RoussonandWillemsMission_100BP.SG	0.000426	0.811	27711	27450	614324
Mbuti.DG	Aymara.SG	Argentina_NorthTierradelFuego_LaArcillosa2_5800BP	Selknam_RoussonandWillemsMission_100BP.SG	0.000563	0.846	28537	28185	624790
Mbuti.DG	Bahamas_Taino_1000BP.SG	Argentina_NorthTierradelFuego_LaArcillosa2_5800BP	Selknam_RoussonandWillemsMission_100BP.SG	0.000567	0.871	28588	28233	625066
Mbuti.DG	Surui.DG	Argentina_NorthTierradelFuego_LaArcillosa2_5800BP	Selknam_RoussonandWillemsMission_100BP.SG	0.000527	0.877	28004	27681	614311
Mbuti.DG	Chipewyan.DG	Argentina_NorthTierradelFuego_LaArcillosa2_5800BP	Selknam_RoussonandWillemsMission_100BP.SG	0.000475	0.886	27457	27165	614344
Mbuti.DG	Mayan.SG	Argentina_NorthTierradelFuego_LaArcillosa2_5800BP	Selknam_RoussonandWillemsMission_100BP.SG	0.000601	0.967	28036	27661	623223
Mbuti.DG	Mexico_Baja_Comondu_Unknown.SG	Argentina_NorthTierradelFuego_LaArcillosa2_5800BP	Selknam_RoussonandWillemsMission_100BP.SG	0.001528	0.986	1496	1446	32950
Mbuti.DG	Peru_RioUncallane_1700BP.SG	Argentina_NorthTierradelFuego_LaArcillosa2_5800BP	Selknam_RoussonandWillemsMission_100BP.SG	0.000459	0.995	28546	28259	625390
Mbuti.DG	Argentina_Aconcagua_500BP.SG	Argentina_NorthTierradelFuego_LaArcillosa2_5800BP	Selknam_RoussonandWillemsMission_100BP.SG	0.000726	1.023	25439	25036	554562
Mbuti.DG	Peru_Lauricocha_3500BP	Argentina_NorthTierradelFuego_LaArcillosa2_5800BP	Selknam_RoussonandWillemsMission_100BP.SG	0.000774	1.05	18454	18139	407558
Mbuti.DG	Bolivia_Aymara.SG	Argentina_NorthTierradelFuego_LaArcillosa2_5800BP	Selknam_RoussonandWillemsMission_100BP.SG	0.000455	1.054	28487	28203	625393
Mbuti.DG	Huichol.SG	Argentina_NorthTierradelFuego_LaArcillosa2_5800BP	Selknam_RoussonandWillemsMission_100BP.SG	0.000782	1.153	28383	27894	624800
Mbuti.DG	USA-CA_SanFranciscoBay_300BP.SG	Argentina_NorthTierradelFuego_LaArcillosa2_5800BP	Selknam_RoussonandWillemsMission_100BP.SG	0.001022	1.157	6805	6652	150556
Mbuti.DG	USA_NV_Lovelock_700BP.SG	Argentina_NorthTierradelFuego_LaArcillosa2_5800BP	Selknam_RoussonandWillemsMission_100BP.SG	0.000884	1.387	28504	27951	625316
Mbuti.DG	Mexico_Pericues_Unknown.SG	Argentina_NorthTierradelFuego_LaArcillosa2_5800BP	Selknam_RoussonandWillemsMission_100BP.SG	0.001372	1.556	6857	6648	152807
Mbuti.DG	Mixe.DG	Argentina_NorthTierradelFuego_LaArcillosa2_5800BP	Selknam_RoussonandWillemsMission_100BP.SG	0.000802	1.558	27884	27391	614369
Mbuti.DG	USA-AK_USR2_11400BP.SG	Argentina_NorthTierradelFuego_LaArcillosa2_5800BP	Selknam_RoussonandWillemsMission_100BP.SG	0.001647	1.603	3603	3469	81020
Mbuti.DG	Brazil_CavernadoSumidouro_10000BP.SG	Argentina_NorthTierradelFuego_LaArcillosa2_5800BP	Selknam_RoussonandWillemsMission_100BP.SG	0.000923	1.816	28194	27616	625212
Mbuti.DG	Chile_Conchali_700BP	Argentina_NorthTierradelFuego_LaArcillosa2_5800BP	Selknam_RoussonandWillemsMission_100BP.SG	0.001159	1.934	27650	26956	598694
Mbuti.DG	Argentina_LagunaToro_2400BP	Argentina_NorthTierradelFuego_LaArcillosa2_5800BP	Selknam_RoussonandWillemsMission_100BP.SG	0.001843	1.985	6638	6376	142061
Mbuti.DG	Karitiana.DG	Argentina_NorthTierradelFuego_LaArcillosa2_5800BP	Selknam_RoussonandWillemsMission_100BP.SG	0.001361	2.643	28730	27879	625389
Mbuti.DG	Chile_WesternArchipelago_PuntaSantaAna_6600BP.SG	Argentina_NorthTierradelFuego_LaArcillosa2_5800BP	Yamana_CapeHorneMission_Grouped_100BP.SG	-0.004365	-6.024	16114	17782	382183
Mbuti.DG	Chile_WesternArchipelago_Ayayema_4700BP.SG	Argentina_NorthTierradelFuego_LaArcillosa2_5800BP	Yamana_CapeHorneMission_Grouped_100BP.SG	-0.002216	-2.965	21700	22798	495348
Mbuti.DG	Chile_LosRieles_10900BP	Argentina_NorthTierradelFuego_LaArcillosa2_5800BP	Yamana_CapeHorneMission_Grouped_100BP.SG	-0.00129	-1.973	26825	27601	601703
Mbuti.DG	USA-WA_Kennewick_8800BP.SG	Argentina_NorthTierradelFuego_LaArcillosa2_5800BP	Yamana_CapeHorneMission_Grouped_100BP.SG	-0.000584	-0.955	15043	15246	347544
Mbuti.DG	Peru_Lauricocha_5800BP	Argentina_NorthTierradelFuego_LaArcillosa2_5800BP	Yamana_CapeHorneMission_Grouped_100BP.SG	-0.000564	-0.92	20248	20505	455466
Mbuti.DG	Peru_Cuncaicha_9000BP	Argentina_NorthTierradelFuego_LaArcillosa2_5800BP	Yamana_CapeHorneMission_Grouped_100BP.SG	-0.000561	-0.878	29003	29365	646584
Mbuti.DG	USA-AK_USR1_11400BP.SG	Argentina_NorthTierradelFuego_LaArcillosa2_5800BP	Yamana_CapeHorneMission_Grouped_100BP.SG	-0.000369	-0.696	29798	30051	683784
Mbuti.DG	Canada_MARC1492_400BP.SG	Argentina_NorthTierradelFuego_LaArcillosa2_5800BP	Yamana_CapeHorneMission_Grouped_100BP.SG	-0.000528	-0.691	4533	4588	104265
Mbuti.DG	Canada_BigBar_6000BP.SG	Argentina_NorthTierradelFuego_LaArcillosa2_5800BP	Yamana_CapeHorneMission_Grouped_100BP.SG	-0.000313	-0.518	14409	14513	332776
Mbuti.DG	Brazil_Jabuticabeira2_2000BP	Argentina_NorthTierradelFuego_LaArcillosa2_5800BP	Yamana_CapeHorneMission_Grouped_100BP.SG	-0.000262	-0.392	5920	5955	133625
Mbuti.DG	Aymara.SG	Argentina_NorthTierradelFuego_LaArcillosa2_5800BP	Yamana_CapeHorneMission_Grouped_100BP.SG	-0.000148	-0.252	30747	30848	683238
Mbuti.DG	Mexico_Pericues_500BP.SG	Argentina_NorthTierradelFuego_LaArcillosa2_5800BP	Yamana_CapeHorneMission_Grouped_100BP.SG	-0.000107	-0.172	10511	10537	239854
Mbuti.DG	Peru_Cuncaicha_4200BP	Argentina_NorthTierradelFuego_LaArcillosa2_5800BP	Yamana_CapeHorneMission_Grouped_100BP.SG	-1.2e-05	-0.02	29064	29072	644928
Mbuti.DG	USA-MT_Anzick_12800BP.SG	Argentina_NorthTierradelFuego_LaArcillosa2_5800BP	Yamana_CapeHorneMission_Grouped_100BP.SG	1.8e-05	0.029	30698	30685	683342
Mbuti.DG	Peru_LaGalgada_4100BP	Argentina_NorthTierradelFuego_LaArcillosa2_5800BP	Yamana_CapeHorneMission_Grouped_100BP.SG	2.3e-05	0.039	29017	29002	641276
Mbuti.DG	Peru_SMP5_6800BP.SG	Argentina_NorthTierradelFuego_LaArcillosa2_5800BP	Yamana_CapeHorneMission_Grouped_100BP.SG	0.000112	0.079	1253	1249	29045
Mbuti.DG	USA-CA_SanCruz_1000BP.SG	Argentina_NorthTierradelFuego_LaArcillosa2_5800BP	Yamana_CapeHorneMission_Grouped_100BP.SG	6.5e-05	0.11	28752	28710	645355
Mbuti.DG	Peru_Kaillachuro_Unknown.SG	Argentina_NorthTierradelFuego_LaArcillosa2_5800BP	Yamana_CapeHorneMission_Grouped_100BP.SG	9.1e-05	0.118	6036	6024	138257
Mbuti.DG	Botocudo.SG	Argentina_NorthTierradelFuego_LaArcillosa2_5800BP	Yamana_CapeHorneMission_Grouped_100BP.SG	5.6e-05	0.13	27780	27742	662827
Mbuti.DG	USA-CA_SanNicolas_4900BP.SG	Argentina_NorthTierradelFuego_LaArcillosa2_5800BP	Yamana_CapeHorneMission_Grouped_100BP.SG	7.7e-05	0.149	29936	29884	667458
Mbuti.DG	USA-MT_Anzick_12800BP.SG_realign	Argentina_NorthTierradelFuego_LaArcillosa2_5800BP	Yamana_CapeHorneMission_Grouped_100BP.SG	0.000128	0.206	30701	30613	683254
Mbuti.DG	USA-CA_MainlandChumash_NC_1400BP.SG	Argentina_NorthTierradelFuego_LaArcillosa2_5800BP	Yamana_CapeHorneMission_Grouped_100BP.SG	0.000178	0.278	12231	12182	277642
Mbuti.DG	Canada_Lucier_4800BP_500BP.SG	Argentina_NorthTierradelFuego_LaArcillosa2_5800BP	Yamana_CapeHorneMission_Grouped_100BP.SG	0.000167	0.316	23372	23283	530551
Mbuti.DG	Brazil_Moraes_5800BP	Argentina_NorthTierradelFuego_LaArcillosa2_5800BP	Yamana_CapeHorneMission_Grouped_100BP.SG	0.000211	0.319	10372	10323	231398
Mbuti.DG	Cree.DG	Argentina_NorthTierradelFuego_LaArcillosa2_5800BP	Yamana_CapeHorneMission_Grouped_100BP.SG	0.000139	0.344	29142	29049	671314
Mbuti.DG	Piapoco.DG	Argentina_NorthTierradelFuego_LaArcillosa2_5800BP	Yamana_CapeHorneMission_Grouped_100BP.SG	0.000227	0.494	30223	30071	671242
Mbuti.DG	USA-CA_SanMiguel_700BP.SG	Argentina_NorthTierradelFuego_LaArcillosa2_5800BP	Yamana_CapeHorneMission_Grouped_100BP.SG	0.000345	0.613	26819	26613	597038
Mbuti.DG	Tsimshian.SG	Argentina_NorthTierradelFuego_LaArcillosa2_5800BP	Yamana_CapeHorneMission_Grouped_100BP.SG	0.000325	0.653	29839	29617	683701
Mbuti.DG	Chipewyan.DG	Argentina_NorthTierradelFuego_LaArcillosa2_5800BP	Yamana_CapeHorneMission_Grouped_100BP.SG	0.000316	0.673	29730	29518	671297
Mbuti.DG	Belize_SakiTzul_7400BP	Argentina_NorthTierradelFuego_LaArcillosa2_5800BP	Yamana_CapeHorneMission_Grouped_100BP.SG	0.000382	0.712	20477	20303	454480
Mbuti.DG	USA-AK_Athabskan_100BP.SG	Argentina_NorthTierradelFuego_LaArcillosa2_5800BP	Yamana_CapeHorneMission_Grouped_100BP.SG	0.000463	0.797	14307	14156	327189
Mbuti.DG	Mexico_Baja_Comondu_Unknown.SG	Argentina_NorthTierradelFuego_LaArcillosa2_5800BP	Yamana_CapeHorneMission_Grouped_100BP.SG	0.000975	0.811	1622	1587	36158
Mbuti.DG	Mixtec.DG	Argentina_NorthTierradelFuego_LaArcillosa2_5800BP	Yamana_CapeHorneMission_Grouped_100BP.SG	0.000372	0.861	29598	29348	671263
Mbuti.DG	USA-AK_USR2_11400BP.SG	Argentina_NorthTierradelFuego_LaArcillosa2_5800BP	Yamana_CapeHorneMission_Grouped_100BP.SG	0.000793	0.909	3843	3773	88095
Mbuti.DG	Brazil_Laranjal_6700BP	Argentina_NorthTierradelFuego_LaArcillosa2_5800BP	Yamana_CapeHorneMission_Grouped_100BP.SG	0.000503	0.943	20290	20064	450063
Mbuti.DG	Belize_MayahakCabPek_9300BP	Argentina_NorthTierradelFuego_LaArcillosa2_5800BP	Yamana_CapeHorneMission_Grouped_100BP.SG	0.000735	1.059	15661	15407	345764
Mbuti.DG	Peru_Laramate_900BP	Argentina_NorthTierradelFuego_LaArcillosa2_5800BP	Yamana_CapeHorneMission_Grouped_100BP.SG	0.000461	1.068	30497	30187	672484
Mbuti.DG	Mexico_Baja_IronSprings_Unknown.SG	Argentina_NorthTierradelFuego_LaArcillosa2_5800BP	Yamana_CapeHorneMission_Grouped_100BP.SG	0.001217	1.141	2337	2273	52686
Mbuti.DG	Argentina_LagunaToro_2400BP	Argentina_NorthTierradelFuego_LaArcillosa2_5800BP	Yamana_CapeHorneMission_Grouped_100BP.SG	0.00094	1.245	7080	6935	154213
Mbuti.DG	Bahamas_Taino_1000BP.SG	Argentina_NorthTierradelFuego_LaArcillosa2_5800BP	Yamana_CapeHorneMission_Grouped_100BP.SG	0.000716	1.257	31087	30597	683405
Mbuti.DG	USA-CA_SanNicolas_1400BP.SG	Argentina_NorthTierradelFuego_LaArcillosa2_5800BP	Yamana_CapeHorneMission_Grouped_100BP.SG	0.000574	1.273	29773	29391	663643
Mbuti.DG	Brazil_LapaDoSanto_9600BP	Argentina_NorthTierradelFuego_LaArcillosa2_5800BP	Yamana_CapeHorneMission_Grouped_100BP.SG	0.000542	1.28	30570	30203	677429
Mbuti.DG	Peru_Lauricocha_8600BP	Argentina_NorthTierradelFuego_LaArcillosa2_5800BP	Yamana_CapeHorneMission_Grouped_100BP.SG	0.000682	1.32	29736	29288	657259
Mbuti.DG	USA-CA_MainlandChumash_1400BP.SG	Argentina_NorthTierradelFuego_LaArcillosa2_5800BP	Yamana_CapeHorneMission_Grouped_100BP.SG	0.000693	1.371	25003	24614	560121
Mbuti.DG	Huichol.SG	Argentina_NorthTierradelFuego_LaArcillosa2_5800BP	Yamana_CapeHorneMission_Grouped_100BP.SG	0.000852	1.461	30921	30338	683251
Mbuti.DG	Quechua.DG	Argentina_NorthTierradelFuego_LaArcillosa2_5800BP	Yamana_CapeHorneMission_Grouped_100BP.SG	0.000729	1.616	30316	29826	671307
Mbuti.DG	Nahua.DG	Argentina_NorthTierradelFuego_LaArcillosa2_5800BP	Yamana_CapeHorneMission_Grouped_100BP.SG	0.000812	1.807	30250	29705	671286
Mbuti.DG	Surui.DG	Argentina_NorthTierradelFuego_LaArcillosa2_5800BP	Yamana_CapeHorneMission_Grouped_100BP.SG	0.000927	1.843	30499	29877	671271
Mbuti.DG	Yukpa.SG	Argentina_NorthTierradelFuego_LaArcillosa2_5800BP	Yamana_CapeHorneMission_Grouped_100BP.SG	0.001024	1.845	31123	30424	683039
Mbuti.DG	USA-CA_SantaClemente_800BP.SG	Argentina_NorthTierradelFuego_LaArcillosa2_5800BP	Yamana_CapeHorneMission_Grouped_100BP.SG	0.000975	1.938	30611	29952	676298
Mbuti.DG	Canada_939_6000BP.SG	Argentina_NorthTierradelFuego_LaArcillosa2_5800BP	Yamana_CapeHorneMission_Grouped_100BP.SG	0.001336	2.031	9750	9458	218579
Mbuti.DG	Chane.DG	Argentina_NorthTierradelFuego_LaArcillosa2_5800BP	Yamana_CapeHorneMission_Grouped_100BP.SG	0.001133	2.043	30511	29751	670294
Mbuti.DG	USA-CA_SanFranciscoBay_300BP.SG	Argentina_NorthTierradelFuego_LaArcillosa2_5800BP	Yamana_CapeHorneMission_Grouped_100BP.SG	0.001495	2.091	7501	7252	166581
Mbuti.DG	Mayan.SG	Argentina_NorthTierradelFuego_LaArcillosa2_5800BP	Yamana_CapeHorneMission_Grouped_100BP.SG	0.001163	2.142	30618	29825	681633
Mbuti.DG	Zapotec.DG	Argentina_NorthTierradelFuego_LaArcillosa2_5800BP	Yamana_CapeHorneMission_Grouped_100BP.SG	0.000951	2.146	30267	29628	671272
Mbuti.DG	Mayan.DG	Argentina_NorthTierradelFuego_LaArcillosa2_5800BP	Yamana_CapeHorneMission_Grouped_100BP.SG	0.00101	2.211	30387	29709	671213
Mbuti.DG	USA-CA_SantaCatalina_800BP.SG	Argentina_NorthTierradelFuego_LaArcillosa2_5800BP	Yamana_CapeHorneMission_Grouped_100BP.SG	0.001302	2.336	29005	28168	643111
Mbuti.DG	Peru_Lauricocha_3500BP	Argentina_NorthTierradelFuego_LaArcillosa2_5800BP	Yamana_CapeHorneMission_Grouped_100BP.SG	0.001461	2.405	20147	19496	446178
Mbuti.DG	Pima.DG	Argentina_NorthTierradelFuego_LaArcillosa2_5800BP	Yamana_CapeHorneMission_Grouped_100BP.SG	0.001145	2.479	30292	29523	671264
Mbuti.DG	Mixe.DG	Argentina_NorthTierradelFuego_LaArcillosa2_5800BP	Yamana_CapeHorneMission_Grouped_100BP.SG	0.001085	2.504	30342	29613	671328
Mbuti.DG	Bolivia_Aymara.SG	Argentina_NorthTierradelFuego_LaArcillosa2_5800BP	Yamana_CapeHorneMission_Grouped_100BP.SG	0.000997	2.529	22654	22149	506413
Mbuti.DG	Chile_LosRieles_5100BP	Argentina_NorthTierradelFuego_LaArcillosa2_5800BP	Yamana_CapeHorneMission_Grouped_100BP.SG	0.001593	2.535	27604	26650	598605
Mbuti.DG	Peru_RioUncallane_1700BP.SG	Argentina_NorthTierradelFuego_LaArcillosa2_5800BP	Yamana_CapeHorneMission_Grouped_100BP.SG	0.001159	2.625	23013	22419	511812
Mbuti.DG	Argentina_Aconcagua_500BP.SG	Argentina_NorthTierradelFuego_LaArcillosa2_5800BP	Yamana_CapeHorneMission_Grouped_100BP.SG	0.00188	3.072	19713	18897	433838
Mbuti.DG	Chile_Conchali_700BP	Argentina_NorthTierradelFuego_LaArcillosa2_5800BP	Yamana_CapeHorneMission_Grouped_100BP.SG	0.001563	3.127	30213	29187	656289
Mbuti.DG	Karitiana.DG	Argentina_NorthTierradelFuego_LaArcillosa2_5800BP	Yamana_CapeHorneMission_Grouped_100BP.SG	0.001466	3.279	31259	30256	683886
Mbuti.DG	Mexico_Pericues_Unknown.SG	Argentina_NorthTierradelFuego_LaArcillosa2_5800BP	Yamana_CapeHorneMission_Grouped_100BP.SG	0.002645	3.552	7569	7128	166585
Mbuti.DG	Aónikenk_SouthContinent_CerroJohnny_400BP	Argentina_NorthTierradelFuego_LaArcillosa2_5800BP	Yamana_CapeHorneMission_Grouped_100BP.SG	0.005808	9.251	17708	15583	365821
Mbuti.DG	Kawéskar_HagenbeckExpedition_Grouped_100BP.SG	Argentina_NorthTierradelFuego_LaArcillosa2_5800BP	Yamana_CapeHorneMission_Grouped_100BP.SG	0.006353	10.643	18002	15627	373827
Mbuti.DG	Selknam_NorthTierradelFuego_FaroMendez_100BP	Argentina_NorthTierradelFuego_LaArcillosa2_5800BP	Yamana_CapeHorneMission_Grouped_100BP.SG	0.007608	11.27	23748	20100	479476
Mbuti.DG	Kawéskar_WesternArchipelago_Grouped_800BP.SG	Argentina_NorthTierradelFuego_LaArcillosa2_5800BP	Yamana_CapeHorneMission_Grouped_100BP.SG	0.006268	11.857	33151	28868	683357
Mbuti.DG	Selknam_NorthTierradelFuego_Grouped_500BP	Argentina_NorthTierradelFuego_LaArcillosa2_5800BP	Yamana_CapeHorneMission_Grouped_100BP.SG	0.007354	15.201	32257	27450	653552
Mbuti.DG	Haush_MitrePeninsula_Grouped_400BP	Argentina_NorthTierradelFuego_LaArcillosa2_5800BP	Yamana_CapeHorneMission_Grouped_100BP.SG	0.009895	20.046	32729	26340	645775
Mbuti.DG	Yamana_BeagleChannel_Grouped_800BP.SG	Argentina_NorthTierradelFuego_LaArcillosa2_5800BP	Yamana_CapeHorneMission_Grouped_100BP.SG	0.011891	20.795	32524	25002	632617
Mbuti.DG	Yamana_CapeHorneMission_Grouped_100BP.SG	Argentina_NorthTierradelFuego_LaArcillosa2_5800BP	Yamana_CapeHorneMission_Grouped_100BP.SG	0.01152	22.271	30306	23495	591297
Note: These significant statistics might be due to contamination in the Kawéskar_HagenbeckExpedition_100BP_Grouped.SG individuals or capture vs. shotgun biases.
Mbuti.DG	Peru_Cuncaicha_9000BP	Argentina_NorthTierradelFuego_LaArcillosa2_5800BP	Kawéskar_HagenbeckExpedition_100BP_Grouped.SG	-0.003129	-4.421	16144	17287	365215
Mbuti.DG	Chile_LosRieles_10900BP	Argentina_NorthTierradelFuego_LaArcillosa2_5800BP	Kawéskar_HagenbeckExpedition_100BP_Grouped.SG	-0.002806	-3.829	15206	16156	338574
Mbuti.DG	Peru_Lauricocha_5800BP	Argentina_NorthTierradelFuego_LaArcillosa2_5800BP	Kawéskar_HagenbeckExpedition_100BP_Grouped.SG	-0.002753	-3.483	11285	11985	254425
Mbuti.DG	USA-WA_Kennewick_8800BP.SG	Argentina_NorthTierradelFuego_LaArcillosa2_5800BP	Kawéskar_HagenbeckExpedition_100BP_Grouped.SG	-0.002322	-2.936	8163	8603	189695
Mbuti.DG	Peru_Laramate_900BP	Argentina_NorthTierradelFuego_LaArcillosa2_5800BP	Kawéskar_HagenbeckExpedition_100BP_Grouped.SG	-0.001396	-2.728	17099	17626	377245
Mbuti.DG	Peru_Cuncaicha_4200BP	Argentina_NorthTierradelFuego_LaArcillosa2_5800BP	Kawéskar_HagenbeckExpedition_100BP_Grouped.SG	-0.001833	-2.641	16403	17071	364765
Mbuti.DG	Peru_SMP5_6800BP.SG	Argentina_NorthTierradelFuego_LaArcillosa2_5800BP	Kawéskar_HagenbeckExpedition_100BP_Grouped.SG	-0.004341	-2.544	958	1055	22298
Mbuti.DG	Belize_SakiTzul_7400BP	Argentina_NorthTierradelFuego_LaArcillosa2_5800BP	Kawéskar_HagenbeckExpedition_100BP_Grouped.SG	-0.001711	-2.501	11743	12190	261118
Mbuti.DG	Peru_LaGalgada_4100BP	Argentina_NorthTierradelFuego_LaArcillosa2_5800BP	Kawéskar_HagenbeckExpedition_100BP_Grouped.SG	-0.001753	-2.473	16199	16827	358798
Mbuti.DG	Surui.DG	Argentina_NorthTierradelFuego_LaArcillosa2_5800BP	Kawéskar_HagenbeckExpedition_100BP_Grouped.SG	-0.001436	-2.421	16999	17540	376757
Mbuti.DG	USA-AK_USR1_11400BP.SG	Argentina_NorthTierradelFuego_LaArcillosa2_5800BP	Kawéskar_HagenbeckExpedition_100BP_Grouped.SG	-0.001525	-2.39	16785	17370	383342
Mbuti.DG	Tsimshian.SG	Argentina_NorthTierradelFuego_LaArcillosa2_5800BP	Kawéskar_HagenbeckExpedition_100BP_Grouped.SG	-0.001411	-2.287	16798	17339	383310
Mbuti.DG	Cree.DG	Argentina_NorthTierradelFuego_LaArcillosa2_5800BP	Kawéskar_HagenbeckExpedition_100BP_Grouped.SG	-0.001058	-2.257	16471	16870	376780
Mbuti.DG	Aymara.SG	Argentina_NorthTierradelFuego_LaArcillosa2_5800BP	Kawéskar_HagenbeckExpedition_100BP_Grouped.SG	-0.001437	-2.22	17204	17755	383011
Mbuti.DG	Piapoco.DG	Argentina_NorthTierradelFuego_LaArcillosa2_5800BP	Kawéskar_HagenbeckExpedition_100BP_Grouped.SG	-0.00117	-2.137	17023	17463	376729
Mbuti.DG	Brazil_LapaDoSanto_9600BP	Argentina_NorthTierradelFuego_LaArcillosa2_5800BP	Kawéskar_HagenbeckExpedition_100BP_Grouped.SG	-0.001081	-2.134	17196	17606	379861
Mbuti.DG	Canada_MARC1492_400BP.SG	Argentina_NorthTierradelFuego_LaArcillosa2_5800BP	Kawéskar_HagenbeckExpedition_100BP_Grouped.SG	-0.00231	-2.116	2771	2918	63736
Mbuti.DG	USA-MT_Anzick_12800BP.SG	Argentina_NorthTierradelFuego_LaArcillosa2_5800BP	Kawéskar_HagenbeckExpedition_100BP_Grouped.SG	-0.001433	-2.039	17201	17750	383257
Mbuti.DG	USA-MT_Anzick_12800BP.SG_realign	Argentina_NorthTierradelFuego_LaArcillosa2_5800BP	Kawéskar_HagenbeckExpedition_100BP_Grouped.SG	-0.001373	-1.966	17212	17738	383230
Mbuti.DG	Quechua.DG	Argentina_NorthTierradelFuego_LaArcillosa2_5800BP	Kawéskar_HagenbeckExpedition_100BP_Grouped.SG	-0.001046	-1.946	17000	17395	376784
Mbuti.DG	USA-CA_SantaClemente_800BP.SG	Argentina_NorthTierradelFuego_LaArcillosa2_5800BP	Kawéskar_HagenbeckExpedition_100BP_Grouped.SG	-0.001087	-1.857	17161	17574	379533
Mbuti.DG	Chipewyan.DG	Argentina_NorthTierradelFuego_LaArcillosa2_5800BP	Kawéskar_HagenbeckExpedition_100BP_Grouped.SG	-0.000975	-1.805	16764	17131	376769
Mbuti.DG	Zapotec.DG	Argentina_NorthTierradelFuego_LaArcillosa2_5800BP	Kawéskar_HagenbeckExpedition_100BP_Grouped.SG	-0.00092	-1.739	16935	17282	376758
Mbuti.DG	Argentina_LagunaToro_2400BP	Argentina_NorthTierradelFuego_LaArcillosa2_5800BP	Kawéskar_HagenbeckExpedition_100BP_Grouped.SG	-0.001685	-1.672	4097	4246	88899
Mbuti.DG	Mixtec.DG	Argentina_NorthTierradelFuego_LaArcillosa2_5800BP	Kawéskar_HagenbeckExpedition_100BP_Grouped.SG	-0.00084	-1.655	16704	17020	376758
Mbuti.DG	Belize_MayahakCabPek_9300BP	Argentina_NorthTierradelFuego_LaArcillosa2_5800BP	Kawéskar_HagenbeckExpedition_100BP_Grouped.SG	-0.001357	-1.626	8862	9127	195107
Mbuti.DG	USA-CA_SanNicolas_4900BP.SG	Argentina_NorthTierradelFuego_LaArcillosa2_5800BP	Kawéskar_HagenbeckExpedition_100BP_Grouped.SG	-0.000992	-1.618	16950	17321	374031
Mbuti.DG	USA-CA_MainlandChumash_1400BP.SG	Argentina_NorthTierradelFuego_LaArcillosa2_5800BP	Kawéskar_HagenbeckExpedition_100BP_Grouped.SG	-0.001005	-1.616	14063	14379	314182
Mbuti.DG	USA_NV_SpiritCave_10000BP.SG	Argentina_NorthTierradelFuego_LaArcillosa2_5800BP	Kawéskar_HagenbeckExpedition_100BP_Grouped.SG	-0.001126	-1.607	17287	17719	383336
Mbuti.DG	Bolivia_Aymara.SG	Argentina_NorthTierradelFuego_LaArcillosa2_5800BP	Kawéskar_HagenbeckExpedition_100BP_Grouped.SG	-0.000688	-1.553	17445	17709	383384
Mbuti.DG	USA-CA_MainlandChumash_NC_1400BP.SG	Argentina_NorthTierradelFuego_LaArcillosa2_5800BP	Kawéskar_HagenbeckExpedition_100BP_Grouped.SG	-0.001232	-1.543	7157	7356	161720
Mbuti.DG	Brazil_Jabuticabeira2_2000BP	Argentina_NorthTierradelFuego_LaArcillosa2_5800BP	Kawéskar_HagenbeckExpedition_100BP_Grouped.SG	-0.001454	-1.506	3446	3558	77559
Mbuti.DG	Brazil_Laranjal_6700BP	Argentina_NorthTierradelFuego_LaArcillosa2_5800BP	Kawéskar_HagenbeckExpedition_100BP_Grouped.SG	-0.00098	-1.482	11695	11948	258568
Mbuti.DG	Pima.DG	Argentina_NorthTierradelFuego_LaArcillosa2_5800BP	Kawéskar_HagenbeckExpedition_100BP_Grouped.SG	-0.000746	-1.441	16996	17277	376753
Mbuti.DG	USA_NV_Lovelock_1900BP.SG	Argentina_NorthTierradelFuego_LaArcillosa2_5800BP	Kawéskar_HagenbeckExpedition_100BP_Grouped.SG	-0.000808	-1.427	17318	17627	383359
Mbuti.DG	USA_NV_Lovelock_700BP.SG	Argentina_NorthTierradelFuego_LaArcillosa2_5800BP	Kawéskar_HagenbeckExpedition_100BP_Grouped.SG	-0.000947	-1.402	17334	17697	383336
Mbuti.DG	Peru_RioUncallane_1700BP.SG	Argentina_NorthTierradelFuego_LaArcillosa2_5800BP	Kawéskar_HagenbeckExpedition_100BP_Grouped.SG	-0.000663	-1.377	17483	17737	383382
Mbuti.DG	Peru_Lauricocha_8600BP	Argentina_NorthTierradelFuego_LaArcillosa2_5800BP	Kawéskar_HagenbeckExpedition_100BP_Grouped.SG	-0.000833	-1.329	16696	17002	367319
Mbuti.DG	USA-CA_SanNicolas_1400BP.SG	Argentina_NorthTierradelFuego_LaArcillosa2_5800BP	Kawéskar_HagenbeckExpedition_100BP_Grouped.SG	-0.000715	-1.325	16739	17005	371798
Mbuti.DG	USA-CA_SanCruz_1000BP.SG	Argentina_NorthTierradelFuego_LaArcillosa2_5800BP	Kawéskar_HagenbeckExpedition_100BP_Grouped.SG	-0.000941	-1.324	16299	16640	362364
Mbuti.DG	USA-CA_SanMiguel_700BP.SG	Argentina_NorthTierradelFuego_LaArcillosa2_5800BP	Kawéskar_HagenbeckExpedition_100BP_Grouped.SG	-0.000869	-1.309	15153	15445	335701
Mbuti.DG	Peru_Kaillachuro_Unknown.SG	Argentina_NorthTierradelFuego_LaArcillosa2_5800BP	Kawéskar_HagenbeckExpedition_100BP_Grouped.SG	-0.001144	-1.293	4743	4866	107542
Mbuti.DG	Botocudo.SG	Argentina_NorthTierradelFuego_LaArcillosa2_5800BP	Kawéskar_HagenbeckExpedition_100BP_Grouped.SG	-0.000621	-1.226	15856	16088	373222
Mbuti.DG	USA-CA_SantaCatalina_800BP.SG	Argentina_NorthTierradelFuego_LaArcillosa2_5800BP	Kawéskar_HagenbeckExpedition_100BP_Grouped.SG	-0.000815	-1.218	16214	16508	360650
Mbuti.DG	Canada_BigBar_6000BP.SG	Argentina_NorthTierradelFuego_LaArcillosa2_5800BP	Kawéskar_HagenbeckExpedition_100BP_Grouped.SG	-0.000843	-1.201	11762	11983	263064
Mbuti.DG	Nahua.DG	Argentina_NorthTierradelFuego_LaArcillosa2_5800BP	Kawéskar_HagenbeckExpedition_100BP_Grouped.SG	-0.000619	-1.176	17015	17248	376765
Mbuti.DG	USA-AK_USR2_11400BP.SG	Argentina_NorthTierradelFuego_LaArcillosa2_5800BP	Kawéskar_HagenbeckExpedition_100BP_Grouped.SG	-0.001378	-1.162	2159	2229	50262
Mbuti.DG	Brazil_CavernadoSumidouro_10000BP.SG	Argentina_NorthTierradelFuego_LaArcillosa2_5800BP	Kawéskar_HagenbeckExpedition_100BP_Grouped.SG	-0.000597	-1.094	17203	17432	383253
Mbuti.DG	Canada_Lucier_4800BP_500BP.SG	Argentina_NorthTierradelFuego_LaArcillosa2_5800BP	Kawéskar_HagenbeckExpedition_100BP_Grouped.SG	-0.000673	-1.02	13266	13467	298574
Mbuti.DG	Karitiana.DG	Argentina_NorthTierradelFuego_LaArcillosa2_5800BP	Kawéskar_HagenbeckExpedition_100BP_Grouped.SG	-0.000479	-0.918	17493	17676	383380
Mbuti.DG	Yukpa.SG	Argentina_NorthTierradelFuego_LaArcillosa2_5800BP	Kawéskar_HagenbeckExpedition_100BP_Grouped.SG	-0.000607	-0.897	17508	17740	382833
Mbuti.DG	Huichol.SG	Argentina_NorthTierradelFuego_LaArcillosa2_5800BP	Kawéskar_HagenbeckExpedition_100BP_Grouped.SG	-0.000572	-0.877	17327	17546	383014
Mbuti.DG	Bahamas_Taino_1000BP.SG	Argentina_NorthTierradelFuego_LaArcillosa2_5800BP	Kawéskar_HagenbeckExpedition_100BP_Grouped.SG	-0.000566	-0.869	17486	17703	383202
Mbuti.DG	Mayan.DG	Argentina_NorthTierradelFuego_LaArcillosa2_5800BP	Kawéskar_HagenbeckExpedition_100BP_Grouped.SG	-0.000443	-0.857	17092	17259	376732
Mbuti.DG	Peru_Lauricocha_3500BP	Argentina_NorthTierradelFuego_LaArcillosa2_5800BP	Kawéskar_HagenbeckExpedition_100BP_Grouped.SG	-0.000505	-0.673	11247	11373	250150
Mbuti.DG	Brazil_Moraes_5800BP	Argentina_NorthTierradelFuego_LaArcillosa2_5800BP	Kawéskar_HagenbeckExpedition_100BP_Grouped.SG	-0.000551	-0.649	6026	6100	133682
Mbuti.DG	Mexico_Baja_Comondu_Unknown.SG	Argentina_NorthTierradelFuego_LaArcillosa2_5800BP	Kawéskar_HagenbeckExpedition_100BP_Grouped.SG	-0.000873	-0.46	888	905	19844
Mbuti.DG	Mexico_Pericues_500BP.SG	Argentina_NorthTierradelFuego_LaArcillosa2_5800BP	Kawéskar_HagenbeckExpedition_100BP_Grouped.SG	-0.000367	-0.452	6379	6432	142828
Mbuti.DG	USA-CA_SanFranciscoBay_300BP.SG	Argentina_NorthTierradelFuego_LaArcillosa2_5800BP	Kawéskar_HagenbeckExpedition_100BP_Grouped.SG	-0.000413	-0.434	4011	4048	89026
Mbuti.DG	Chane.DG	Argentina_NorthTierradelFuego_LaArcillosa2_5800BP	Kawéskar_HagenbeckExpedition_100BP_Grouped.SG	-0.000271	-0.431	17223	17325	376207
Mbuti.DG	Argentina_Aconcagua_500BP.SG	Argentina_NorthTierradelFuego_LaArcillosa2_5800BP	Kawéskar_HagenbeckExpedition_100BP_Grouped.SG	-7e-05	-0.098	15726	15750	341225
Mbuti.DG	Chile_Conchali_700BP	Argentina_NorthTierradelFuego_LaArcillosa2_5800BP	Kawéskar_HagenbeckExpedition_100BP_Grouped.SG	-2.7e-05	-0.044	17042	17052	369451
Mbuti.DG	Mayan.SG	Argentina_NorthTierradelFuego_LaArcillosa2_5800BP	Kawéskar_HagenbeckExpedition_100BP_Grouped.SG	-2e-05	-0.033	17186	17194	381918
Mbuti.DG	Mixe.DG	Argentina_NorthTierradelFuego_LaArcillosa2_5800BP	Kawéskar_HagenbeckExpedition_100BP_Grouped.SG	4.6e-05	0.093	17190	17172	376790
Mbuti.DG	Mexico_Baja_IronSprings_Unknown.SG	Argentina_NorthTierradelFuego_LaArcillosa2_5800BP	Kawéskar_HagenbeckExpedition_100BP_Grouped.SG	0.000595	0.369	1294	1277	28696
Mbuti.DG	Canada_939_6000BP.SG	Argentina_NorthTierradelFuego_LaArcillosa2_5800BP	Kawéskar_HagenbeckExpedition_100BP_Grouped.SG	0.000472	0.526	5500	5443	120752
Mbuti.DG	Mexico_Pericues_Unknown.SG	Argentina_NorthTierradelFuego_LaArcillosa2_5800BP	Kawéskar_HagenbeckExpedition_100BP_Grouped.SG	0.000692	0.701	4233	4168	94033
Mbuti.DG	Peru_Cuncaicha_9000BP	Argentina_NorthTierradelFuego_LaArcillosa2_5800BP	Yamana_BeagleChannel_Grouped_800BP.SG	-0.001779	-2.604	27470	28561	613015
Mbuti.DG	Peru_Lauricocha_5800BP	Argentina_NorthTierradelFuego_LaArcillosa2_5800BP	Yamana_BeagleChannel_Grouped_800BP.SG	-0.001773	-2.559	19303	20071	433140
Mbuti.DG	Chile_LosRieles_10900BP	Argentina_NorthTierradelFuego_LaArcillosa2_5800BP	Yamana_BeagleChannel_Grouped_800BP.SG	-0.001751	-2.533	25602	26599	568859
Mbuti.DG	Peru_Cuncaicha_4200BP	Argentina_NorthTierradelFuego_LaArcillosa2_5800BP	Yamana_BeagleChannel_Grouped_800BP.SG	-0.001594	-2.32	27365	28340	611119
Mbuti.DG	Peru_Laramate_900BP	Argentina_NorthTierradelFuego_LaArcillosa2_5800BP	Yamana_BeagleChannel_Grouped_800BP.SG	-0.001065	-2.262	28996	29678	640777
Mbuti.DG	Cree.DG	Argentina_NorthTierradelFuego_LaArcillosa2_5800BP	Yamana_BeagleChannel_Grouped_800BP.SG	-0.000908	-2.065	28016	28601	644100
Mbuti.DG	Canada_BigBar_6000BP.SG	Argentina_NorthTierradelFuego_LaArcillosa2_5800BP	Yamana_BeagleChannel_Grouped_800BP.SG	-0.001282	-1.946	19894	20471	450108
Mbuti.DG	USA-MT_Anzick_12800BP.SG	Argentina_NorthTierradelFuego_LaArcillosa2_5800BP	Yamana_BeagleChannel_Grouped_800BP.SG	-0.001251	-1.825	29471	30291	655569
Mbuti.DG	USA-MT_Anzick_12800BP.SG_realign	Argentina_NorthTierradelFuego_LaArcillosa2_5800BP	Yamana_BeagleChannel_Grouped_800BP.SG	-0.001252	-1.822	29404	30225	655413
Mbuti.DG	Aymara.SG	Argentina_NorthTierradelFuego_LaArcillosa2_5800BP	Yamana_BeagleChannel_Grouped_800BP.SG	-0.001123	-1.704	29622	30358	655680
Mbuti.DG	USA-WA_Kennewick_8800BP.SG	Argentina_NorthTierradelFuego_LaArcillosa2_5800BP	Yamana_BeagleChannel_Grouped_800BP.SG	-0.001106	-1.693	14749	15121	336466
Mbuti.DG	Peru_SMP5_6800BP.SG	Argentina_NorthTierradelFuego_LaArcillosa2_5800BP	Yamana_BeagleChannel_Grouped_800BP.SG	-0.002106	-1.599	1686	1768	38960
Mbuti.DG	Canada_MARC1492_400BP.SG	Argentina_NorthTierradelFuego_LaArcillosa2_5800BP	Yamana_BeagleChannel_Grouped_800BP.SG	-0.001303	-1.541	4293	4421	98250
Mbuti.DG	Peru_LaGalgada_4100BP	Argentina_NorthTierradelFuego_LaArcillosa2_5800BP	Yamana_BeagleChannel_Grouped_800BP.SG	-0.000987	-1.535	27655	28257	609470
Mbuti.DG	Belize_SakiTzul_7400BP	Argentina_NorthTierradelFuego_LaArcillosa2_5800BP	Yamana_BeagleChannel_Grouped_800BP.SG	-0.000865	-1.385	19372	19743	428497
Mbuti.DG	USA-AK_USR1_11400BP.SG	Argentina_NorthTierradelFuego_LaArcillosa2_5800BP	Yamana_BeagleChannel_Grouped_800BP.SG	-0.000759	-1.276	28975	29473	656164
Mbuti.DG	Belize_MayahakCabPek_9300BP	Argentina_NorthTierradelFuego_LaArcillosa2_5800BP	Yamana_BeagleChannel_Grouped_800BP.SG	-0.000904	-1.17	14742	15037	326363
Mbuti.DG	Brazil_Jabuticabeira2_2000BP	Argentina_NorthTierradelFuego_LaArcillosa2_5800BP	Yamana_BeagleChannel_Grouped_800BP.SG	-0.000887	-1.105	5626	5738	125936
Mbuti.DG	Botocudo.SG	Argentina_NorthTierradelFuego_LaArcillosa2_5800BP	Yamana_BeagleChannel_Grouped_800BP.SG	-0.000505	-1.029	26864	27185	635009
Mbuti.DG	Peru_Lauricocha_8600BP	Argentina_NorthTierradelFuego_LaArcillosa2_5800BP	Yamana_BeagleChannel_Grouped_800BP.SG	-0.000527	-0.906	28466	28796	627721
Mbuti.DG	Mexico_Pericues_500BP.SG	Argentina_NorthTierradelFuego_LaArcillosa2_5800BP	Yamana_BeagleChannel_Grouped_800BP.SG	-0.000631	-0.903	10007	10151	227557
Mbuti.DG	Brazil_LapaDoSanto_9600BP	Argentina_NorthTierradelFuego_LaArcillosa2_5800BP	Yamana_BeagleChannel_Grouped_800BP.SG	-0.000378	-0.789	29417	29662	647403
Mbuti.DG	Brazil_Moraes_5800BP	Argentina_NorthTierradelFuego_LaArcillosa2_5800BP	Yamana_BeagleChannel_Grouped_800BP.SG	-0.00056	-0.718	9848	9970	218471
Mbuti.DG	Tsimshian.SG	Argentina_NorthTierradelFuego_LaArcillosa2_5800BP	Yamana_BeagleChannel_Grouped_800BP.SG	-0.000381	-0.702	28885	29135	656051
Mbuti.DG	Canada_Lucier_4800BP_500BP.SG	Argentina_NorthTierradelFuego_LaArcillosa2_5800BP	Yamana_BeagleChannel_Grouped_800BP.SG	-0.000406	-0.693	22603	22809	509333
Mbuti.DG	Peru_Lauricocha_3500BP	Argentina_NorthTierradelFuego_LaArcillosa2_5800BP	Yamana_BeagleChannel_Grouped_800BP.SG	-0.000459	-0.678	19091	19285	423704
Mbuti.DG	USA-CA_SanNicolas_4900BP.SG	Argentina_NorthTierradelFuego_LaArcillosa2_5800BP	Yamana_BeagleChannel_Grouped_800BP.SG	-0.000384	-0.657	29083	29329	640803
Mbuti.DG	USA_NV_SpiritCave_10000BP.SG	Argentina_NorthTierradelFuego_LaArcillosa2_5800BP	Yamana_BeagleChannel_Grouped_800BP.SG	-0.00041	-0.617	29730	30000	656142
Mbuti.DG	Quechua.DG	Argentina_NorthTierradelFuego_LaArcillosa2_5800BP	Yamana_BeagleChannel_Grouped_800BP.SG	-0.000304	-0.601	29166	29362	644093
Mbuti.DG	Brazil_Laranjal_6700BP	Argentina_NorthTierradelFuego_LaArcillosa2_5800BP	Yamana_BeagleChannel_Grouped_800BP.SG	-0.000373	-0.595	19298	19456	425425
Mbuti.DG	Piapoco.DG	Argentina_NorthTierradelFuego_LaArcillosa2_5800BP	Yamana_BeagleChannel_Grouped_800BP.SG	-0.000281	-0.547	29342	29523	644029
Mbuti.DG	USA-CA_SanCruz_1000BP.SG	Argentina_NorthTierradelFuego_LaArcillosa2_5800BP	Yamana_BeagleChannel_Grouped_800BP.SG	-0.000339	-0.534	27875	28085	619452
Mbuti.DG	Chipewyan.DG	Argentina_NorthTierradelFuego_LaArcillosa2_5800BP	Yamana_BeagleChannel_Grouped_800BP.SG	-0.00026	-0.506	28813	28981	644088
Mbuti.DG	Peru_Kaillachuro_Unknown.SG	Argentina_NorthTierradelFuego_LaArcillosa2_5800BP	Yamana_BeagleChannel_Grouped_800BP.SG	-0.000326	-0.42	8287	8347	184639
Mbuti.DG	Mixtec.DG	Argentina_NorthTierradelFuego_LaArcillosa2_5800BP	Yamana_BeagleChannel_Grouped_800BP.SG	-0.000195	-0.405	28700	28825	644049
Mbuti.DG	Bolivia_Aymara.SG	Argentina_NorthTierradelFuego_LaArcillosa2_5800BP	Yamana_BeagleChannel_Grouped_800BP.SG	-0.000136	-0.329	29926	30016	656232
Mbuti.DG	USA-CA_SanNicolas_1400BP.SG	Argentina_NorthTierradelFuego_LaArcillosa2_5800BP	Yamana_BeagleChannel_Grouped_800BP.SG	-0.000127	-0.259	28803	28884	637153
Mbuti.DG	USA-CA_SanMiguel_700BP.SG	Argentina_NorthTierradelFuego_LaArcillosa2_5800BP	Yamana_BeagleChannel_Grouped_800BP.SG	-0.00011	-0.176	26028	26091	572441
Mbuti.DG	Peru_RioUncallane_1700BP.SG	Argentina_NorthTierradelFuego_LaArcillosa2_5800BP	Yamana_BeagleChannel_Grouped_800BP.SG	-4e-06	-0.009	30099	30102	656220
Mbuti.DG	Zapotec.DG	Argentina_NorthTierradelFuego_LaArcillosa2_5800BP	Yamana_BeagleChannel_Grouped_800BP.SG	7e-06	0.014	29161	29157	644054
Mbuti.DG	USA-CA_MainlandChumash_NC_1400BP.SG	Argentina_NorthTierradelFuego_LaArcillosa2_5800BP	Yamana_BeagleChannel_Grouped_800BP.SG	2.4e-05	0.033	11857	11850	264988
Mbuti.DG	Nahua.DG	Argentina_NorthTierradelFuego_LaArcillosa2_5800BP	Yamana_BeagleChannel_Grouped_800BP.SG	0.000103	0.203	29249	29183	644077
Mbuti.DG	Mayan.DG	Argentina_NorthTierradelFuego_LaArcillosa2_5800BP	Yamana_BeagleChannel_Grouped_800BP.SG	0.00012	0.239	29315	29238	644002
Mbuti.DG	Mexico_Baja_Comondu_Unknown.SG	Argentina_NorthTierradelFuego_LaArcillosa2_5800BP	Yamana_BeagleChannel_Grouped_800BP.SG	0.000334	0.244	1584	1573	34741
Mbuti.DG	USA-CA_SantaCatalina_800BP.SG	Argentina_NorthTierradelFuego_LaArcillosa2_5800BP	Yamana_BeagleChannel_Grouped_800BP.SG	0.000204	0.34	27931	27805	616904
Mbuti.DG	USA-CA_MainlandChumash_1400BP.SG	Argentina_NorthTierradelFuego_LaArcillosa2_5800BP	Yamana_BeagleChannel_Grouped_800BP.SG	0.000194	0.343	24276	24172	537329
Mbuti.DG	USA_NV_Lovelock_1900BP.SG	Argentina_NorthTierradelFuego_LaArcillosa2_5800BP	Yamana_BeagleChannel_Grouped_800BP.SG	0.000194	0.382	29980	29852	656184
Mbuti.DG	Huichol.SG	Argentina_NorthTierradelFuego_LaArcillosa2_5800BP	Yamana_BeagleChannel_Grouped_800BP.SG	0.000274	0.418	29957	29778	655680
Mbuti.DG	Argentina_Aconcagua_500BP.SG	Argentina_NorthTierradelFuego_LaArcillosa2_5800BP	Yamana_BeagleChannel_Grouped_800BP.SG	0.000296	0.449	26697	26525	580823
Mbuti.DG	Mixe.DG	Argentina_NorthTierradelFuego_LaArcillosa2_5800BP	Yamana_BeagleChannel_Grouped_800BP.SG	0.000233	0.491	29279	29129	644113
Mbuti.DG	USA_NV_Lovelock_700BP.SG	Argentina_NorthTierradelFuego_LaArcillosa2_5800BP	Yamana_BeagleChannel_Grouped_800BP.SG	0.000314	0.51	30034	29828	656152
Mbuti.DG	Bahamas_Taino_1000BP.SG	Argentina_NorthTierradelFuego_LaArcillosa2_5800BP	Yamana_BeagleChannel_Grouped_800BP.SG	0.000324	0.526	30153	29941	655875
Mbuti.DG	USA-CA_SanFranciscoBay_300BP.SG	Argentina_NorthTierradelFuego_LaArcillosa2_5800BP	Yamana_BeagleChannel_Grouped_800BP.SG	0.000427	0.537	7399	7329	161832
Mbuti.DG	USA-AK_USR2_11400BP.SG	Argentina_NorthTierradelFuego_LaArcillosa2_5800BP	Yamana_BeagleChannel_Grouped_800BP.SG	0.000564	0.575	3702	3654	84264
Mbuti.DG	USA-CA_SantaClemente_800BP.SG	Argentina_NorthTierradelFuego_LaArcillosa2_5800BP	Yamana_BeagleChannel_Grouped_800BP.SG	0.000381	0.698	29596	29348	648804
Mbuti.DG	Surui.DG	Argentina_NorthTierradelFuego_LaArcillosa2_5800BP	Yamana_BeagleChannel_Grouped_800BP.SG	0.000391	0.714	29585	29333	644050
Mbuti.DG	Chile_Conchali_700BP	Argentina_NorthTierradelFuego_LaArcillosa2_5800BP	Yamana_BeagleChannel_Grouped_800BP.SG	0.000418	0.762	28741	28480	622612
Mbuti.DG	Chane.DG	Argentina_NorthTierradelFuego_LaArcillosa2_5800BP	Yamana_BeagleChannel_Grouped_800BP.SG	0.000495	0.813	29574	29256	643130
Mbuti.DG	Canada_939_6000BP.SG	Argentina_NorthTierradelFuego_LaArcillosa2_5800BP	Yamana_BeagleChannel_Grouped_800BP.SG	0.000755	0.989	9533	9374	211214
Mbuti.DG	Mayan.SG	Argentina_NorthTierradelFuego_LaArcillosa2_5800BP	Yamana_BeagleChannel_Grouped_800BP.SG	0.000631	1.039	29692	29279	654219
Mbuti.DG	Brazil_CavernadoSumidouro_10000BP.SG	Argentina_NorthTierradelFuego_LaArcillosa2_5800BP	Yamana_BeagleChannel_Grouped_800BP.SG	0.000529	1.059	29747	29400	656040
Mbuti.DG	Pima.DG	Argentina_NorthTierradelFuego_LaArcillosa2_5800BP	Yamana_BeagleChannel_Grouped_800BP.SG	0.000547	1.086	29298	28946	644045
Mbuti.DG	Yukpa.SG	Argentina_NorthTierradelFuego_LaArcillosa2_5800BP	Yamana_BeagleChannel_Grouped_800BP.SG	0.0007	1.13	30263	29804	655486
Mbuti.DG	Mexico_Baja_IronSprings_Unknown.SG	Argentina_NorthTierradelFuego_LaArcillosa2_5800BP	Yamana_BeagleChannel_Grouped_800BP.SG	0.001562	1.348	2303	2223	51066
Mbuti.DG	Mexico_Pericues_Unknown.SG	Argentina_NorthTierradelFuego_LaArcillosa2_5800BP	Yamana_BeagleChannel_Grouped_800BP.SG	0.001124	1.372	7323	7143	159836
Mbuti.DG	Argentina_LagunaToro_2400BP	Argentina_NorthTierradelFuego_LaArcillosa2_5800BP	Yamana_BeagleChannel_Grouped_800BP.SG	0.001451	1.698	6800	6589	145172
Mbuti.DG	Karitiana.DG	Argentina_NorthTierradelFuego_LaArcillosa2_5800BP	Yamana_BeagleChannel_Grouped_800BP.SG	0.000915	1.814	30341	29741	656222
Mbuti.DG	Chile_LosRieles_10900BP	Argentina_NorthTierradelFuego_LaArcillosa2_5800BP	Kawéskar_WesternArchipelago_Grouped_800BP.SG	-0.002678	-3.618	27587	29233	614459
Mbuti.DG	Peru_Lauricocha_5800BP	Argentina_NorthTierradelFuego_LaArcillosa2_5800BP	Kawéskar_WesternArchipelago_Grouped_800BP.SG	-0.002384	-3.518	20927	22041	467152
Mbuti.DG	USA-AK_USR1_11400BP.SG	Argentina_NorthTierradelFuego_LaArcillosa2_5800BP	Kawéskar_WesternArchipelago_Grouped_800BP.SG	-0.001732	-2.932	31061	32289	708666
Mbuti.DG	Peru_Cuncaicha_9000BP	Argentina_NorthTierradelFuego_LaArcillosa2_5800BP	Kawéskar_WesternArchipelago_Grouped_800BP.SG	-0.001785	-2.694	29933	31115	662207
Mbuti.DG	Peru_Cuncaicha_4200BP	Argentina_NorthTierradelFuego_LaArcillosa2_5800BP	Kawéskar_WesternArchipelago_Grouped_800BP.SG	-0.001339	-2.206	29887	30771	660223
Mbuti.DG	Canada_MARC1492_400BP.SG	Argentina_NorthTierradelFuego_LaArcillosa2_5800BP	Kawéskar_WesternArchipelago_Grouped_800BP.SG	-0.001507	-1.851	4656	4816	106298
Mbuti.DG	Peru_SMP5_6800BP.SG	Argentina_NorthTierradelFuego_LaArcillosa2_5800BP	Kawéskar_WesternArchipelago_Grouped_800BP.SG	-0.00211	-1.785	1822	1911	42071
Mbuti.DG	Belize_SakiTzul_7400BP	Argentina_NorthTierradelFuego_LaArcillosa2_5800BP	Kawéskar_WesternArchipelago_Grouped_800BP.SG	-0.000846	-1.506	21140	21531	462943
Mbuti.DG	Peru_LaGalgada_4100BP	Argentina_NorthTierradelFuego_LaArcillosa2_5800BP	Kawéskar_WesternArchipelago_Grouped_800BP.SG	-0.00088	-1.459	30136	30715	658076
Mbuti.DG	Peru_Laramate_900BP	Argentina_NorthTierradelFuego_LaArcillosa2_5800BP	Kawéskar_WesternArchipelago_Grouped_800BP.SG	-0.000573	-1.321	31754	32151	692136
Mbuti.DG	Brazil_LapaDoSanto_9600BP	Argentina_NorthTierradelFuego_LaArcillosa2_5800BP	Kawéskar_WesternArchipelago_Grouped_800BP.SG	-0.000577	-1.275	31924	32327	699193
Mbuti.DG	USA-WA_Kennewick_8800BP.SG	Argentina_NorthTierradelFuego_LaArcillosa2_5800BP	Kawéskar_WesternArchipelago_Grouped_800BP.SG	-0.000718	-1.096	16168	16428	362528
Mbuti.DG	Brazil_Moraes_5800BP	Argentina_NorthTierradelFuego_LaArcillosa2_5800BP	Kawéskar_WesternArchipelago_Grouped_800BP.SG	-0.000785	-1.09	10717	10902	235943
Mbuti.DG	USA_NV_SpiritCave_10000BP.SG	Argentina_NorthTierradelFuego_LaArcillosa2_5800BP	Kawéskar_WesternArchipelago_Grouped_800BP.SG	-0.000662	-1.044	32314	32783	708641
Mbuti.DG	Canada_BigBar_6000BP.SG	Argentina_NorthTierradelFuego_LaArcillosa2_5800BP	Kawéskar_WesternArchipelago_Grouped_800BP.SG	-0.000636	-1.027	21782	22091	485870
Mbuti.DG	Cree.DG	Argentina_NorthTierradelFuego_LaArcillosa2_5800BP	Kawéskar_WesternArchipelago_Grouped_800BP.SG	-0.000389	-0.921	30703	30974	695398
Mbuti.DG	USA-AK_USR2_11400BP.SG	Argentina_NorthTierradelFuego_LaArcillosa2_5800BP	Kawéskar_WesternArchipelago_Grouped_800BP.SG	-0.00071	-0.781	3935	3999	91039
Mbuti.DG	USA-MT_Anzick_12800BP.SG	Argentina_NorthTierradelFuego_LaArcillosa2_5800BP	Kawéskar_WesternArchipelago_Grouped_800BP.SG	-0.000454	-0.692	32260	32581	708025
Mbuti.DG	Peru_Lauricocha_8600BP	Argentina_NorthTierradelFuego_LaArcillosa2_5800BP	Kawéskar_WesternArchipelago_Grouped_800BP.SG	-0.000343	-0.628	31017	31249	677628
Mbuti.DG	Belize_MayahakCabPek_9300BP	Argentina_NorthTierradelFuego_LaArcillosa2_5800BP	Kawéskar_WesternArchipelago_Grouped_800BP.SG	-0.000446	-0.625	16197	16354	352171
Mbuti.DG	Mexico_Pericues_500BP.SG	Argentina_NorthTierradelFuego_LaArcillosa2_5800BP	Kawéskar_WesternArchipelago_Grouped_800BP.SG	-0.000379	-0.599	10945	11038	245943
Mbuti.DG	Botocudo.SG	Argentina_NorthTierradelFuego_LaArcillosa2_5800BP	Kawéskar_WesternArchipelago_Grouped_800BP.SG	-0.000264	-0.594	29319	29499	685808
Mbuti.DG	Brazil_Laranjal_6700BP	Argentina_NorthTierradelFuego_LaArcillosa2_5800BP	Kawéskar_WesternArchipelago_Grouped_800BP.SG	-0.000346	-0.592	20973	21132	459245
Mbuti.DG	Canada_Lucier_4800BP_500BP.SG	Argentina_NorthTierradelFuego_LaArcillosa2_5800BP	Kawéskar_WesternArchipelago_Grouped_800BP.SG	-0.000325	-0.587	24571	24750	549705
Mbuti.DG	USA_NV_Lovelock_1900BP.SG	Argentina_NorthTierradelFuego_LaArcillosa2_5800BP	Kawéskar_WesternArchipelago_Grouped_800BP.SG	-0.000282	-0.58	32364	32563	708692
Mbuti.DG	Brazil_Jabuticabeira2_2000BP	Argentina_NorthTierradelFuego_LaArcillosa2_5800BP	Kawéskar_WesternArchipelago_Grouped_800BP.SG	-0.000397	-0.558	6164	6218	135950
Mbuti.DG	Mixtec.DG	Argentina_NorthTierradelFuego_LaArcillosa2_5800BP	Kawéskar_WesternArchipelago_Grouped_800BP.SG	-0.000226	-0.511	31158	31315	695351
Mbuti.DG	USA_NV_Lovelock_700BP.SG	Argentina_NorthTierradelFuego_LaArcillosa2_5800BP	Kawéskar_WesternArchipelago_Grouped_800BP.SG	-0.000288	-0.485	32398	32602	708645
Mbuti.DG	USA-CA_SanNicolas_4900BP.SG	Argentina_NorthTierradelFuego_LaArcillosa2_5800BP	Kawéskar_WesternArchipelago_Grouped_800BP.SG	-0.000236	-0.423	31661	31825	691849
Mbuti.DG	USA-CA_MainlandChumash_NC_1400BP.SG	Argentina_NorthTierradelFuego_LaArcillosa2_5800BP	Kawéskar_WesternArchipelago_Grouped_800BP.SG	-0.000249	-0.364	12885	12956	286104
Mbuti.DG	Quechua.DG	Argentina_NorthTierradelFuego_LaArcillosa2_5800BP	Kawéskar_WesternArchipelago_Grouped_800BP.SG	-0.000146	-0.311	31864	31966	695391
Mbuti.DG	USA-CA_SantaCatalina_800BP.SG	Argentina_NorthTierradelFuego_LaArcillosa2_5800BP	Kawéskar_WesternArchipelago_Grouped_800BP.SG	-0.000151	-0.264	30266	30367	665918
Mbuti.DG	Brazil_CavernadoSumidouro_10000BP.SG	Argentina_NorthTierradelFuego_LaArcillosa2_5800BP	Kawéskar_WesternArchipelago_Grouped_800BP.SG	-0.000126	-0.263	32098	32187	708521
Mbuti.DG	USA-CA_SantaClemente_800BP.SG	Argentina_NorthTierradelFuego_LaArcillosa2_5800BP	Kawéskar_WesternArchipelago_Grouped_800BP.SG	-0.00013	-0.25	32016	32107	700579
Mbuti.DG	Piapoco.DG	Argentina_NorthTierradelFuego_LaArcillosa2_5800BP	Kawéskar_WesternArchipelago_Grouped_800BP.SG	-0.000103	-0.209	31899	31970	695326
Mbuti.DG	USA-MT_Anzick_12800BP.SG_realign	Argentina_NorthTierradelFuego_LaArcillosa2_5800BP	Kawéskar_WesternArchipelago_Grouped_800BP.SG	-0.000106	-0.161	32350	32425	707861
Mbuti.DG	Aymara.SG	Argentina_NorthTierradelFuego_LaArcillosa2_5800BP	Kawéskar_WesternArchipelago_Grouped_800BP.SG	-9.8e-05	-0.159	32592	32661	708099
Mbuti.DG	Bahamas_Taino_1000BP.SG	Argentina_NorthTierradelFuego_LaArcillosa2_5800BP	Kawéskar_WesternArchipelago_Grouped_800BP.SG	-7.7e-05	-0.127	32624	32678	708334
Mbuti.DG	USA-CA_SanCruz_1000BP.SG	Argentina_NorthTierradelFuego_LaArcillosa2_5800BP	Kawéskar_WesternArchipelago_Grouped_800BP.SG	-5.1e-05	-0.082	30442	30476	668760
Mbuti.DG	Tsimshian.SG	Argentina_NorthTierradelFuego_LaArcillosa2_5800BP	Kawéskar_WesternArchipelago_Grouped_800BP.SG	1.5e-05	0.028	31543	31532	708535
Mbuti.DG	USA-CA_SanMiguel_700BP.SG	Argentina_NorthTierradelFuego_LaArcillosa2_5800BP	Kawéskar_WesternArchipelago_Grouped_800BP.SG	7.8e-05	0.136	28339	28291	617819
Mbuti.DG	Pima.DG	Argentina_NorthTierradelFuego_LaArcillosa2_5800BP	Kawéskar_WesternArchipelago_Grouped_800BP.SG	7.5e-05	0.155	31755	31702	695344
Mbuti.DG	USA-CA_SanNicolas_1400BP.SG	Argentina_NorthTierradelFuego_LaArcillosa2_5800BP	Kawéskar_WesternArchipelago_Grouped_800BP.SG	8.3e-05	0.175	31376	31319	687907
Mbuti.DG	Surui.DG	Argentina_NorthTierradelFuego_LaArcillosa2_5800BP	Kawéskar_WesternArchipelago_Grouped_800BP.SG	0.000106	0.193	32065	31991	695348
Mbuti.DG	Canada_939_6000BP.SG	Argentina_NorthTierradelFuego_LaArcillosa2_5800BP	Kawéskar_WesternArchipelago_Grouped_800BP.SG	0.0002	0.278	10329	10283	227501
Mbuti.DG	Huichol.SG	Argentina_NorthTierradelFuego_LaArcillosa2_5800BP	Kawéskar_WesternArchipelago_Grouped_800BP.SG	0.000204	0.342	32505	32360	708100
Mbuti.DG	USA-CA_MainlandChumash_1400BP.SG	Argentina_NorthTierradelFuego_LaArcillosa2_5800BP	Kawéskar_WesternArchipelago_Grouped_800BP.SG	0.000198	0.376	26343	26228	579832
Mbuti.DG	Chipewyan.DG	Argentina_NorthTierradelFuego_LaArcillosa2_5800BP	Kawéskar_WesternArchipelago_Grouped_800BP.SG	0.000188	0.382	31447	31316	695383
Mbuti.DG	Peru_Kaillachuro_Unknown.SG	Argentina_NorthTierradelFuego_LaArcillosa2_5800BP	Kawéskar_WesternArchipelago_Grouped_800BP.SG	0.000272	0.387	9112	9058	199195
Mbuti.DG	Bolivia_Aymara.SG	Argentina_NorthTierradelFuego_LaArcillosa2_5800BP	Kawéskar_WesternArchipelago_Grouped_800BP.SG	0.000177	0.452	32668	32543	708751
Mbuti.DG	Zapotec.DG	Argentina_NorthTierradelFuego_LaArcillosa2_5800BP	Kawéskar_WesternArchipelago_Grouped_800BP.SG	0.000308	0.629	31853	31638	695354
Mbuti.DG	Mexico_Baja_Comondu_Unknown.SG	Argentina_NorthTierradelFuego_LaArcillosa2_5800BP	Kawéskar_WesternArchipelago_Grouped_800BP.SG	0.000813	0.634	1729	1699	37454
Mbuti.DG	Argentina_LagunaToro_2400BP	Argentina_NorthTierradelFuego_LaArcillosa2_5800BP	Kawéskar_WesternArchipelago_Grouped_800BP.SG	0.00057	0.703	7314	7225	156730
Mbuti.DG	Yukpa.SG	Argentina_NorthTierradelFuego_LaArcillosa2_5800BP	Kawéskar_WesternArchipelago_Grouped_800BP.SG	0.000433	0.715	32818	32512	707877
Mbuti.DG	Chane.DG	Argentina_NorthTierradelFuego_LaArcillosa2_5800BP	Kawéskar_WesternArchipelago_Grouped_800BP.SG	0.000445	0.767	32124	31815	694338
Mbuti.DG	Nahua.DG	Argentina_NorthTierradelFuego_LaArcillosa2_5800BP	Kawéskar_WesternArchipelago_Grouped_800BP.SG	0.000363	0.776	31825	31572	695365
Mbuti.DG	Peru_RioUncallane_1700BP.SG	Argentina_NorthTierradelFuego_LaArcillosa2_5800BP	Kawéskar_WesternArchipelago_Grouped_800BP.SG	0.000348	0.799	32840	32593	708737
Mbuti.DG	Chile_Conchali_700BP	Argentina_NorthTierradelFuego_LaArcillosa2_5800BP	Kawéskar_WesternArchipelago_Grouped_800BP.SG	0.000413	0.801	31258	30981	672582
Mbuti.DG	Mayan.DG	Argentina_NorthTierradelFuego_LaArcillosa2_5800BP	Kawéskar_WesternArchipelago_Grouped_800BP.SG	0.000395	0.821	32010	31735	695299
Mbuti.DG	USA-CA_SanFranciscoBay_300BP.SG	Argentina_NorthTierradelFuego_LaArcillosa2_5800BP	Kawéskar_WesternArchipelago_Grouped_800BP.SG	0.00072	0.996	7976	7850	174121
Mbuti.DG	Mixe.DG	Argentina_NorthTierradelFuego_LaArcillosa2_5800BP	Kawéskar_WesternArchipelago_Grouped_800BP.SG	0.000542	1.193	31982	31605	695413
Mbuti.DG	Peru_Lauricocha_3500BP	Argentina_NorthTierradelFuego_LaArcillosa2_5800BP	Kawéskar_WesternArchipelago_Grouped_800BP.SG	0.000888	1.423	21020	20614	457060
Mbuti.DG	Mexico_Pericues_Unknown.SG	Argentina_NorthTierradelFuego_LaArcillosa2_5800BP	Kawéskar_WesternArchipelago_Grouped_800BP.SG	0.001209	1.552	7869	7661	172385
Mbuti.DG	Karitiana.DG	Argentina_NorthTierradelFuego_LaArcillosa2_5800BP	Kawéskar_WesternArchipelago_Grouped_800BP.SG	0.000749	1.612	32959	32428	708741
Mbuti.DG	Mexico_Baja_IronSprings_Unknown.SG	Argentina_NorthTierradelFuego_LaArcillosa2_5800BP	Kawéskar_WesternArchipelago_Grouped_800BP.SG	0.001892	1.692	2530	2426	54957
Mbuti.DG	Argentina_Aconcagua_500BP.SG	Argentina_NorthTierradelFuego_LaArcillosa2_5800BP	Kawéskar_WesternArchipelago_Grouped_800BP.SG	0.001123	1.736	29414	28710	627216
Mbuti.DG	Mayan.SG	Argentina_NorthTierradelFuego_LaArcillosa2_5800BP	Kawéskar_WesternArchipelago_Grouped_800BP.SG	0.000991	1.761	32400	31700	706437
Mbuti.DG	Peru_SMP5_6800BP.SG	Chile_WesternArchipelago_Ayayema_4700BP.SG	Aónikenk_SouthContinent_CerroJohnny_400BP	-0.001804	-1.174	1348	1404	30681
Mbuti.DG	USA-AK_USR2_11400BP.SG	Chile_WesternArchipelago_Ayayema_4700BP.SG	Aónikenk_SouthContinent_CerroJohnny_400BP	-0.001098	-0.935	2867	2937	64095
Mbuti.DG	Mexico_Baja_IronSprings_Unknown.SG	Chile_WesternArchipelago_Ayayema_4700BP.SG	Aónikenk_SouthContinent_CerroJohnny_400BP	-0.000399	-0.295	1860	1876	41207
Mbuti.DG	Chile_LosRieles_10900BP	Chile_WesternArchipelago_Ayayema_4700BP.SG	Aónikenk_SouthContinent_CerroJohnny_400BP	-0.000137	-0.173	19444	19501	416692
Mbuti.DG	USA-MT_Anzick_12800BP.SG_realign	Chile_WesternArchipelago_Ayayema_4700BP.SG	Aónikenk_SouthContinent_CerroJohnny_400BP	-0.000101	-0.131	23324	23375	504064
Mbuti.DG	USA-MT_Anzick_12800BP.SG	Chile_WesternArchipelago_Ayayema_4700BP.SG	Aónikenk_SouthContinent_CerroJohnny_400BP	-2.1e-05	-0.028	23344	23355	504416
Mbuti.DG	Yukpa.SG	Chile_WesternArchipelago_Ayayema_4700BP.SG	Aónikenk_SouthContinent_CerroJohnny_400BP	4e-06	0.005	23545	23543	505196
Mbuti.DG	USA-WA_Kennewick_8800BP.SG	Chile_WesternArchipelago_Ayayema_4700BP.SG	Aónikenk_SouthContinent_CerroJohnny_400BP	6.8e-05	0.089	12260	12242	269939
Mbuti.DG	Tsimshian.SG	Chile_WesternArchipelago_Ayayema_4700BP.SG	Aónikenk_SouthContinent_CerroJohnny_400BP	0.000278	0.435	22764	22623	505360
Mbuti.DG	Chipewyan.DG	Chile_WesternArchipelago_Ayayema_4700BP.SG	Aónikenk_SouthContinent_CerroJohnny_400BP	0.000241	0.438	22665	22545	495825
Mbuti.DG	Brazil_Jabuticabeira2_2000BP	Chile_WesternArchipelago_Ayayema_4700BP.SG	Aónikenk_SouthContinent_CerroJohnny_400BP	0.000467	0.485	4193	4151	90078
Mbuti.DG	Piapoco.DG	Chile_WesternArchipelago_Ayayema_4700BP.SG	Aónikenk_SouthContinent_CerroJohnny_400BP	0.000437	0.82	23117	22900	495784
Mbuti.DG	USA-CA_SanFranciscoBay_300BP.SG	Chile_WesternArchipelago_Ayayema_4700BP.SG	Aónikenk_SouthContinent_CerroJohnny_400BP	0.000793	0.847	6110	6005	132269
Mbuti.DG	USA-CA_SanMiguel_700BP.SG	Chile_WesternArchipelago_Ayayema_4700BP.SG	Aónikenk_SouthContinent_CerroJohnny_400BP	0.000661	0.94	20430	20138	440790
Mbuti.DG	USA_NV_SpiritCave_10000BP.SG	Chile_WesternArchipelago_Ayayema_4700BP.SG	Aónikenk_SouthContinent_CerroJohnny_400BP	0.000688	0.972	23540	23192	505511
Mbuti.DG	Botocudo.SG	Chile_WesternArchipelago_Ayayema_4700BP.SG	Aónikenk_SouthContinent_CerroJohnny_400BP	0.000513	1.02	21173	20924	485231
Mbuti.DG	Belize_MayahakCabPek_9300BP	Chile_WesternArchipelago_Ayayema_4700BP.SG	Aónikenk_SouthContinent_CerroJohnny_400BP	0.000933	1.068	11278	11055	239115
Mbuti.DG	Canada_BigBar_6000BP.SG	Chile_WesternArchipelago_Ayayema_4700BP.SG	Aónikenk_SouthContinent_CerroJohnny_400BP	0.000795	1.07	15992	15715	348539
Mbuti.DG	USA-CA_MainlandChumash_1400BP.SG	Chile_WesternArchipelago_Ayayema_4700BP.SG	Aónikenk_SouthContinent_CerroJohnny_400BP	0.000693	1.112	19220	18933	414381
Mbuti.DG	Canada_Lucier_4800BP_500BP.SG	Chile_WesternArchipelago_Ayayema_4700BP.SG	Aónikenk_SouthContinent_CerroJohnny_400BP	0.000753	1.128	17986	17689	393417
Mbuti.DG	Pima.DG	Chile_WesternArchipelago_Ayayema_4700BP.SG	Aónikenk_SouthContinent_CerroJohnny_400BP	0.000683	1.137	23065	22726	495804
Mbuti.DG	Mexico_Baja_Comondu_Unknown.SG	Chile_WesternArchipelago_Ayayema_4700BP.SG	Aónikenk_SouthContinent_CerroJohnny_400BP	0.00203	1.199	1267	1212	27367
Mbuti.DG	USA_NV_Lovelock_1900BP.SG	Chile_WesternArchipelago_Ayayema_4700BP.SG	Aónikenk_SouthContinent_CerroJohnny_400BP	0.000714	1.273	23590	23229	505539
Mbuti.DG	Mexico_Pericues_Unknown.SG	Chile_WesternArchipelago_Ayayema_4700BP.SG	Aónikenk_SouthContinent_CerroJohnny_400BP	0.001226	1.334	5718	5566	123912
Mbuti.DG	USA-AK_USR1_11400BP.SG	Chile_WesternArchipelago_Ayayema_4700BP.SG	Aónikenk_SouthContinent_CerroJohnny_400BP	0.000936	1.381	23095	22622	505525
Mbuti.DG	Canada_939_6000BP.SG	Chile_WesternArchipelago_Ayayema_4700BP.SG	Aónikenk_SouthContinent_CerroJohnny_400BP	0.001311	1.449	7848	7628	167855
Mbuti.DG	Huichol.SG	Chile_WesternArchipelago_Ayayema_4700BP.SG	Aónikenk_SouthContinent_CerroJohnny_400BP	0.001134	1.616	23642	23069	505301
Mbuti.DG	Mayan.SG	Chile_WesternArchipelago_Ayayema_4700BP.SG	Aónikenk_SouthContinent_CerroJohnny_400BP	0.00115	1.634	23445	22865	504476
Mbuti.DG	Canada_MARC1492_400BP.SG	Chile_WesternArchipelago_Ayayema_4700BP.SG	Aónikenk_SouthContinent_CerroJohnny_400BP	0.001894	1.702	3135	3006	68239
Mbuti.DG	USA_NV_Lovelock_700BP.SG	Chile_WesternArchipelago_Ayayema_4700BP.SG	Aónikenk_SouthContinent_CerroJohnny_400BP	0.001269	1.723	23722	23081	505523
Mbuti.DG	Argentina_LagunaToro_2400BP	Chile_WesternArchipelago_Ayayema_4700BP.SG	Aónikenk_SouthContinent_CerroJohnny_400BP	0.001743	1.753	4935	4755	102987
Mbuti.DG	Brazil_Moraes_5800BP	Chile_WesternArchipelago_Ayayema_4700BP.SG	Aónikenk_SouthContinent_CerroJohnny_400BP	0.001639	1.789	7541	7279	159666
Mbuti.DG	Chane.DG	Chile_WesternArchipelago_Ayayema_4700BP.SG	Aónikenk_SouthContinent_CerroJohnny_400BP	0.001245	1.864	23337	22721	495095
Mbuti.DG	Quechua.DG	Chile_WesternArchipelago_Ayayema_4700BP.SG	Aónikenk_SouthContinent_CerroJohnny_400BP	0.001108	1.962	23280	22731	495836
Mbuti.DG	USA-CA_MainlandChumash_NC_1400BP.SG	Chile_WesternArchipelago_Ayayema_4700BP.SG	Aónikenk_SouthContinent_CerroJohnny_400BP	0.00162	1.994	9105	8785	197015
Mbuti.DG	Peru_Cuncaicha_9000BP	Chile_WesternArchipelago_Ayayema_4700BP.SG	Aónikenk_SouthContinent_CerroJohnny_400BP	0.001454	1.996	21238	20582	450921
Mbuti.DG	Brazil_CavernadoSumidouro_10000BP.SG	Chile_WesternArchipelago_Ayayema_4700BP.SG	Aónikenk_SouthContinent_CerroJohnny_400BP	0.001138	2.032	23504	22929	505446
Mbuti.DG	Surui.DG	Chile_WesternArchipelago_Ayayema_4700BP.SG	Aónikenk_SouthContinent_CerroJohnny_400BP	0.001332	2.058	23405	22745	495794
Mbuti.DG	Belize_SakiTzul_7400BP	Chile_WesternArchipelago_Ayayema_4700BP.SG	Aónikenk_SouthContinent_CerroJohnny_400BP	0.001519	2.088	14558	14093	305976
Mbuti.DG	Cree.DG	Chile_WesternArchipelago_Ayayema_4700BP.SG	Aónikenk_SouthContinent_CerroJohnny_400BP	0.001045	2.125	22442	21924	495834
Mbuti.DG	Peru_Kaillachuro_Unknown.SG	Chile_WesternArchipelago_Ayayema_4700BP.SG	Aónikenk_SouthContinent_CerroJohnny_400BP	0.001981	2.167	6768	6484	143085
Mbuti.DG	Bahamas_Taino_1000BP.SG	Chile_WesternArchipelago_Ayayema_4700BP.SG	Aónikenk_SouthContinent_CerroJohnny_400BP	0.001525	2.177	23944	23173	505338
Mbuti.DG	USA-CA_SanNicolas_4900BP.SG	Chile_WesternArchipelago_Ayayema_4700BP.SG	Aónikenk_SouthContinent_CerroJohnny_400BP	0.001381	2.195	23273	22591	494417
Mbuti.DG	Nahua.DG	Chile_WesternArchipelago_Ayayema_4700BP.SG	Aónikenk_SouthContinent_CerroJohnny_400BP	0.001216	2.207	23197	22594	495808
Mbuti.DG	Peru_Lauricocha_5800BP	Chile_WesternArchipelago_Ayayema_4700BP.SG	Aónikenk_SouthContinent_CerroJohnny_400BP	0.00168	2.219	15340	14790	327245
Mbuti.DG	Mixe.DG	Chile_WesternArchipelago_Ayayema_4700BP.SG	Aónikenk_SouthContinent_CerroJohnny_400BP	0.001212	2.232	23234	22633	495842
Mbuti.DG	Mixtec.DG	Chile_WesternArchipelago_Ayayema_4700BP.SG	Aónikenk_SouthContinent_CerroJohnny_400BP	0.001236	2.251	22856	22243	495809
Mbuti.DG	Argentina_Aconcagua_500BP.SG	Chile_WesternArchipelago_Ayayema_4700BP.SG	Aónikenk_SouthContinent_CerroJohnny_400BP	0.00161	2.261	21175	20455	446865
Mbuti.DG	Karitiana.DG	Chile_WesternArchipelago_Ayayema_4700BP.SG	Aónikenk_SouthContinent_CerroJohnny_400BP	0.001332	2.29	23875	23202	505558
Mbuti.DG	Zapotec.DG	Chile_WesternArchipelago_Ayayema_4700BP.SG	Aónikenk_SouthContinent_CerroJohnny_400BP	0.001277	2.328	23230	22597	495803
Mbuti.DG	Peru_Cuncaicha_4200BP	Chile_WesternArchipelago_Ayayema_4700BP.SG	Aónikenk_SouthContinent_CerroJohnny_400BP	0.001688	2.364	21092	20339	445852
Mbuti.DG	Peru_Lauricocha_8600BP	Chile_WesternArchipelago_Ayayema_4700BP.SG	Aónikenk_SouthContinent_CerroJohnny_400BP	0.001456	2.385	22547	21849	479676
Mbuti.DG	Peru_LaGalgada_4100BP	Chile_WesternArchipelago_Ayayema_4700BP.SG	Aónikenk_SouthContinent_CerroJohnny_400BP	0.00175	2.447	21521	20726	454188
Mbuti.DG	Brazil_LapaDoSanto_9600BP	Chile_WesternArchipelago_Ayayema_4700BP.SG	Aónikenk_SouthContinent_CerroJohnny_400BP	0.001319	2.536	23165	22516	492656
Mbuti.DG	Brazil_Laranjal_6700BP	Chile_WesternArchipelago_Ayayema_4700BP.SG	Aónikenk_SouthContinent_CerroJohnny_400BP	0.001771	2.551	14463	13916	309113
Mbuti.DG	USA-CA_SantaClemente_800BP.SG	Chile_WesternArchipelago_Ayayema_4700BP.SG	Aónikenk_SouthContinent_CerroJohnny_400BP	0.001566	2.782	23424	22641	499396
Mbuti.DG	USA-CA_SanNicolas_1400BP.SG	Chile_WesternArchipelago_Ayayema_4700BP.SG	Aónikenk_SouthContinent_CerroJohnny_400BP	0.00154	2.807	23073	22316	491981
Mbuti.DG	Mayan.DG	Chile_WesternArchipelago_Ayayema_4700BP.SG	Aónikenk_SouthContinent_CerroJohnny_400BP	0.001583	2.879	23339	22555	495763
Mbuti.DG	Peru_Laramate_900BP	Chile_WesternArchipelago_Ayayema_4700BP.SG	Aónikenk_SouthContinent_CerroJohnny_400BP	0.001556	2.946	22731	21984	480136
Mbuti.DG	USA-CA_SanCruz_1000BP.SG	Chile_WesternArchipelago_Ayayema_4700BP.SG	Aónikenk_SouthContinent_CerroJohnny_400BP	0.002156	2.975	22583	21554	477364
Mbuti.DG	Mexico_Pericues_500BP.SG	Chile_WesternArchipelago_Ayayema_4700BP.SG	Aónikenk_SouthContinent_CerroJohnny_400BP	0.002392	3.026	7672	7281	163806
Mbuti.DG	Aymara.SG	Chile_WesternArchipelago_Ayayema_4700BP.SG	Aónikenk_SouthContinent_CerroJohnny_400BP	0.002161	3.051	24055	22963	505289
Mbuti.DG	Peru_RioUncallane_1700BP.SG	Chile_WesternArchipelago_Ayayema_4700BP.SG	Aónikenk_SouthContinent_CerroJohnny_400BP	0.001608	3.063	23998	23185	505559
Mbuti.DG	Chile_Conchali_700BP	Chile_WesternArchipelago_Ayayema_4700BP.SG	Aónikenk_SouthContinent_CerroJohnny_400BP	0.001956	3.211	21847	20952	458102
Mbuti.DG	Bolivia_Aymara.SG	Chile_WesternArchipelago_Ayayema_4700BP.SG	Aónikenk_SouthContinent_CerroJohnny_400BP	0.00161	3.521	23895	23081	505561
Mbuti.DG	USA-CA_SantaCatalina_800BP.SG	Chile_WesternArchipelago_Ayayema_4700BP.SG	Aónikenk_SouthContinent_CerroJohnny_400BP	0.002565	3.76	22511	21291	475403
Mbuti.DG	Peru_Lauricocha_3500BP	Chile_WesternArchipelago_Ayayema_4700BP.SG	Aónikenk_SouthContinent_CerroJohnny_400BP	0.003252	4.034	15146	14106	319751
Mbuti.DG	Mexico_Baja_IronSprings_Unknown.SG	Chile_WesternArchipelago_Ayayema_4700BP.SG	Selknam_NorthTierradelFuego_Grouped_500BP	-0.000801	-0.837	3411	3473	77322
Mbuti.DG	USA-AK_USR2_11400BP.SG	Chile_WesternArchipelago_Ayayema_4700BP.SG	Selknam_NorthTierradelFuego_Grouped_500BP	-0.000537	-0.686	5299	5364	120050
Mbuti.DG	Belize_MayahakCabPek_9300BP	Chile_WesternArchipelago_Ayayema_4700BP.SG	Selknam_NorthTierradelFuego_Grouped_500BP	-0.000363	-0.547	19284	19437	421316
Mbuti.DG	Yukpa.SG	Chile_WesternArchipelago_Ayayema_4700BP.SG	Selknam_NorthTierradelFuego_Grouped_500BP	-0.000206	-0.349	43920	44117	955363
Mbuti.DG	Peru_SMP5_6800BP.SG	Chile_WesternArchipelago_Ayayema_4700BP.SG	Selknam_NorthTierradelFuego_Grouped_500BP	-0.000346	-0.341	2562	2582	58104
Mbuti.DG	USA-MT_Anzick_12800BP.SG	Chile_WesternArchipelago_Ayayema_4700BP.SG	Selknam_NorthTierradelFuego_Grouped_500BP	-0.000106	-0.176	43676	43778	954298
Mbuti.DG	Argentina_Aconcagua_500BP.SG	Chile_WesternArchipelago_Ayayema_4700BP.SG	Selknam_NorthTierradelFuego_Grouped_500BP	0.00016	0.285	38856	38721	842084
Mbuti.DG	Botocudo.SG	Chile_WesternArchipelago_Ayayema_4700BP.SG	Selknam_NorthTierradelFuego_Grouped_500BP	0.000124	0.322	39307	39194	915507
Mbuti.DG	Canada_Lucier_4800BP_500BP.SG	Chile_WesternArchipelago_Ayayema_4700BP.SG	Selknam_NorthTierradelFuego_Grouped_500BP	0.000267	0.525	33209	33011	740782
Mbuti.DG	Chipewyan.DG	Chile_WesternArchipelago_Ayayema_4700BP.SG	Selknam_NorthTierradelFuego_Grouped_500BP	0.000235	0.532	42327	42107	936753
Mbuti.DG	Tsimshian.SG	Chile_WesternArchipelago_Ayayema_4700BP.SG	Selknam_NorthTierradelFuego_Grouped_500BP	0.00026	0.541	42561	42312	955892
Mbuti.DG	Chile_LosRieles_10900BP	Chile_WesternArchipelago_Ayayema_4700BP.SG	Selknam_NorthTierradelFuego_Grouped_500BP	0.000362	0.557	35238	34963	759842
Mbuti.DG	Canada_BigBar_6000BP.SG	Chile_WesternArchipelago_Ayayema_4700BP.SG	Selknam_NorthTierradelFuego_Grouped_500BP	0.000316	0.559	29635	29428	655980
Mbuti.DG	Piapoco.DG	Chile_WesternArchipelago_Ayayema_4700BP.SG	Selknam_NorthTierradelFuego_Grouped_500BP	0.000285	0.639	43182	42915	936687
Mbuti.DG	USA-MT_Anzick_12800BP.SG_realign	Chile_WesternArchipelago_Ayayema_4700BP.SG	Selknam_NorthTierradelFuego_Grouped_500BP	0.000392	0.642	43854	43480	953667
Mbuti.DG	USA_NV_SpiritCave_10000BP.SG	Chile_WesternArchipelago_Ayayema_4700BP.SG	Selknam_NorthTierradelFuego_Grouped_500BP	0.000481	0.848	44083	43623	956218
Mbuti.DG	Huichol.SG	Chile_WesternArchipelago_Ayayema_4700BP.SG	Selknam_NorthTierradelFuego_Grouped_500BP	0.000496	0.915	43928	43454	955594
Mbuti.DG	Pima.DG	Chile_WesternArchipelago_Ayayema_4700BP.SG	Selknam_NorthTierradelFuego_Grouped_500BP	0.000427	0.927	42917	42516	936720
Mbuti.DG	Argentina_LagunaToro_2400BP	Chile_WesternArchipelago_Ayayema_4700BP.SG	Selknam_NorthTierradelFuego_Grouped_500BP	0.00066	0.93	8477	8356	183297
Mbuti.DG	Surui.DG	Chile_WesternArchipelago_Ayayema_4700BP.SG	Selknam_NorthTierradelFuego_Grouped_500BP	0.000486	0.933	43328	42873	936707
Mbuti.DG	Mixtec.DG	Chile_WesternArchipelago_Ayayema_4700BP.SG	Selknam_NorthTierradelFuego_Grouped_500BP	0.00043	1.032	42272	41869	936732
Mbuti.DG	USA-AK_USR1_11400BP.SG	Chile_WesternArchipelago_Ayayema_4700BP.SG	Selknam_NorthTierradelFuego_Grouped_500BP	0.000568	1.043	43029	42486	956276
Mbuti.DG	Chane.DG	Chile_WesternArchipelago_Ayayema_4700BP.SG	Selknam_NorthTierradelFuego_Grouped_500BP	0.000629	1.188	43357	42769	935361
Mbuti.DG	USA_NV_Lovelock_1900BP.SG	Chile_WesternArchipelago_Ayayema_4700BP.SG	Selknam_NorthTierradelFuego_Grouped_500BP	0.000539	1.22	44066	43551	956304
Mbuti.DG	Brazil_Jabuticabeira2_2000BP	Chile_WesternArchipelago_Ayayema_4700BP.SG	Selknam_NorthTierradelFuego_Grouped_500BP	0.000851	1.265	7370	7234	160645
Mbuti.DG	USA-CA_MainlandChumash_NC_1400BP.SG	Chile_WesternArchipelago_Ayayema_4700BP.SG	Selknam_NorthTierradelFuego_Grouped_500BP	0.000842	1.335	16661	16351	367772
Mbuti.DG	Peru_Kaillachuro_Unknown.SG	Chile_WesternArchipelago_Ayayema_4700BP.SG	Selknam_NorthTierradelFuego_Grouped_500BP	0.000903	1.336	12398	12155	269541
Mbuti.DG	USA-CA_SanCruz_1000BP.SG	Chile_WesternArchipelago_Ayayema_4700BP.SG	Selknam_NorthTierradelFuego_Grouped_500BP	0.000779	1.417	41438	40736	900888
Mbuti.DG	Mayan.SG	Chile_WesternArchipelago_Ayayema_4700BP.SG	Selknam_NorthTierradelFuego_Grouped_500BP	0.000783	1.464	43567	42820	953773
Mbuti.DG	USA-WA_Kennewick_8800BP.SG	Chile_WesternArchipelago_Ayayema_4700BP.SG	Selknam_NorthTierradelFuego_Grouped_500BP	0.000901	1.546	23138	22679	509971
Mbuti.DG	Brazil_LapaDoSanto_9600BP	Chile_WesternArchipelago_Ayayema_4700BP.SG	Selknam_NorthTierradelFuego_Grouped_500BP	0.000635	1.546	42818	42228	928378
Mbuti.DG	USA-CA_SanMiguel_700BP.SG	Chile_WesternArchipelago_Ayayema_4700BP.SG	Selknam_NorthTierradelFuego_Grouped_500BP	0.000896	1.595	38206	37465	827479
Mbuti.DG	Nahua.DG	Chile_WesternArchipelago_Ayayema_4700BP.SG	Selknam_NorthTierradelFuego_Grouped_500BP	0.000693	1.626	43066	42417	936740
Mbuti.DG	USA-CA_SanNicolas_4900BP.SG	Chile_WesternArchipelago_Ayayema_4700BP.SG	Selknam_NorthTierradelFuego_Grouped_500BP	0.000818	1.631	43185	42421	934028
Mbuti.DG	USA-CA_MainlandChumash_1400BP.SG	Chile_WesternArchipelago_Ayayema_4700BP.SG	Selknam_NorthTierradelFuego_Grouped_500BP	0.0008	1.74	35709	35086	779275
Mbuti.DG	Bahamas_Taino_1000BP.SG	Chile_WesternArchipelago_Ayayema_4700BP.SG	Selknam_NorthTierradelFuego_Grouped_500BP	0.00104	1.858	44463	43470	955758
Mbuti.DG	Quechua.DG	Chile_WesternArchipelago_Ayayema_4700BP.SG	Selknam_NorthTierradelFuego_Grouped_500BP	0.000824	1.864	43348	42576	936776
Mbuti.DG	USA_NV_Lovelock_700BP.SG	Chile_WesternArchipelago_Ayayema_4700BP.SG	Selknam_NorthTierradelFuego_Grouped_500BP	0.001029	1.878	44284	43300	956232
Mbuti.DG	Mexico_Baja_Comondu_Unknown.SG	Chile_WesternArchipelago_Ayayema_4700BP.SG	Selknam_NorthTierradelFuego_Grouped_500BP	0.002238	1.947	2338	2223	51105
Mbuti.DG	Belize_SakiTzul_7400BP	Chile_WesternArchipelago_Ayayema_4700BP.SG	Selknam_NorthTierradelFuego_Grouped_500BP	0.001083	1.985	25585	24988	551415
Mbuti.DG	Peru_Lauricocha_5800BP	Chile_WesternArchipelago_Ayayema_4700BP.SG	Selknam_NorthTierradelFuego_Grouped_500BP	0.001195	1.999	27581	26867	596827
Mbuti.DG	USA-CA_SanFranciscoBay_300BP.SG	Chile_WesternArchipelago_Ayayema_4700BP.SG	Selknam_NorthTierradelFuego_Grouped_500BP	0.001325	2.053	11461	11131	249276
Mbuti.DG	Mixe.DG	Chile_WesternArchipelago_Ayayema_4700BP.SG	Selknam_NorthTierradelFuego_Grouped_500BP	0.000853	2.066	43225	42426	936809
Mbuti.DG	Brazil_Moraes_5800BP	Chile_WesternArchipelago_Ayayema_4700BP.SG	Selknam_NorthTierradelFuego_Grouped_500BP	0.00152	2.164	13073	12644	282072
Mbuti.DG	Cree.DG	Chile_WesternArchipelago_Ayayema_4700BP.SG	Selknam_NorthTierradelFuego_Grouped_500BP	0.000853	2.169	41876	41077	936780
Mbuti.DG	Brazil_CavernadoSumidouro_10000BP.SG	Chile_WesternArchipelago_Ayayema_4700BP.SG	Selknam_NorthTierradelFuego_Grouped_500BP	0.000942	2.193	43821	42920	956066
Mbuti.DG	Peru_Lauricocha_8600BP	Chile_WesternArchipelago_Ayayema_4700BP.SG	Selknam_NorthTierradelFuego_Grouped_500BP	0.001085	2.207	41365	40394	895470
Mbuti.DG	Karitiana.DG	Chile_WesternArchipelago_Ayayema_4700BP.SG	Selknam_NorthTierradelFuego_Grouped_500BP	0.001104	2.382	44567	43511	956366
Mbuti.DG	Zapotec.DG	Chile_WesternArchipelago_Ayayema_4700BP.SG	Selknam_NorthTierradelFuego_Grouped_500BP	0.00105	2.444	43215	42231	936723
Mbuti.DG	Mayan.DG	Chile_WesternArchipelago_Ayayema_4700BP.SG	Selknam_NorthTierradelFuego_Grouped_500BP	0.001077	2.447	43421	42412	936641
Mbuti.DG	Mexico_Pericues_500BP.SG	Chile_WesternArchipelago_Ayayema_4700BP.SG	Selknam_NorthTierradelFuego_Grouped_500BP	0.00144	2.486	13912	13472	305753
Mbuti.DG	Canada_939_6000BP.SG	Chile_WesternArchipelago_Ayayema_4700BP.SG	Selknam_NorthTierradelFuego_Grouped_500BP	0.001566	2.527	14418	13924	315225
Mbuti.DG	Peru_Cuncaicha_4200BP	Chile_WesternArchipelago_Ayayema_4700BP.SG	Selknam_NorthTierradelFuego_Grouped_500BP	0.001404	2.549	38703	37534	832376
Mbuti.DG	Peru_RioUncallane_1700BP.SG	Chile_WesternArchipelago_Ayayema_4700BP.SG	Selknam_NorthTierradelFuego_Grouped_500BP	0.001038	2.568	44619	43627	956353
Mbuti.DG	USA-CA_SanNicolas_1400BP.SG	Chile_WesternArchipelago_Ayayema_4700BP.SG	Selknam_NorthTierradelFuego_Grouped_500BP	0.00108	2.71	42809	41806	928935
Mbuti.DG	Mexico_Pericues_Unknown.SG	Chile_WesternArchipelago_Ayayema_4700BP.SG	Selknam_NorthTierradelFuego_Grouped_500BP	0.001779	2.736	10597	10186	231097
Mbuti.DG	USA-CA_SantaClemente_800BP.SG	Chile_WesternArchipelago_Ayayema_4700BP.SG	Selknam_NorthTierradelFuego_Grouped_500BP	0.001238	2.811	43626	42459	942993
Mbuti.DG	Peru_Cuncaicha_9000BP	Chile_WesternArchipelago_Ayayema_4700BP.SG	Selknam_NorthTierradelFuego_Grouped_500BP	0.001603	2.836	39075	37731	838633
Mbuti.DG	Brazil_Laranjal_6700BP	Chile_WesternArchipelago_Ayayema_4700BP.SG	Selknam_NorthTierradelFuego_Grouped_500BP	0.001527	2.892	25819	24970	555837
Mbuti.DG	Bolivia_Aymara.SG	Chile_WesternArchipelago_Ayayema_4700BP.SG	Selknam_NorthTierradelFuego_Grouped_500BP	0.001065	2.999	44466	43448	956373
Mbuti.DG	Aymara.SG	Chile_WesternArchipelago_Ayayema_4700BP.SG	Selknam_NorthTierradelFuego_Grouped_500BP	0.001648	3.007	44706	43131	955581
Mbuti.DG	Canada_MARC1492_400BP.SG	Chile_WesternArchipelago_Ayayema_4700BP.SG	Selknam_NorthTierradelFuego_Grouped_500BP	0.002324	3.096	5760	5465	126854
Mbuti.DG	USA-CA_SantaCatalina_800BP.SG	Chile_WesternArchipelago_Ayayema_4700BP.SG	Selknam_NorthTierradelFuego_Grouped_500BP	0.001718	3.279	41461	39922	895798
Mbuti.DG	Peru_LaGalgada_4100BP	Chile_WesternArchipelago_Ayayema_4700BP.SG	Selknam_NorthTierradelFuego_Grouped_500BP	0.001976	3.565	39710	38042	844003
Mbuti.DG	Peru_Laramate_900BP	Chile_WesternArchipelago_Ayayema_4700BP.SG	Selknam_NorthTierradelFuego_Grouped_500BP	0.00158	3.919	42302	40872	904605
Mbuti.DG	Peru_Lauricocha_3500BP	Chile_WesternArchipelago_Ayayema_4700BP.SG	Selknam_NorthTierradelFuego_Grouped_500BP	0.002497	4.157	27034	25586	579904
Mbuti.DG	Chile_Conchali_700BP	Chile_WesternArchipelago_Ayayema_4700BP.SG	Selknam_NorthTierradelFuego_Grouped_500BP	0.002137	4.358	40440	38611	855830
Mbuti.DG	USA-AK_USR2_11400BP.SG	Chile_WesternArchipelago_Ayayema_4700BP.SG	Selknam_FaroMendez_100BP	-0.00133	-1.249	3725	3837	84548
Mbuti.DG	Peru_SMP5_6800BP.SG	Chile_WesternArchipelago_Ayayema_4700BP.SG	Selknam_FaroMendez_100BP	-0.000842	-0.636	1834	1868	41088
Mbuti.DG	Yukpa.SG	Chile_WesternArchipelago_Ayayema_4700BP.SG	Selknam_FaroMendez_100BP	-0.000403	-0.582	30903	31174	674658
Mbuti.DG	Mixtec.DG	Chile_WesternArchipelago_Ayayema_4700BP.SG	Selknam_FaroMendez_100BP	-0.000241	-0.479	29605	29765	661889
Mbuti.DG	USA-MT_Anzick_12800BP.SG	Chile_WesternArchipelago_Ayayema_4700BP.SG	Selknam_FaroMendez_100BP	-0.000321	-0.441	30727	30944	673445
Mbuti.DG	Chipewyan.DG	Chile_WesternArchipelago_Ayayema_4700BP.SG	Selknam_FaroMendez_100BP	-0.000196	-0.382	29796	29926	661917
Mbuti.DG	USA-WA_Kennewick_8800BP.SG	Chile_WesternArchipelago_Ayayema_4700BP.SG	Selknam_FaroMendez_100BP	-8.3e-05	-0.113	16321	16351	363406
Mbuti.DG	USA-MT_Anzick_12800BP.SG_realign	Chile_WesternArchipelago_Ayayema_4700BP.SG	Selknam_FaroMendez_100BP	-6.2e-05	-0.084	30853	30894	672933
Mbuti.DG	Mexico_Baja_IronSprings_Unknown.SG	Chile_WesternArchipelago_Ayayema_4700BP.SG	Selknam_FaroMendez_100BP	2.8e-05	0.023	2454	2453	55207
Mbuti.DG	Belize_MayahakCabPek_9300BP	Chile_WesternArchipelago_Ayayema_4700BP.SG	Selknam_FaroMendez_100BP	4.8e-05	0.061	14574	14559	316615
Mbuti.DG	Chile_LosRieles_10900BP	Chile_WesternArchipelago_Ayayema_4700BP.SG	Selknam_FaroMendez_100BP	8e-05	0.101	25594	25550	552291
Mbuti.DG	USA-CA_MainlandChumash_1400BP.SG	Chile_WesternArchipelago_Ayayema_4700BP.SG	Selknam_FaroMendez_100BP	5.9e-05	0.103	25151	25118	552801
Mbuti.DG	Botocudo.SG	Chile_WesternArchipelago_Ayayema_4700BP.SG	Selknam_FaroMendez_100BP	5.7e-05	0.118	27793	27756	646610
Mbuti.DG	Surui.DG	Chile_WesternArchipelago_Ayayema_4700BP.SG	Selknam_FaroMendez_100BP	9.9e-05	0.163	30483	30418	661867
Mbuti.DG	Piapoco.DG	Chile_WesternArchipelago_Ayayema_4700BP.SG	Selknam_FaroMendez_100BP	0.000148	0.284	30433	30336	661856
Mbuti.DG	Argentina_Aconcagua_500BP.SG	Chile_WesternArchipelago_Ayayema_4700BP.SG	Selknam_FaroMendez_100BP	0.000264	0.391	27559	27402	595546
Mbuti.DG	USA-CA_MainlandChumash_NC_1400BP.SG	Chile_WesternArchipelago_Ayayema_4700BP.SG	Selknam_FaroMendez_100BP	0.000303	0.394	11761	11682	259889
Mbuti.DG	Argentina_LagunaToro_2400BP	Chile_WesternArchipelago_Ayayema_4700BP.SG	Selknam_FaroMendez_100BP	0.000431	0.458	6320	6262	135259
Mbuti.DG	Tsimshian.SG	Chile_WesternArchipelago_Ayayema_4700BP.SG	Selknam_FaroMendez_100BP	0.000279	0.468	30090	29902	674863
Mbuti.DG	Brazil_Jabuticabeira2_2000BP	Chile_WesternArchipelago_Ayayema_4700BP.SG	Selknam_FaroMendez_100BP	0.000423	0.5	5365	5316	117681
Mbuti.DG	Canada_BigBar_6000BP.SG	Chile_WesternArchipelago_Ayayema_4700BP.SG	Selknam_FaroMendez_100BP	0.000346	0.516	21036	20874	465006
Mbuti.DG	Mayan.SG	Chile_WesternArchipelago_Ayayema_4700BP.SG	Selknam_FaroMendez_100BP	0.000336	0.53	30593	30366	673837
Mbuti.DG	Huichol.SG	Chile_WesternArchipelago_Ayayema_4700BP.SG	Selknam_FaroMendez_100BP	0.000345	0.538	30935	30702	674820
Mbuti.DG	Peru_Kaillachuro_Unknown.SG	Chile_WesternArchipelago_Ayayema_4700BP.SG	Selknam_FaroMendez_100BP	0.000533	0.633	8777	8675	191620
Mbuti.DG	Pima.DG	Chile_WesternArchipelago_Ayayema_4700BP.SG	Selknam_FaroMendez_100BP	0.000402	0.743	30328	30061	661892
Mbuti.DG	Peru_Lauricocha_5800BP	Chile_WesternArchipelago_Ayayema_4700BP.SG	Selknam_FaroMendez_100BP	0.000585	0.814	19989	19734	435758
Mbuti.DG	USA_NV_Lovelock_1900BP.SG	Chile_WesternArchipelago_Ayayema_4700BP.SG	Selknam_FaroMendez_100BP	0.000432	0.821	31081	30790	675125
Mbuti.DG	Nahua.DG	Chile_WesternArchipelago_Ayayema_4700BP.SG	Selknam_FaroMendez_100BP	0.00045	0.862	30348	30051	661915
Mbuti.DG	Quechua.DG	Chile_WesternArchipelago_Ayayema_4700BP.SG	Selknam_FaroMendez_100BP	0.000467	0.871	30483	30174	661926
Mbuti.DG	USA-AK_USR1_11400BP.SG	Chile_WesternArchipelago_Ayayema_4700BP.SG	Selknam_FaroMendez_100BP	0.000673	1.015	30351	29897	675088
Mbuti.DG	Canada_Lucier_4800BP_500BP.SG	Chile_WesternArchipelago_Ayayema_4700BP.SG	Selknam_FaroMendez_100BP	0.000655	1.066	23656	23313	524359
Mbuti.DG	Chane.DG	Chile_WesternArchipelago_Ayayema_4700BP.SG	Selknam_FaroMendez_100BP	0.000715	1.108	30605	30132	660941
Mbuti.DG	USA-CA_SanMiguel_700BP.SG	Chile_WesternArchipelago_Ayayema_4700BP.SG	Selknam_FaroMendez_100BP	0.000734	1.109	26934	26503	586970
Mbuti.DG	USA_NV_Lovelock_700BP.SG	Chile_WesternArchipelago_Ayayema_4700BP.SG	Selknam_FaroMendez_100BP	0.000747	1.148	31231	30727	675082
Mbuti.DG	Belize_SakiTzul_7400BP	Chile_WesternArchipelago_Ayayema_4700BP.SG	Selknam_FaroMendez_100BP	0.00079	1.183	18680	18361	403313
Mbuti.DG	USA_NV_SpiritCave_10000BP.SG	Chile_WesternArchipelago_Ayayema_4700BP.SG	Selknam_FaroMendez_100BP	0.000821	1.189	31074	30520	675076
Mbuti.DG	Zapotec.DG	Chile_WesternArchipelago_Ayayema_4700BP.SG	Selknam_FaroMendez_100BP	0.00072	1.373	30437	29961	661885
Mbuti.DG	Mexico_Pericues_Unknown.SG	Chile_WesternArchipelago_Ayayema_4700BP.SG	Selknam_FaroMendez_100BP	0.001197	1.374	7516	7319	164470
Mbuti.DG	Brazil_Laranjal_6700BP	Chile_WesternArchipelago_Ayayema_4700BP.SG	Selknam_FaroMendez_100BP	0.000891	1.388	18779	18416	408305
Mbuti.DG	USA-CA_SanNicolas_4900BP.SG	Chile_WesternArchipelago_Ayayema_4700BP.SG	Selknam_FaroMendez_100BP	0.000836	1.417	30608	30056	660316
Mbuti.DG	Brazil_CavernadoSumidouro_10000BP.SG	Chile_WesternArchipelago_Ayayema_4700BP.SG	Selknam_FaroMendez_100BP	0.000719	1.464	30811	30326	674996
Mbuti.DG	Brazil_LapaDoSanto_9600BP	Chile_WesternArchipelago_Ayayema_4700BP.SG	Selknam_FaroMendez_100BP	0.000756	1.522	30336	29839	657022
Mbuti.DG	Peru_Cuncaicha_4200BP	Chile_WesternArchipelago_Ayayema_4700BP.SG	Selknam_FaroMendez_100BP	0.001089	1.6	27370	26726	590983
Mbuti.DG	Mixe.DG	Chile_WesternArchipelago_Ayayema_4700BP.SG	Selknam_FaroMendez_100BP	0.000833	1.602	30514	29962	661942
Mbuti.DG	Peru_RioUncallane_1700BP.SG	Chile_WesternArchipelago_Ayayema_4700BP.SG	Selknam_FaroMendez_100BP	0.000802	1.654	31394	30852	675147
Mbuti.DG	Mexico_Baja_Comondu_Unknown.SG	Chile_WesternArchipelago_Ayayema_4700BP.SG	Selknam_FaroMendez_100BP	0.00247	1.659	1656	1566	36457
Mbuti.DG	Cree.DG	Chile_WesternArchipelago_Ayayema_4700BP.SG	Selknam_FaroMendez_100BP	0.000797	1.675	29573	29046	661931
Mbuti.DG	Mayan.DG	Chile_WesternArchipelago_Ayayema_4700BP.SG	Selknam_FaroMendez_100BP	0.000916	1.676	30657	30051	661836
Mbuti.DG	Karitiana.DG	Chile_WesternArchipelago_Ayayema_4700BP.SG	Selknam_FaroMendez_100BP	0.00093	1.683	31375	30748	675149
Mbuti.DG	USA-CA_SanCruz_1000BP.SG	Chile_WesternArchipelago_Ayayema_4700BP.SG	Selknam_FaroMendez_100BP	0.001121	1.705	29411	28697	636841
Mbuti.DG	USA-CA_SantaClemente_800BP.SG	Chile_WesternArchipelago_Ayayema_4700BP.SG	Selknam_FaroMendez_100BP	0.001	1.81	30757	30090	666662
Mbuti.DG	Aymara.SG	Chile_WesternArchipelago_Ayayema_4700BP.SG	Selknam_FaroMendez_100BP	0.001191	1.861	31321	30518	674772
Mbuti.DG	Peru_Lauricocha_8600BP	Chile_WesternArchipelago_Ayayema_4700BP.SG	Selknam_FaroMendez_100BP	0.001144	1.889	29577	28845	639983
Mbuti.DG	Bahamas_Taino_1000BP.SG	Chile_WesternArchipelago_Ayayema_4700BP.SG	Selknam_FaroMendez_100BP	0.001395	1.982	31547	30605	674806
Mbuti.DG	Canada_939_6000BP.SG	Chile_WesternArchipelago_Ayayema_4700BP.SG	Selknam_FaroMendez_100BP	0.001662	2.012	10279	9905	225133
Mbuti.DG	Mexico_Pericues_500BP.SG	Chile_WesternArchipelago_Ayayema_4700BP.SG	Selknam_FaroMendez_100BP	0.001467	2.027	9719	9405	214494
Mbuti.DG	Peru_LaGalgada_4100BP	Chile_WesternArchipelago_Ayayema_4700BP.SG	Selknam_FaroMendez_100BP	0.001435	2.066	28290	27422	604463
Mbuti.DG	Bolivia_Aymara.SG	Chile_WesternArchipelago_Ayayema_4700BP.SG	Selknam_FaroMendez_100BP	0.000934	2.19	31339	30708	675156
Mbuti.DG	Peru_Cuncaicha_9000BP	Chile_WesternArchipelago_Ayayema_4700BP.SG	Selknam_FaroMendez_100BP	0.001508	2.201	27926	27024	598300
Mbuti.DG	USA-CA_SantaCatalina_800BP.SG	Chile_WesternArchipelago_Ayayema_4700BP.SG	Selknam_FaroMendez_100BP	0.001424	2.231	29222	28319	634278
Mbuti.DG	Peru_Laramate_900BP	Chile_WesternArchipelago_Ayayema_4700BP.SG	Selknam_FaroMendez_100BP	0.001144	2.366	29756	29024	639309
Mbuti.DG	Brazil_Moraes_5800BP	Chile_WesternArchipelago_Ayayema_4700BP.SG	Selknam_FaroMendez_100BP	0.002012	2.416	9775	9353	209777
Mbuti.DG	USA-CA_SanFranciscoBay_300BP.SG	Chile_WesternArchipelago_Ayayema_4700BP.SG	Selknam_FaroMendez_100BP	0.002038	2.46	8271	7907	178329
Mbuti.DG	Chile_Conchali_700BP	Chile_WesternArchipelago_Ayayema_4700BP.SG	Selknam_FaroMendez_100BP	0.001582	2.659	28535	27573	607955
Mbuti.DG	USA-CA_SanNicolas_1400BP.SG	Chile_WesternArchipelago_Ayayema_4700BP.SG	Selknam_FaroMendez_100BP	0.001304	2.704	30438	29582	656875
Mbuti.DG	Canada_MARC1492_400BP.SG	Chile_WesternArchipelago_Ayayema_4700BP.SG	Selknam_FaroMendez_100BP	0.002967	3.03	4104	3841	88710
Mbuti.DG	Peru_Lauricocha_3500BP	Chile_WesternArchipelago_Ayayema_4700BP.SG	Selknam_FaroMendez_100BP	0.002323	3.204	19730	18744	424419
Mbuti.DG	USA-AK_USR2_11400BP.SG	Chile_WesternArchipelago_Ayayema_4700BP.SG	Haush_MitrePeninsula_Grouped_400BP	-0.000377	-0.471	5105	5149	116551
Mbuti.DG	Belize_MayahakCabPek_9300BP	Chile_WesternArchipelago_Ayayema_4700BP.SG	Haush_MitrePeninsula_Grouped_400BP	-0.000273	-0.41	18780	18893	412397
Mbuti.DG	Yukpa.SG	Chile_WesternArchipelago_Ayayema_4700BP.SG	Haush_MitrePeninsula_Grouped_400BP	-5.4e-05	-0.092	42093	42143	923394
Mbuti.DG	USA-MT_Anzick_12800BP.SG	Chile_WesternArchipelago_Ayayema_4700BP.SG	Haush_MitrePeninsula_Grouped_400BP	-5e-05	-0.085	41863	41909	922523
Mbuti.DG	USA-MT_Anzick_12800BP.SG_realign	Chile_WesternArchipelago_Ayayema_4700BP.SG	Haush_MitrePeninsula_Grouped_400BP	0.000117	0.198	41879	41771	921968
Mbuti.DG	Tsimshian.SG	Chile_WesternArchipelago_Ayayema_4700BP.SG	Haush_MitrePeninsula_Grouped_400BP	0.0001	0.207	40709	40617	923961
Mbuti.DG	Chipewyan.DG	Chile_WesternArchipelago_Ayayema_4700BP.SG	Haush_MitrePeninsula_Grouped_400BP	0.000111	0.255	40430	40330	905628
Mbuti.DG	Mexico_Baja_IronSprings_Unknown.SG	Chile_WesternArchipelago_Ayayema_4700BP.SG	Haush_MitrePeninsula_Grouped_400BP	0.000309	0.33	3251	3228	74284
Mbuti.DG	Mixtec.DG	Chile_WesternArchipelago_Ayayema_4700BP.SG	Haush_MitrePeninsula_Grouped_400BP	0.000163	0.384	40315	40167	905601
Mbuti.DG	Pima.DG	Chile_WesternArchipelago_Ayayema_4700BP.SG	Haush_MitrePeninsula_Grouped_400BP	0.000225	0.492	40934	40730	905594
Mbuti.DG	Chile_LosRieles_10900BP	Chile_WesternArchipelago_Ayayema_4700BP.SG	Haush_MitrePeninsula_Grouped_400BP	0.000329	0.521	34077	33833	741584
Mbuti.DG	Canada_Lucier_4800BP_500BP.SG	Chile_WesternArchipelago_Ayayema_4700BP.SG	Haush_MitrePeninsula_Grouped_400BP	0.000281	0.562	31807	31605	716155
Mbuti.DG	USA-CA_SanMiguel_700BP.SG	Chile_WesternArchipelago_Ayayema_4700BP.SG	Haush_MitrePeninsula_Grouped_400BP	0.000337	0.605	36488	36218	800858
Mbuti.DG	Surui.DG	Chile_WesternArchipelago_Ayayema_4700BP.SG	Haush_MitrePeninsula_Grouped_400BP	0.000356	0.701	41439	41117	905587
Mbuti.DG	Peru_SMP5_6800BP.SG	Chile_WesternArchipelago_Ayayema_4700BP.SG	Haush_MitrePeninsula_Grouped_400BP	0.000752	0.718	2464	2422	55931
Mbuti.DG	Argentina_Aconcagua_500BP.SG	Chile_WesternArchipelago_Ayayema_4700BP.SG	Haush_MitrePeninsula_Grouped_400BP	0.000408	0.733	37341	37008	814950
Mbuti.DG	Piapoco.DG	Chile_WesternArchipelago_Ayayema_4700BP.SG	Haush_MitrePeninsula_Grouped_400BP	0.00033	0.751	41358	41059	905568
Mbuti.DG	USA-CA_SanCruz_1000BP.SG	Chile_WesternArchipelago_Ayayema_4700BP.SG	Haush_MitrePeninsula_Grouped_400BP	0.000431	0.801	39605	39230	871248
Mbuti.DG	USA-CA_MainlandChumash_NC_1400BP.SG	Chile_WesternArchipelago_Ayayema_4700BP.SG	Haush_MitrePeninsula_Grouped_400BP	0.000526	0.839	16052	15865	357331
Mbuti.DG	Peru_Kaillachuro_Unknown.SG	Chile_WesternArchipelago_Ayayema_4700BP.SG	Haush_MitrePeninsula_Grouped_400BP	0.000578	0.845	11854	11703	260532
Mbuti.DG	USA_NV_Lovelock_1900BP.SG	Chile_WesternArchipelago_Ayayema_4700BP.SG	Haush_MitrePeninsula_Grouped_400BP	0.000427	0.97	42167	41772	924323
Mbuti.DG	Canada_BigBar_6000BP.SG	Chile_WesternArchipelago_Ayayema_4700BP.SG	Haush_MitrePeninsula_Grouped_400BP	0.000564	0.997	28432	28074	634210
Mbuti.DG	Bahamas_Taino_1000BP.SG	Chile_WesternArchipelago_Ayayema_4700BP.SG	Haush_MitrePeninsula_Grouped_400BP	0.000576	1.027	42333	41801	923831
Mbuti.DG	Nahua.DG	Chile_WesternArchipelago_Ayayema_4700BP.SG	Haush_MitrePeninsula_Grouped_400BP	0.000464	1.045	41128	40707	905617
Mbuti.DG	USA-WA_Kennewick_8800BP.SG	Chile_WesternArchipelago_Ayayema_4700BP.SG	Haush_MitrePeninsula_Grouped_400BP	0.000631	1.068	22006	21696	490384
Mbuti.DG	Mexico_Baja_Comondu_Unknown.SG	Chile_WesternArchipelago_Ayayema_4700BP.SG	Haush_MitrePeninsula_Grouped_400BP	0.001365	1.172	2219	2152	49340
Mbuti.DG	Botocudo.SG	Chile_WesternArchipelago_Ayayema_4700BP.SG	Haush_MitrePeninsula_Grouped_400BP	0.000458	1.253	37797	37391	886315
Mbuti.DG	Argentina_LagunaToro_2400BP	Chile_WesternArchipelago_Ayayema_4700BP.SG	Haush_MitrePeninsula_Grouped_400BP	0.000954	1.268	8319	8147	180036
Mbuti.DG	Chane.DG	Chile_WesternArchipelago_Ayayema_4700BP.SG	Haush_MitrePeninsula_Grouped_400BP	0.00066	1.275	41440	40844	904298
Mbuti.DG	Huichol.SG	Chile_WesternArchipelago_Ayayema_4700BP.SG	Haush_MitrePeninsula_Grouped_400BP	0.000733	1.341	42206	41529	923643
Mbuti.DG	USA-CA_SanFranciscoBay_300BP.SG	Chile_WesternArchipelago_Ayayema_4700BP.SG	Haush_MitrePeninsula_Grouped_400BP	0.000902	1.36	10901	10685	239413
Mbuti.DG	USA_NV_SpiritCave_10000BP.SG	Chile_WesternArchipelago_Ayayema_4700BP.SG	Haush_MitrePeninsula_Grouped_400BP	0.000784	1.385	42290	41565	924252
Mbuti.DG	USA-AK_USR1_11400BP.SG	Chile_WesternArchipelago_Ayayema_4700BP.SG	Haush_MitrePeninsula_Grouped_400BP	0.000765	1.455	41276	40569	924297
Mbuti.DG	USA-CA_MainlandChumash_1400BP.SG	Chile_WesternArchipelago_Ayayema_4700BP.SG	Haush_MitrePeninsula_Grouped_400BP	0.00068	1.47	34117	33604	754012
Mbuti.DG	Cree.DG	Chile_WesternArchipelago_Ayayema_4700BP.SG	Haush_MitrePeninsula_Grouped_400BP	0.000638	1.657	39986	39408	905655
Mbuti.DG	Mixe.DG	Chile_WesternArchipelago_Ayayema_4700BP.SG	Haush_MitrePeninsula_Grouped_400BP	0.000668	1.671	41259	40654	905681
Mbuti.DG	USA-CA_SanNicolas_4900BP.SG	Chile_WesternArchipelago_Ayayema_4700BP.SG	Haush_MitrePeninsula_Grouped_400BP	0.000845	1.675	41348	40586	902860
Mbuti.DG	Belize_SakiTzul_7400BP	Chile_WesternArchipelago_Ayayema_4700BP.SG	Haush_MitrePeninsula_Grouped_400BP	0.000991	1.905	24876	24339	541034
Mbuti.DG	Peru_Lauricocha_5800BP	Chile_WesternArchipelago_Ayayema_4700BP.SG	Haush_MitrePeninsula_Grouped_400BP	0.001135	1.909	26567	25909	580546
Mbuti.DG	USA_NV_Lovelock_700BP.SG	Chile_WesternArchipelago_Ayayema_4700BP.SG	Haush_MitrePeninsula_Grouped_400BP	0.001016	1.934	42449	41510	924266
Mbuti.DG	Brazil_CavernadoSumidouro_10000BP.SG	Chile_WesternArchipelago_Ayayema_4700BP.SG	Haush_MitrePeninsula_Grouped_400BP	0.000849	2.01	41898	41113	924119
Mbuti.DG	Quechua.DG	Chile_WesternArchipelago_Ayayema_4700BP.SG	Haush_MitrePeninsula_Grouped_400BP	0.000868	2.017	41492	40706	905642
Mbuti.DG	Zapotec.DG	Chile_WesternArchipelago_Ayayema_4700BP.SG	Haush_MitrePeninsula_Grouped_400BP	0.00087	2.043	41298	40510	905592
Mbuti.DG	Brazil_Jabuticabeira2_2000BP	Chile_WesternArchipelago_Ayayema_4700BP.SG	Haush_MitrePeninsula_Grouped_400BP	0.001406	2.077	7244	7022	157766
Mbuti.DG	Mayan.SG	Chile_WesternArchipelago_Ayayema_4700BP.SG	Haush_MitrePeninsula_Grouped_400BP	0.001123	2.085	41878	40842	921816
Mbuti.DG	Mexico_Pericues_Unknown.SG	Chile_WesternArchipelago_Ayayema_4700BP.SG	Haush_MitrePeninsula_Grouped_400BP	0.001461	2.148	10138	9811	223580
Mbuti.DG	Mayan.DG	Chile_WesternArchipelago_Ayayema_4700BP.SG	Haush_MitrePeninsula_Grouped_400BP	0.00096	2.171	41519	40649	905518
Mbuti.DG	Karitiana.DG	Chile_WesternArchipelago_Ayayema_4700BP.SG	Haush_MitrePeninsula_Grouped_400BP	0.001012	2.202	42672	41737	924385
Mbuti.DG	Mexico_Pericues_500BP.SG	Chile_WesternArchipelago_Ayayema_4700BP.SG	Haush_MitrePeninsula_Grouped_400BP	0.001447	2.399	13502	13070	298966
Mbuti.DG	Peru_Cuncaicha_9000BP	Chile_WesternArchipelago_Ayayema_4700BP.SG	Haush_MitrePeninsula_Grouped_400BP	0.001375	2.458	37727	36604	816948
Mbuti.DG	Peru_Lauricocha_8600BP	Chile_WesternArchipelago_Ayayema_4700BP.SG	Haush_MitrePeninsula_Grouped_400BP	0.001218	2.49	39740	38684	867379
Mbuti.DG	Peru_RioUncallane_1700BP.SG	Chile_WesternArchipelago_Ayayema_4700BP.SG	Haush_MitrePeninsula_Grouped_400BP	0.001024	2.541	42673	41726	924374
Mbuti.DG	USA-CA_SantaClemente_800BP.SG	Chile_WesternArchipelago_Ayayema_4700BP.SG	Haush_MitrePeninsula_Grouped_400BP	0.001154	2.548	41724	40672	911841
Mbuti.DG	Canada_939_6000BP.SG	Chile_WesternArchipelago_Ayayema_4700BP.SG	Haush_MitrePeninsula_Grouped_400BP	0.00159	2.57	13806	13323	303903
Mbuti.DG	Brazil_LapaDoSanto_9600BP	Chile_WesternArchipelago_Ayayema_4700BP.SG	Haush_MitrePeninsula_Grouped_400BP	0.001021	2.634	41232	40315	898734
Mbuti.DG	Canada_MARC1492_400BP.SG	Chile_WesternArchipelago_Ayayema_4700BP.SG	Haush_MitrePeninsula_Grouped_400BP	0.002061	2.695	5647	5390	124677
Mbuti.DG	Brazil_Moraes_5800BP	Chile_WesternArchipelago_Ayayema_4700BP.SG	Haush_MitrePeninsula_Grouped_400BP	0.001927	2.773	12732	12200	276283
Mbuti.DG	Aymara.SG	Chile_WesternArchipelago_Ayayema_4700BP.SG	Haush_MitrePeninsula_Grouped_400BP	0.001511	2.789	42726	41331	923619
Mbuti.DG	USA-CA_SanNicolas_1400BP.SG	Chile_WesternArchipelago_Ayayema_4700BP.SG	Haush_MitrePeninsula_Grouped_400BP	0.001118	2.826	41029	40025	897905
Mbuti.DG	Bolivia_Aymara.SG	Chile_WesternArchipelago_Ayayema_4700BP.SG	Haush_MitrePeninsula_Grouped_400BP	0.001024	2.869	42549	41602	924393
Mbuti.DG	USA-CA_SantaCatalina_800BP.SG	Chile_WesternArchipelago_Ayayema_4700BP.SG	Haush_MitrePeninsula_Grouped_400BP	0.001658	3.128	39690	38254	866282
Mbuti.DG	Peru_LaGalgada_4100BP	Chile_WesternArchipelago_Ayayema_4700BP.SG	Haush_MitrePeninsula_Grouped_400BP	0.001802	3.229	38206	36728	820228
Mbuti.DG	Peru_Lauricocha_3500BP	Chile_WesternArchipelago_Ayayema_4700BP.SG	Haush_MitrePeninsula_Grouped_400BP	0.002202	3.611	25931	24687	564905
Mbuti.DG	Peru_Cuncaicha_4200BP	Chile_WesternArchipelago_Ayayema_4700BP.SG	Haush_MitrePeninsula_Grouped_400BP	0.001976	3.625	37634	36030	811300
Mbuti.DG	Brazil_Laranjal_6700BP	Chile_WesternArchipelago_Ayayema_4700BP.SG	Haush_MitrePeninsula_Grouped_400BP	0.001913	3.732	25097	24057	543698
Mbuti.DG	Peru_Laramate_900BP	Chile_WesternArchipelago_Ayayema_4700BP.SG	Haush_MitrePeninsula_Grouped_400BP	0.001504	3.804	40665	39345	877467
Mbuti.DG	Chile_Conchali_700BP	Chile_WesternArchipelago_Ayayema_4700BP.SG	Haush_MitrePeninsula_Grouped_400BP	0.002028	4.311	38959	37270	833089
Mbuti.DG	Mexico_Baja_IronSprings_Unknown.SG	Chile_WesternArchipelago_Ayayema_4700BP.SG	Yamana_BeagleChannel_Grouped_1500-100BP	-0.000809	-0.867	3410	3474	79210
Mbuti.DG	USA-AK_USR2_11400BP.SG	Chile_WesternArchipelago_Ayayema_4700BP.SG	Yamana_BeagleChannel_Grouped_1500-100BP	-0.00026	-0.335	5282	5314	122796
Mbuti.DG	Chile_LosRieles_10900BP	Chile_WesternArchipelago_Ayayema_4700BP.SG	Yamana_BeagleChannel_Grouped_1500-100BP	-0.000148	-0.23	34738	34853	772261
Mbuti.DG	USA-MT_Anzick_12800BP.SG	Chile_WesternArchipelago_Ayayema_4700BP.SG	Yamana_BeagleChannel_Grouped_1500-100BP	-0.000125	-0.216	43558	43681	976074
Mbuti.DG	USA-WA_Kennewick_8800BP.SG	Chile_WesternArchipelago_Ayayema_4700BP.SG	Yamana_BeagleChannel_Grouped_1500-100BP	-4.9e-05	-0.087	22961	22986	523544
Mbuti.DG	USA-MT_Anzick_12800BP.SG_realign	Chile_WesternArchipelago_Ayayema_4700BP.SG	Yamana_BeagleChannel_Grouped_1500-100BP	5.5e-05	0.095	43574	43521	975436
Mbuti.DG	USA-CA_SanMiguel_700BP.SG	Chile_WesternArchipelago_Ayayema_4700BP.SG	Yamana_BeagleChannel_Grouped_1500-100BP	7.4e-05	0.136	37770	37707	846013
Mbuti.DG	Canada_BigBar_6000BP.SG	Chile_WesternArchipelago_Ayayema_4700BP.SG	Yamana_BeagleChannel_Grouped_1500-100BP	7.4e-05	0.144	29459	29409	671468
Mbuti.DG	USA-CA_MainlandChumash_NC_1400BP.SG	Chile_WesternArchipelago_Ayayema_4700BP.SG	Yamana_BeagleChannel_Grouped_1500-100BP	0.000108	0.174	16457	16416	374987
Mbuti.DG	Piapoco.DG	Chile_WesternArchipelago_Ayayema_4700BP.SG	Yamana_BeagleChannel_Grouped_1500-100BP	9.7e-05	0.232	42972	42879	958245
Mbuti.DG	Chipewyan.DG	Chile_WesternArchipelago_Ayayema_4700BP.SG	Yamana_BeagleChannel_Grouped_1500-100BP	0.00014	0.334	42161	42027	958309
Mbuti.DG	Mixtec.DG	Chile_WesternArchipelago_Ayayema_4700BP.SG	Yamana_BeagleChannel_Grouped_1500-100BP	0.000147	0.369	42066	41925	958285
Mbuti.DG	Belize_MayahakCabPek_9300BP	Chile_WesternArchipelago_Ayayema_4700BP.SG	Yamana_BeagleChannel_Grouped_1500-100BP	0.000247	0.386	19260	19154	427420
Mbuti.DG	Canada_Lucier_4800BP_500BP.SG	Chile_WesternArchipelago_Ayayema_4700BP.SG	Yamana_BeagleChannel_Grouped_1500-100BP	0.000227	0.458	33076	32904	757489
Mbuti.DG	Yukpa.SG	Chile_WesternArchipelago_Ayayema_4700BP.SG	Yamana_BeagleChannel_Grouped_1500-100BP	0.000263	0.463	44049	43792	977282
Mbuti.DG	Tsimshian.SG	Chile_WesternArchipelago_Ayayema_4700BP.SG	Yamana_BeagleChannel_Grouped_1500-100BP	0.000291	0.626	42555	42270	977830
Mbuti.DG	Peru_SMP5_6800BP.SG	Chile_WesternArchipelago_Ayayema_4700BP.SG	Yamana_BeagleChannel_Grouped_1500-100BP	0.000679	0.692	2578	2537	59642
Mbuti.DG	Peru_Kaillachuro_Unknown.SG	Chile_WesternArchipelago_Ayayema_4700BP.SG	Yamana_BeagleChannel_Grouped_1500-100BP	0.000547	0.85	12371	12220	276064
Mbuti.DG	Nahua.DG	Chile_WesternArchipelago_Ayayema_4700BP.SG	Yamana_BeagleChannel_Grouped_1500-100BP	0.000368	0.872	42838	42485	958293
Mbuti.DG	Botocudo.SG	Chile_WesternArchipelago_Ayayema_4700BP.SG	Yamana_BeagleChannel_Grouped_1500-100BP	0.000325	0.877	39246	38941	935959
Mbuti.DG	USA_NV_SpiritCave_10000BP.SG	Chile_WesternArchipelago_Ayayema_4700BP.SG	Yamana_BeagleChannel_Grouped_1500-100BP	0.000488	0.886	43852	43375	978162
Mbuti.DG	Argentina_LagunaToro_2400BP	Chile_WesternArchipelago_Ayayema_4700BP.SG	Yamana_BeagleChannel_Grouped_1500-100BP	0.000666	0.942	8428	8305	184951
Mbuti.DG	USA_NV_Lovelock_1900BP.SG	Chile_WesternArchipelago_Ayayema_4700BP.SG	Yamana_BeagleChannel_Grouped_1500-100BP	0.000404	0.949	43902	43507	978235
Mbuti.DG	USA-CA_MainlandChumash_1400BP.SG	Chile_WesternArchipelago_Ayayema_4700BP.SG	Yamana_BeagleChannel_Grouped_1500-100BP	0.00045	0.984	35506	35147	796795
Mbuti.DG	Bahamas_Taino_1000BP.SG	Chile_WesternArchipelago_Ayayema_4700BP.SG	Yamana_BeagleChannel_Grouped_1500-100BP	0.000592	1.066	44231	43652	977687
Mbuti.DG	Argentina_Aconcagua_500BP.SG	Chile_WesternArchipelago_Ayayema_4700BP.SG	Yamana_BeagleChannel_Grouped_1500-100BP	0.00057	1.07	39055	38564	861178
Mbuti.DG	Mixe.DG	Chile_WesternArchipelago_Ayayema_4700BP.SG	Yamana_BeagleChannel_Grouped_1500-100BP	0.000458	1.149	42919	42479	958367
Mbuti.DG	USA-CA_SanCruz_1000BP.SG	Chile_WesternArchipelago_Ayayema_4700BP.SG	Yamana_BeagleChannel_Grouped_1500-100BP	0.000632	1.198	41336	40753	921569
Mbuti.DG	Pima.DG	Chile_WesternArchipelago_Ayayema_4700BP.SG	Yamana_BeagleChannel_Grouped_1500-100BP	0.000571	1.322	42862	42315	958274
Mbuti.DG	Brazil_Jabuticabeira2_2000BP	Chile_WesternArchipelago_Ayayema_4700BP.SG	Yamana_BeagleChannel_Grouped_1500-100BP	0.000877	1.331	7294	7151	162630
Mbuti.DG	USA-AK_USR1_11400BP.SG	Chile_WesternArchipelago_Ayayema_4700BP.SG	Yamana_BeagleChannel_Grouped_1500-100BP	0.000742	1.448	43048	42321	978203
Mbuti.DG	Huichol.SG	Chile_WesternArchipelago_Ayayema_4700BP.SG	Yamana_BeagleChannel_Grouped_1500-100BP	0.000797	1.502	43998	43219	977535
Mbuti.DG	Aymara.SG	Chile_WesternArchipelago_Ayayema_4700BP.SG	Yamana_BeagleChannel_Grouped_1500-100BP	0.000833	1.514	44207	43393	977511
Mbuti.DG	Mexico_Baja_Comondu_Unknown.SG	Chile_WesternArchipelago_Ayayema_4700BP.SG	Yamana_BeagleChannel_Grouped_1500-100BP	0.001691	1.535	2375	2286	52459
Mbuti.DG	Surui.DG	Chile_WesternArchipelago_Ayayema_4700BP.SG	Yamana_BeagleChannel_Grouped_1500-100BP	0.000769	1.559	43364	42627	958252
Mbuti.DG	Mexico_Pericues_500BP.SG	Chile_WesternArchipelago_Ayayema_4700BP.SG	Yamana_BeagleChannel_Grouped_1500-100BP	0.000945	1.611	13743	13449	311029
Mbuti.DG	USA-CA_SanNicolas_4900BP.SG	Chile_WesternArchipelago_Ayayema_4700BP.SG	Yamana_BeagleChannel_Grouped_1500-100BP	0.000773	1.612	43034	42295	955551
Mbuti.DG	Chane.DG	Chile_WesternArchipelago_Ayayema_4700BP.SG	Yamana_BeagleChannel_Grouped_1500-100BP	0.000866	1.704	43298	42470	956901
Mbuti.DG	Brazil_CavernadoSumidouro_10000BP.SG	Chile_WesternArchipelago_Ayayema_4700BP.SG	Yamana_BeagleChannel_Grouped_1500-100BP	0.000726	1.77	43608	42898	978019
Mbuti.DG	Mayan.SG	Chile_WesternArchipelago_Ayayema_4700BP.SG	Yamana_BeagleChannel_Grouped_1500-100BP	0.000963	1.781	43579	42639	975680
Mbuti.DG	Belize_SakiTzul_7400BP	Chile_WesternArchipelago_Ayayema_4700BP.SG	Yamana_BeagleChannel_Grouped_1500-100BP	0.001031	1.916	25263	24688	558382
Mbuti.DG	Zapotec.DG	Chile_WesternArchipelago_Ayayema_4700BP.SG	Yamana_BeagleChannel_Grouped_1500-100BP	0.000804	1.954	42997	42226	958275
Mbuti.DG	Quechua.DG	Chile_WesternArchipelago_Ayayema_4700BP.SG	Yamana_BeagleChannel_Grouped_1500-100BP	0.000861	2.033	43259	42434	958327
Mbuti.DG	USA_NV_Lovelock_700BP.SG	Chile_WesternArchipelago_Ayayema_4700BP.SG	Yamana_BeagleChannel_Grouped_1500-100BP	0.001063	2.056	44273	43233	978172
Mbuti.DG	Peru_Lauricocha_5800BP	Chile_WesternArchipelago_Ayayema_4700BP.SG	Yamana_BeagleChannel_Grouped_1500-100BP	0.001206	2.114	27559	26826	607561
Mbuti.DG	Peru_LaGalgada_4100BP	Chile_WesternArchipelago_Ayayema_4700BP.SG	Yamana_BeagleChannel_Grouped_1500-100BP	0.001225	2.174	39104	38052	859258
Mbuti.DG	Mexico_Pericues_Unknown.SG	Chile_WesternArchipelago_Ayayema_4700BP.SG	Yamana_BeagleChannel_Grouped_1500-100BP	0.001595	2.341	10584	10208	235946
Mbuti.DG	Karitiana.DG	Chile_WesternArchipelago_Ayayema_4700BP.SG	Yamana_BeagleChannel_Grouped_1500-100BP	0.001069	2.399	44467	43421	978301
Mbuti.DG	Brazil_LapaDoSanto_9600BP	Chile_WesternArchipelago_Ayayema_4700BP.SG	Yamana_BeagleChannel_Grouped_1500-100BP	0.000932	2.427	42862	41978	948645
Mbuti.DG	Cree.DG	Chile_WesternArchipelago_Ayayema_4700BP.SG	Yamana_BeagleChannel_Grouped_1500-100BP	0.00093	2.455	41847	40955	958338
Mbuti.DG	Mayan.DG	Chile_WesternArchipelago_Ayayema_4700BP.SG	Yamana_BeagleChannel_Grouped_1500-100BP	0.001086	2.461	43363	42323	958194
Mbuti.DG	Canada_MARC1492_400BP.SG	Chile_WesternArchipelago_Ayayema_4700BP.SG	Yamana_BeagleChannel_Grouped_1500-100BP	0.001829	2.491	5676	5442	128344
Mbuti.DG	USA-CA_SanFranciscoBay_300BP.SG	Chile_WesternArchipelago_Ayayema_4700BP.SG	Yamana_BeagleChannel_Grouped_1500-100BP	0.001645	2.527	11569	11148	256076
Mbuti.DG	Peru_RioUncallane_1700BP.SG	Chile_WesternArchipelago_Ayayema_4700BP.SG	Yamana_BeagleChannel_Grouped_1500-100BP	0.001039	2.581	44495	43479	978284
Mbuti.DG	USA-CA_SanNicolas_1400BP.SG	Chile_WesternArchipelago_Ayayema_4700BP.SG	Yamana_BeagleChannel_Grouped_1500-100BP	0.001043	2.611	42725	41733	950313
Mbuti.DG	Peru_Cuncaicha_9000BP	Chile_WesternArchipelago_Ayayema_4700BP.SG	Yamana_BeagleChannel_Grouped_1500-100BP	0.001495	2.635	38867	37590	854086
Mbuti.DG	Canada_939_6000BP.SG	Chile_WesternArchipelago_Ayayema_4700BP.SG	Yamana_BeagleChannel_Grouped_1500-100BP	0.001588	2.647	14528	14015	322864
Mbuti.DG	Brazil_Moraes_5800BP	Chile_WesternArchipelago_Ayayema_4700BP.SG	Yamana_BeagleChannel_Grouped_1500-100BP	0.001886	2.823	13021	12481	286098
Mbuti.DG	USA-CA_SantaClemente_800BP.SG	Chile_WesternArchipelago_Ayayema_4700BP.SG	Yamana_BeagleChannel_Grouped_1500-100BP	0.001243	2.864	43557	42358	964575
Mbuti.DG	Bolivia_Aymara.SG	Chile_WesternArchipelago_Ayayema_4700BP.SG	Yamana_BeagleChannel_Grouped_1500-100BP	0.001011	2.896	44357	43368	978309
Mbuti.DG	Peru_Lauricocha_8600BP	Chile_WesternArchipelago_Ayayema_4700BP.SG	Yamana_BeagleChannel_Grouped_1500-100BP	0.001396	2.897	41479	40201	915278
Mbuti.DG	Brazil_Laranjal_6700BP	Chile_WesternArchipelago_Ayayema_4700BP.SG	Yamana_BeagleChannel_Grouped_1500-100BP	0.001479	2.902	25461	24627	564183
Mbuti.DG	Peru_Cuncaicha_4200BP	Chile_WesternArchipelago_Ayayema_4700BP.SG	Yamana_BeagleChannel_Grouped_1500-100BP	0.001935	3.396	38796	37157	847028
Mbuti.DG	USA-CA_SantaCatalina_800BP.SG	Chile_WesternArchipelago_Ayayema_4700BP.SG	Yamana_BeagleChannel_Grouped_1500-100BP	0.001909	3.572	41487	39738	916273
Mbuti.DG	Peru_Laramate_900BP	Chile_WesternArchipelago_Ayayema_4700BP.SG	Yamana_BeagleChannel_Grouped_1500-100BP	0.00164	4.209	42159	40648	922022
Mbuti.DG	Chile_Conchali_700BP	Chile_WesternArchipelago_Ayayema_4700BP.SG	Yamana_BeagleChannel_Grouped_1500-100BP	0.002001	4.227	40074	38331	870667
Mbuti.DG	Peru_Lauricocha_3500BP	Chile_WesternArchipelago_Ayayema_4700BP.SG	Yamana_BeagleChannel_Grouped_1500-100BP	0.002466	4.278	26823	25365	590771
Mbuti.DG	Argentina_NorthTierradelFuego_LaArcillosa2_5800BP	Chile_WesternArchipelago_Ayayema_4700BP.SG	Kawéskar_HagenbeckExpedition_Grouped_100BP.SG	-0.005751	-7.297	11271	12835	271908
Mbuti.DG	Chile_WesternArchipelago_PuntaSantaAna_6600BP.SG	Chile_WesternArchipelago_Ayayema_4700BP.SG	Kawéskar_HagenbeckExpedition_Grouped_100BP.SG	-0.004227	-5.772	12051	13271	288706
Mbuti.DG	USA-CA_MainlandChumash_1400BP.SG	Chile_WesternArchipelago_Ayayema_4700BP.SG	Kawéskar_HagenbeckExpedition_Grouped_100BP.SG	-0.001594	-2.718	13121	13610	306911
Mbuti.DG	Chile_LosRieles_10900BP	Chile_WesternArchipelago_Ayayema_4700BP.SG	Kawéskar_HagenbeckExpedition_Grouped_100BP.SG	-0.001761	-2.436	12697	13216	294571
Mbuti.DG	Surui.DG	Chile_WesternArchipelago_Ayayema_4700BP.SG	Kawéskar_HagenbeckExpedition_Grouped_100BP.SG	-0.001144	-2.042	16048	16472	370077
Mbuti.DG	USA-CA_MainlandChumash_NC_1400BP.SG	Chile_WesternArchipelago_Ayayema_4700BP.SG	Kawéskar_HagenbeckExpedition_Grouped_100BP.SG	-0.001626	-2.03	6225	6466	148243
Mbuti.DG	USA-AK_USR2_11400BP.SG	Chile_WesternArchipelago_Ayayema_4700BP.SG	Kawéskar_HagenbeckExpedition_Grouped_100BP.SG	-0.002556	-2.01	1919	2040	47268
Mbuti.DG	Tsimshian.SG	Chile_WesternArchipelago_Ayayema_4700BP.SG	Kawéskar_HagenbeckExpedition_Grouped_100BP.SG	-0.001121	-1.956	15900	16324	377621
Mbuti.DG	Zapotec.DG	Chile_WesternArchipelago_Ayayema_4700BP.SG	Kawéskar_HagenbeckExpedition_Grouped_100BP.SG	-0.000907	-1.811	16032	16367	370088
Mbuti.DG	Brazil_Laranjal_6700BP	Chile_WesternArchipelago_Ayayema_4700BP.SG	Kawéskar_HagenbeckExpedition_Grouped_100BP.SG	-0.001125	-1.767	9480	9727	219882
Mbuti.DG	Argentina_LagunaToro_2400BP	Chile_WesternArchipelago_Ayayema_4700BP.SG	Kawéskar_HagenbeckExpedition_Grouped_100BP.SG	-0.001784	-1.735	3158	3287	72519
Mbuti.DG	Chipewyan.DG	Chile_WesternArchipelago_Ayayema_4700BP.SG	Kawéskar_HagenbeckExpedition_Grouped_100BP.SG	-0.000875	-1.635	15807	16131	370103
Mbuti.DG	USA-MT_Anzick_12800BP.SG_realign	Chile_WesternArchipelago_Ayayema_4700BP.SG	Kawéskar_HagenbeckExpedition_Grouped_100BP.SG	-0.001095	-1.585	16372	16785	377025
Mbuti.DG	USA-MT_Anzick_12800BP.SG	Chile_WesternArchipelago_Ayayema_4700BP.SG	Kawéskar_HagenbeckExpedition_Grouped_100BP.SG	-0.001072	-1.544	16345	16749	377221
Mbuti.DG	Piapoco.DG	Chile_WesternArchipelago_Ayayema_4700BP.SG	Kawéskar_HagenbeckExpedition_Grouped_100BP.SG	-0.000782	-1.542	16153	16442	370060
Mbuti.DG	Brazil_Jabuticabeira2_2000BP	Chile_WesternArchipelago_Ayayema_4700BP.SG	Kawéskar_HagenbeckExpedition_Grouped_100BP.SG	-0.00163	-1.522	2681	2784	63080
Mbuti.DG	Brazil_LapaDoSanto_9600BP	Chile_WesternArchipelago_Ayayema_4700BP.SG	Kawéskar_HagenbeckExpedition_Grouped_100BP.SG	-0.000685	-1.453	15810	16059	362879
Mbuti.DG	Quechua.DG	Chile_WesternArchipelago_Ayayema_4700BP.SG	Kawéskar_HagenbeckExpedition_Grouped_100BP.SG	-0.000738	-1.415	16177	16450	370109
Mbuti.DG	USA-CA_SanMiguel_700BP.SG	Chile_WesternArchipelago_Ayayema_4700BP.SG	Kawéskar_HagenbeckExpedition_Grouped_100BP.SG	-0.000913	-1.392	14117	14416	326448
Mbuti.DG	Nahua.DG	Chile_WesternArchipelago_Ayayema_4700BP.SG	Kawéskar_HagenbeckExpedition_Grouped_100BP.SG	-0.000666	-1.365	16068	16314	370093
Mbuti.DG	Belize_SakiTzul_7400BP	Chile_WesternArchipelago_Ayayema_4700BP.SG	Kawéskar_HagenbeckExpedition_Grouped_100BP.SG	-0.000937	-1.354	9385	9588	217013
Mbuti.DG	Yukpa.SG	Chile_WesternArchipelago_Ayayema_4700BP.SG	Kawéskar_HagenbeckExpedition_Grouped_100BP.SG	-0.000834	-1.221	16507	16822	377391
Mbuti.DG	Argentina_Aconcagua_500BP.SG	Chile_WesternArchipelago_Ayayema_4700BP.SG	Kawéskar_HagenbeckExpedition_Grouped_100BP.SG	-0.000791	-1.196	14636	14898	331445
Mbuti.DG	Karitiana.DG	Chile_WesternArchipelago_Ayayema_4700BP.SG	Kawéskar_HagenbeckExpedition_Grouped_100BP.SG	-0.000616	-1.171	16600	16833	377790
Mbuti.DG	USA-CA_SantaClemente_800BP.SG	Chile_WesternArchipelago_Ayayema_4700BP.SG	Kawéskar_HagenbeckExpedition_Grouped_100BP.SG	-0.000624	-1.156	16146	16378	372333
Mbuti.DG	Pima.DG	Chile_WesternArchipelago_Ayayema_4700BP.SG	Kawéskar_HagenbeckExpedition_Grouped_100BP.SG	-0.000576	-1.116	16057	16270	370092
Mbuti.DG	Chile_LosRieles_5100BP	Chile_WesternArchipelago_Ayayema_4700BP.SG	Kawéskar_HagenbeckExpedition_Grouped_100BP.SG	-0.000775	-1.085	12780	13007	292312
Mbuti.DG	Canada_Lucier_4800BP_500BP.SG	Chile_WesternArchipelago_Ayayema_4700BP.SG	Kawéskar_HagenbeckExpedition_Grouped_100BP.SG	-0.000653	-1.069	12446	12637	292578
Mbuti.DG	Mixtec.DG	Chile_WesternArchipelago_Ayayema_4700BP.SG	Kawéskar_HagenbeckExpedition_Grouped_100BP.SG	-0.000496	-1.031	15829	16012	370092
Mbuti.DG	Peru_Lauricocha_5800BP	Chile_WesternArchipelago_Ayayema_4700BP.SG	Kawéskar_HagenbeckExpedition_Grouped_100BP.SG	-0.0007	-0.964	10083	10245	231885
Mbuti.DG	Mexico_Pericues_Unknown.SG	Chile_WesternArchipelago_Ayayema_4700BP.SG	Kawéskar_HagenbeckExpedition_Grouped_100BP.SG	-0.000932	-0.959	3911	3996	91142
Mbuti.DG	Botocudo.SG	Chile_WesternArchipelago_Ayayema_4700BP.SG	Kawéskar_HagenbeckExpedition_Grouped_100BP.SG	-0.000453	-0.938	14815	14979	361930
Mbuti.DG	Belize_MayahakCabPek_9300BP	Chile_WesternArchipelago_Ayayema_4700BP.SG	Kawéskar_HagenbeckExpedition_Grouped_100BP.SG	-0.000752	-0.922	7083	7206	163757
Mbuti.DG	Peru_Cuncaicha_9000BP	Chile_WesternArchipelago_Ayayema_4700BP.SG	Kawéskar_HagenbeckExpedition_Grouped_100BP.SG	-0.000582	-0.83	14265	14456	328099
Mbuti.DG	USA-CA_SanFranciscoBay_300BP.SG	Chile_WesternArchipelago_Ayayema_4700BP.SG	Kawéskar_HagenbeckExpedition_Grouped_100BP.SG	-0.00068	-0.735	4126	4191	95123
Mbuti.DG	Peru_SMP5_6800BP.SG	Chile_WesternArchipelago_Ayayema_4700BP.SG	Kawéskar_HagenbeckExpedition_Grouped_100BP.SG	-0.001143	-0.71	958	984	22662
Mbuti.DG	Cree.DG	Chile_WesternArchipelago_Ayayema_4700BP.SG	Kawéskar_HagenbeckExpedition_Grouped_100BP.SG	-0.00028	-0.66	15661	15765	370109
Mbuti.DG	Mexico_Pericues_500BP.SG	Chile_WesternArchipelago_Ayayema_4700BP.SG	Kawéskar_HagenbeckExpedition_Grouped_100BP.SG	-0.000517	-0.654	5309	5374	125784
Mbuti.DG	USA-AK_Athabskan_100BP.SG	Chile_WesternArchipelago_Ayayema_4700BP.SG	Kawéskar_HagenbeckExpedition_Grouped_100BP.SG	-0.000491	-0.647	7815	7904	182091
Mbuti.DG	Mexico_Baja_IronSprings_Unknown.SG	Chile_WesternArchipelago_Ayayema_4700BP.SG	Kawéskar_HagenbeckExpedition_Grouped_100BP.SG	-0.00078	-0.531	1272	1295	29913
Mbuti.DG	USA-CA_SanCruz_1000BP.SG	Chile_WesternArchipelago_Ayayema_4700BP.SG	Kawéskar_HagenbeckExpedition_Grouped_100BP.SG	-0.000318	-0.479	15505	15618	355894
Mbuti.DG	Huichol.SG	Chile_WesternArchipelago_Ayayema_4700BP.SG	Kawéskar_HagenbeckExpedition_Grouped_100BP.SG	-0.000285	-0.446	16534	16642	377508
Mbuti.DG	USA-WA_Kennewick_8800BP.SG	Chile_WesternArchipelago_Ayayema_4700BP.SG	Kawéskar_HagenbeckExpedition_Grouped_100BP.SG	-0.000297	-0.384	8486	8546	198918
Mbuti.DG	Mixe.DG	Chile_WesternArchipelago_Ayayema_4700BP.SG	Kawéskar_HagenbeckExpedition_Grouped_100BP.SG	-0.000163	-0.362	16172	16233	370120
Mbuti.DG	Chane.DG	Chile_WesternArchipelago_Ayayema_4700BP.SG	Kawéskar_HagenbeckExpedition_Grouped_100BP.SG	-0.000208	-0.346	16255	16332	369580
Mbuti.DG	Peru_Cuncaicha_4200BP	Chile_WesternArchipelago_Ayayema_4700BP.SG	Kawéskar_HagenbeckExpedition_Grouped_100BP.SG	-0.000206	-0.304	14291	14359	326523
Mbuti.DG	Peru_Laramate_900BP	Chile_WesternArchipelago_Ayayema_4700BP.SG	Kawéskar_HagenbeckExpedition_Grouped_100BP.SG	-0.0001	-0.209	15457	15493	351363
Mbuti.DG	Bolivia_Aymara.SG	Chile_WesternArchipelago_Ayayema_4700BP.SG	Kawéskar_HagenbeckExpedition_Grouped_100BP.SG	-8.4e-05	-0.202	16643	16675	377791
Mbuti.DG	USA-AK_USR1_11400BP.SG	Chile_WesternArchipelago_Ayayema_4700BP.SG	Kawéskar_HagenbeckExpedition_Grouped_100BP.SG	-9.5e-05	-0.149	16180	16216	377760
Mbuti.DG	Mayan.SG	Chile_WesternArchipelago_Ayayema_4700BP.SG	Kawéskar_HagenbeckExpedition_Grouped_100BP.SG	-4.7e-05	-0.076	16358	16376	376820
Mbuti.DG	Peru_Lauricocha_8600BP	Chile_WesternArchipelago_Ayayema_4700BP.SG	Kawéskar_HagenbeckExpedition_Grouped_100BP.SG	3.4e-05	0.058	15333	15321	349743
Mbuti.DG	Peru_RioUncallane_1700BP.SG	Chile_WesternArchipelago_Ayayema_4700BP.SG	Kawéskar_HagenbeckExpedition_Grouped_100BP.SG	2.9e-05	0.06	16661	16650	377768
Mbuti.DG	USA-CA_SanNicolas_1400BP.SG	Chile_WesternArchipelago_Ayayema_4700BP.SG	Kawéskar_HagenbeckExpedition_Grouped_100BP.SG	4.1e-05	0.082	16044	16029	366504
Mbuti.DG	Mayan.DG	Chile_WesternArchipelago_Ayayema_4700BP.SG	Kawéskar_HagenbeckExpedition_Grouped_100BP.SG	5.7e-05	0.115	16266	16245	370067
Mbuti.DG	Aymara.SG	Chile_WesternArchipelago_Ayayema_4700BP.SG	Kawéskar_HagenbeckExpedition_Grouped_100BP.SG	9.7e-05	0.15	16628	16591	377492
Mbuti.DG	Mexico_Baja_Comondu_Unknown.SG	Chile_WesternArchipelago_Ayayema_4700BP.SG	Kawéskar_HagenbeckExpedition_Grouped_100BP.SG	0.000334	0.185	880	873	19894
Mbuti.DG	Brazil_Moraes_5800BP	Chile_WesternArchipelago_Ayayema_4700BP.SG	Kawéskar_HagenbeckExpedition_Grouped_100BP.SG	0.000275	0.308	4901	4870	112302
Mbuti.DG	Peru_LaGalgada_4100BP	Chile_WesternArchipelago_Ayayema_4700BP.SG	Kawéskar_HagenbeckExpedition_Grouped_100BP.SG	0.000238	0.352	14442	14364	326558
Mbuti.DG	Canada_BigBar_6000BP.SG	Chile_WesternArchipelago_Ayayema_4700BP.SG	Kawéskar_HagenbeckExpedition_Grouped_100BP.SG	0.000284	0.406	11048	10975	254464
Mbuti.DG	Chile_Conchali_700BP	Chile_WesternArchipelago_Ayayema_4700BP.SG	Kawéskar_HagenbeckExpedition_Grouped_100BP.SG	0.000278	0.491	14690	14597	332753
Mbuti.DG	Bahamas_Taino_1000BP.SG	Chile_WesternArchipelago_Ayayema_4700BP.SG	Kawéskar_HagenbeckExpedition_Grouped_100BP.SG	0.000396	0.616	16719	16569	377592
Mbuti.DG	USA-CA_SantaCatalina_800BP.SG	Chile_WesternArchipelago_Ayayema_4700BP.SG	Kawéskar_HagenbeckExpedition_Grouped_100BP.SG	0.000436	0.665	15511	15357	353092
Mbuti.DG	Canada_MARC1492_400BP.SG	Chile_WesternArchipelago_Ayayema_4700BP.SG	Kawéskar_HagenbeckExpedition_Grouped_100BP.SG	0.000774	0.686	2330	2288	54476
Mbuti.DG	USA-CA_SanNicolas_4900BP.SG	Chile_WesternArchipelago_Ayayema_4700BP.SG	Kawéskar_HagenbeckExpedition_Grouped_100BP.SG	0.000401	0.697	16301	16153	368830
Mbuti.DG	Peru_Kaillachuro_Unknown.SG	Chile_WesternArchipelago_Ayayema_4700BP.SG	Kawéskar_HagenbeckExpedition_Grouped_100BP.SG	0.000734	0.819	4575	4498	105301
Mbuti.DG	Canada_939_6000BP.SG	Chile_WesternArchipelago_Ayayema_4700BP.SG	Kawéskar_HagenbeckExpedition_Grouped_100BP.SG	0.00077	0.936	5341	5246	123367
Mbuti.DG	Peru_Lauricocha_3500BP	Chile_WesternArchipelago_Ayayema_4700BP.SG	Kawéskar_HagenbeckExpedition_Grouped_100BP.SG	0.001038	1.477	9856	9621	226174
Mbuti.DG	Aónikenk_SouthContinent_CerroJohnny_400BP	Chile_WesternArchipelago_Ayayema_4700BP.SG	Kawéskar_HagenbeckExpedition_Grouped_100BP.SG	0.003115	3.899	8307	7741	181739
Mbuti.DG	Yamana_BeagleChannel_Grouped_800BP.SG	Chile_WesternArchipelago_Ayayema_4700BP.SG	Kawéskar_HagenbeckExpedition_Grouped_100BP.SG	0.002634	3.992	15989	15067	349875
Mbuti.DG	Selknam_NorthTierradelFuego_FaroMendez_100BP	Chile_WesternArchipelago_Ayayema_4700BP.SG	Kawéskar_HagenbeckExpedition_Grouped_100BP.SG	0.003045	4.05	11032	10301	239846
Mbuti.DG	Haush_MitrePeninsula_Grouped_400BP	Chile_WesternArchipelago_Ayayema_4700BP.SG	Kawéskar_HagenbeckExpedition_Grouped_100BP.SG	0.003593	6.498	14952	13786	324528
Mbuti.DG	Yamana_CapeHorneMission_Grouped_100BP.SG	Chile_WesternArchipelago_Ayayema_4700BP.SG	Kawéskar_HagenbeckExpedition_Grouped_100BP.SG	0.004021	6.664	14337	13087	310780
Mbuti.DG	Selknam_NorthTierradelFuego_Grouped_500BP	Chile_WesternArchipelago_Ayayema_4700BP.SG	Kawéskar_HagenbeckExpedition_Grouped_100BP.SG	0.003987	6.979	15384	14065	330711
Mbuti.DG	Kawéskar_WesternArchipelago_Grouped_800BP.SG	Chile_WesternArchipelago_Ayayema_4700BP.SG	Kawéskar_HagenbeckExpedition_Grouped_100BP.SG	0.00863	12.995	18546	15288	377493
Mbuti.DG	Argentina_NorthTierradelFuego_LaArcillosa2_5800BP	Chile_WesternArchipelago_Ayayema_4700BP.SG	Selknam_RoussonandWillemsMission_100BP.SG	-0.003619	-4.56	19585	21199	445876
Mbuti.DG	Chile_WesternArchipelago_PuntaSantaAna_6600BP.SG	Chile_WesternArchipelago_Ayayema_4700BP.SG	Selknam_RoussonandWillemsMission_100BP.SG	-0.001697	-2.24	22159	23006	498607
Mbuti.DG	USA-MT_Anzick_12800BP.SG	Chile_WesternArchipelago_Ayayema_4700BP.SG	Selknam_RoussonandWillemsMission_100BP.SG	-0.00066	-0.957	29580	30016	660416
Mbuti.DG	USA-MT_Anzick_12800BP.SG_realign	Chile_WesternArchipelago_Ayayema_4700BP.SG	Selknam_RoussonandWillemsMission_100BP.SG	-0.000461	-0.654	29620	29924	659816
Mbuti.DG	Mexico_Baja_IronSprings_Unknown.SG	Chile_WesternArchipelago_Ayayema_4700BP.SG	Selknam_RoussonandWillemsMission_100BP.SG	-0.000779	-0.651	2330	2372	54076
Mbuti.DG	USA-AK_USR2_11400BP.SG	Chile_WesternArchipelago_Ayayema_4700BP.SG	Selknam_RoussonandWillemsMission_100BP.SG	-0.000626	-0.615	3575	3626	81562
Mbuti.DG	USA-CA_MainlandChumash_1400BP.SG	Chile_WesternArchipelago_Ayayema_4700BP.SG	Selknam_RoussonandWillemsMission_100BP.SG	-0.000279	-0.496	23871	24021	537256
Mbuti.DG	Chile_LosRieles_10900BP	Chile_WesternArchipelago_Ayayema_4700BP.SG	Selknam_RoussonandWillemsMission_100BP.SG	-0.000378	-0.495	22433	22621	498307
Mbuti.DG	Tsimshian.SG	Chile_WesternArchipelago_Ayayema_4700BP.SG	Selknam_RoussonandWillemsMission_100BP.SG	-0.000262	-0.455	28966	29140	661849
Mbuti.DG	Chile_LosRieles_5100BP	Chile_WesternArchipelago_Ayayema_4700BP.SG	Selknam_RoussonandWillemsMission_100BP.SG	-0.000287	-0.396	22084	22225	490002
Mbuti.DG	Canada_Lucier_4800BP_500BP.SG	Chile_WesternArchipelago_Ayayema_4700BP.SG	Selknam_RoussonandWillemsMission_100BP.SG	-0.000204	-0.336	22442	22546	511165
Mbuti.DG	Belize_MayahakCabPek_9300BP	Chile_WesternArchipelago_Ayayema_4700BP.SG	Selknam_RoussonandWillemsMission_100BP.SG	-0.000218	-0.288	12339	12399	275631
Mbuti.DG	USA-CA_SanMiguel_700BP.SG	Chile_WesternArchipelago_Ayayema_4700BP.SG	Selknam_RoussonandWillemsMission_100BP.SG	-8.7e-05	-0.13	25679	25729	570246
Mbuti.DG	Yukpa.SG	Chile_WesternArchipelago_Ayayema_4700BP.SG	Selknam_RoussonandWillemsMission_100BP.SG	3.9e-05	0.055	29978	29953	661652
Mbuti.DG	Botocudo.SG	Chile_WesternArchipelago_Ayayema_4700BP.SG	Selknam_RoussonandWillemsMission_100BP.SG	5.1e-05	0.106	26602	26570	629897
Mbuti.DG	Brazil_Jabuticabeira2_2000BP	Chile_WesternArchipelago_Ayayema_4700BP.SG	Selknam_RoussonandWillemsMission_100BP.SG	0.000191	0.21	4624	4604	104042
Mbuti.DG	Canada_MARC1492_400BP.SG	Chile_WesternArchipelago_Ayayema_4700BP.SG	Selknam_RoussonandWillemsMission_100BP.SG	0.000223	0.232	3734	3715	86072
Mbuti.DG	Argentina_Aconcagua_500BP.SG	Chile_WesternArchipelago_Ayayema_4700BP.SG	Selknam_RoussonandWillemsMission_100BP.SG	0.000163	0.24	26425	26331	577627
Mbuti.DG	USA-CA_SanCruz_1000BP.SG	Chile_WesternArchipelago_Ayayema_4700BP.SG	Selknam_RoussonandWillemsMission_100BP.SG	0.00019	0.288	28094	27975	623423
Mbuti.DG	USA-WA_Kennewick_8800BP.SG	Chile_WesternArchipelago_Ayayema_4700BP.SG	Selknam_RoussonandWillemsMission_100BP.SG	0.000261	0.369	15892	15799	358638
Mbuti.DG	Pima.DG	Chile_WesternArchipelago_Ayayema_4700BP.SG	Selknam_RoussonandWillemsMission_100BP.SG	0.000213	0.391	29153	29016	648353
Mbuti.DG	Piapoco.DG	Chile_WesternArchipelago_Ayayema_4700BP.SG	Selknam_RoussonandWillemsMission_100BP.SG	0.000293	0.547	29428	29238	648320
Mbuti.DG	USA-CA_SanFranciscoBay_300BP.SG	Chile_WesternArchipelago_Ayayema_4700BP.SG	Selknam_RoussonandWillemsMission_100BP.SG	0.000514	0.61	7879	7789	175110
Mbuti.DG	Peru_SMP5_6800BP.SG	Chile_WesternArchipelago_Ayayema_4700BP.SG	Selknam_RoussonandWillemsMission_100BP.SG	0.000955	0.693	1784	1745	40244
Mbuti.DG	USA-AK_USR1_11400BP.SG	Chile_WesternArchipelago_Ayayema_4700BP.SG	Selknam_RoussonandWillemsMission_100BP.SG	0.000495	0.781	29327	28999	662197
Mbuti.DG	USA-CA_SantaClemente_800BP.SG	Chile_WesternArchipelago_Ayayema_4700BP.SG	Selknam_RoussonandWillemsMission_100BP.SG	0.00044	0.801	29491	29204	651810
Mbuti.DG	Canada_BigBar_6000BP.SG	Chile_WesternArchipelago_Ayayema_4700BP.SG	Selknam_RoussonandWillemsMission_100BP.SG	0.000544	0.806	19889	19647	446403
Mbuti.DG	USA-CA_MainlandChumash_NC_1400BP.SG	Chile_WesternArchipelago_Ayayema_4700BP.SG	Selknam_RoussonandWillemsMission_100BP.SG	0.000643	0.856	11173	11012	249908
Mbuti.DG	Canada_939_6000BP.SG	Chile_WesternArchipelago_Ayayema_4700BP.SG	Selknam_RoussonandWillemsMission_100BP.SG	0.000685	0.857	9866	9715	220199
Mbuti.DG	Nahua.DG	Chile_WesternArchipelago_Ayayema_4700BP.SG	Selknam_RoussonandWillemsMission_100BP.SG	0.000458	0.864	29252	28955	648361
Mbuti.DG	Chipewyan.DG	Chile_WesternArchipelago_Ayayema_4700BP.SG	Selknam_RoussonandWillemsMission_100BP.SG	0.000502	0.972	28975	28650	648381
Mbuti.DG	Mixtec.DG	Chile_WesternArchipelago_Ayayema_4700BP.SG	Selknam_RoussonandWillemsMission_100BP.SG	0.000476	0.984	28871	28562	648368
Mbuti.DG	Brazil_Laranjal_6700BP	Chile_WesternArchipelago_Ayayema_4700BP.SG	Selknam_RoussonandWillemsMission_100BP.SG	0.000634	0.997	16546	16314	366439
Mbuti.DG	Mayan.SG	Chile_WesternArchipelago_Ayayema_4700BP.SG	Selknam_RoussonandWillemsMission_100BP.SG	0.000662	1.059	29729	29292	660765
Mbuti.DG	Zapotec.DG	Chile_WesternArchipelago_Ayayema_4700BP.SG	Selknam_RoussonandWillemsMission_100BP.SG	0.000561	1.111	29288	28924	648365
Mbuti.DG	Cree.DG	Chile_WesternArchipelago_Ayayema_4700BP.SG	Selknam_RoussonandWillemsMission_100BP.SG	0.000512	1.115	28430	28099	648391
Mbuti.DG	Surui.DG	Chile_WesternArchipelago_Ayayema_4700BP.SG	Selknam_RoussonandWillemsMission_100BP.SG	0.00067	1.116	29544	29109	648341
Mbuti.DG	Belize_SakiTzul_7400BP	Chile_WesternArchipelago_Ayayema_4700BP.SG	Selknam_RoussonandWillemsMission_100BP.SG	0.000759	1.118	16286	16013	359943
Mbuti.DG	Chane.DG	Chile_WesternArchipelago_Ayayema_4700BP.SG	Selknam_RoussonandWillemsMission_100BP.SG	0.000767	1.206	29562	29065	647444
Mbuti.DG	Brazil_Moraes_5800BP	Chile_WesternArchipelago_Ayayema_4700BP.SG	Selknam_RoussonandWillemsMission_100BP.SG	0.00111	1.305	8464	8257	186020
Mbuti.DG	USA-AK_Athabskan_100BP.SG	Chile_WesternArchipelago_Ayayema_4700BP.SG	Selknam_RoussonandWillemsMission_100BP.SG	0.000891	1.334	14525	14233	326940
Mbuti.DG	Peru_Lauricocha_5800BP	Chile_WesternArchipelago_Ayayema_4700BP.SG	Selknam_RoussonandWillemsMission_100BP.SG	0.000978	1.389	18062	17672	398074
Mbuti.DG	Mexico_Pericues_Unknown.SG	Chile_WesternArchipelago_Ayayema_4700BP.SG	Selknam_RoussonandWillemsMission_100BP.SG	0.001277	1.491	7158	6955	159026
Mbuti.DG	USA-CA_SanNicolas_4900BP.SG	Chile_WesternArchipelago_Ayayema_4700BP.SG	Selknam_RoussonandWillemsMission_100BP.SG	0.000897	1.506	29555	28975	646777
Mbuti.DG	Argentina_LagunaToro_2400BP	Chile_WesternArchipelago_Ayayema_4700BP.SG	Selknam_RoussonandWillemsMission_100BP.SG	0.001444	1.508	5472	5299	119675
Mbuti.DG	Mexico_Pericues_500BP.SG	Chile_WesternArchipelago_Ayayema_4700BP.SG	Selknam_RoussonandWillemsMission_100BP.SG	0.001117	1.548	9191	8959	207021
Mbuti.DG	Mixe.DG	Chile_WesternArchipelago_Ayayema_4700BP.SG	Selknam_RoussonandWillemsMission_100BP.SG	0.000755	1.554	29450	28960	648410
Mbuti.DG	Mexico_Baja_Comondu_Unknown.SG	Chile_WesternArchipelago_Ayayema_4700BP.SG	Selknam_RoussonandWillemsMission_100BP.SG	0.002435	1.593	1634	1548	35472
Mbuti.DG	Mayan.DG	Chile_WesternArchipelago_Ayayema_4700BP.SG	Selknam_RoussonandWillemsMission_100BP.SG	0.000824	1.643	29568	29034	648308
Mbuti.DG	Peru_Kaillachuro_Unknown.SG	Chile_WesternArchipelago_Ayayema_4700BP.SG	Selknam_RoussonandWillemsMission_100BP.SG	0.001484	1.769	8533	8258	185174
Mbuti.DG	Huichol.SG	Chile_WesternArchipelago_Ayayema_4700BP.SG	Selknam_RoussonandWillemsMission_100BP.SG	0.001221	1.825	30285	29477	661780
Mbuti.DG	Peru_Cuncaicha_4200BP	Chile_WesternArchipelago_Ayayema_4700BP.SG	Selknam_RoussonandWillemsMission_100BP.SG	0.00126	1.837	25175	24481	550792
Mbuti.DG	Bahamas_Taino_1000BP.SG	Chile_WesternArchipelago_Ayayema_4700BP.SG	Selknam_RoussonandWillemsMission_100BP.SG	0.001198	1.844	30385	29592	661887
Mbuti.DG	Quechua.DG	Chile_WesternArchipelago_Ayayema_4700BP.SG	Selknam_RoussonandWillemsMission_100BP.SG	0.00094	1.873	29614	29005	648393
Mbuti.DG	Peru_Lauricocha_8600BP	Chile_WesternArchipelago_Ayayema_4700BP.SG	Selknam_RoussonandWillemsMission_100BP.SG	0.001169	2.05	27440	26731	606237
Mbuti.DG	USA-CA_SantaCatalina_800BP.SG	Chile_WesternArchipelago_Ayayema_4700BP.SG	Selknam_RoussonandWillemsMission_100BP.SG	0.001372	2.103	28149	27301	618152
Mbuti.DG	Brazil_LapaDoSanto_9600BP	Chile_WesternArchipelago_Ayayema_4700BP.SG	Selknam_RoussonandWillemsMission_100BP.SG	0.001121	2.37	28714	28009	628830
Mbuti.DG	Peru_RioUncallane_1700BP.SG	Chile_WesternArchipelago_Ayayema_4700BP.SG	Selknam_RoussonandWillemsMission_100BP.SG	0.001124	2.377	30449	29704	662202
Mbuti.DG	Peru_Cuncaicha_9000BP	Chile_WesternArchipelago_Ayayema_4700BP.SG	Selknam_RoussonandWillemsMission_100BP.SG	0.001675	2.454	25490	24560	555723
Mbuti.DG	Karitiana.DG	Chile_WesternArchipelago_Ayayema_4700BP.SG	Selknam_RoussonandWillemsMission_100BP.SG	0.00141	2.529	30567	29633	662243
Mbuti.DG	USA-CA_SanNicolas_1400BP.SG	Chile_WesternArchipelago_Ayayema_4700BP.SG	Selknam_RoussonandWillemsMission_100BP.SG	0.001242	2.575	29262	28463	643272
Mbuti.DG	Bolivia_Aymara.SG	Chile_WesternArchipelago_Ayayema_4700BP.SG	Selknam_RoussonandWillemsMission_100BP.SG	0.001073	2.598	30354	29644	662243
Mbuti.DG	Aymara.SG	Chile_WesternArchipelago_Ayayema_4700BP.SG	Selknam_RoussonandWillemsMission_100BP.SG	0.00166	2.61	30554	29456	661757
Mbuti.DG	Peru_Laramate_900BP	Chile_WesternArchipelago_Ayayema_4700BP.SG	Selknam_RoussonandWillemsMission_100BP.SG	0.001437	2.93	27792	26925	603429
Mbuti.DG	Peru_LaGalgada_4100BP	Chile_WesternArchipelago_Ayayema_4700BP.SG	Selknam_RoussonandWillemsMission_100BP.SG	0.001996	2.94	25904	24788	559245
Mbuti.DG	Chile_Conchali_700BP	Chile_WesternArchipelago_Ayayema_4700BP.SG	Selknam_RoussonandWillemsMission_100BP.SG	0.00174	3.011	26043	25061	564553
Mbuti.DG	Peru_Lauricocha_3500BP	Chile_WesternArchipelago_Ayayema_4700BP.SG	Selknam_RoussonandWillemsMission_100BP.SG	0.002249	3.096	17549	16681	386201
Mbuti.DG	Kawéskar_WesternArchipelago_Grouped_800BP.SG	Chile_WesternArchipelago_Ayayema_4700BP.SG	Selknam_RoussonandWillemsMission_100BP.SG	0.002611	4.266	31232	29505	661580
Mbuti.DG	Kawéskar_HagenbeckExpedition_Grouped_100BP.SG	Chile_WesternArchipelago_Ayayema_4700BP.SG	Selknam_RoussonandWillemsMission_100BP.SG	0.003862	5.231	15336	14082	324569
Mbuti.DG	Yamana_BeagleChannel_Grouped_800BP.SG	Chile_WesternArchipelago_Ayayema_4700BP.SG	Selknam_RoussonandWillemsMission_100BP.SG	0.003691	5.511	29189	26924	613821
Mbuti.DG	Yamana_CapeHorneMission_Grouped_100BP.SG	Chile_WesternArchipelago_Ayayema_4700BP.SG	Selknam_RoussonandWillemsMission_100BP.SG	0.004075	6.516	23995	21932	506434
Mbuti.DG	Aónikenk_SouthContinent_CerroJohnny_400BP	Chile_WesternArchipelago_Ayayema_4700BP.SG	Selknam_RoussonandWillemsMission_100BP.SG	0.011369	13.758	15935	12416	309506
Mbuti.DG	Selknam_NorthTierradelFuego_FaroMendez_100BP	Chile_WesternArchipelago_Ayayema_4700BP.SG	Selknam_RoussonandWillemsMission_100BP.SG	0.012132	13.791	21504	16503	412276
Mbuti.DG	Haush_MitrePeninsula_Grouped_400BP	Chile_WesternArchipelago_Ayayema_4700BP.SG	Selknam_RoussonandWillemsMission_100BP.SG	0.008778	14.939	27475	22678	546503
Mbuti.DG	Selknam_NorthTierradelFuego_Grouped_500BP	Chile_WesternArchipelago_Ayayema_4700BP.SG	Selknam_RoussonandWillemsMission_100BP.SG	0.013119	21.161	29502	22147	560625
Mbuti.DG	Argentina_NorthTierradelFuego_LaArcillosa2_5800BP	Chile_WesternArchipelago_Ayayema_4700BP.SG	Yamana_CapeHorneMission_Grouped_100BP.SG	-0.004547	-6.45	18185	20146	431434
Mbuti.DG	Chile_WesternArchipelago_PuntaSantaAna_6600BP.SG	Chile_WesternArchipelago_Ayayema_4700BP.SG	Yamana_CapeHorneMission_Grouped_100BP.SG	-0.00265	-3.828	18830	20009	445169
Mbuti.DG	Chile_LosRieles_10900BP	Chile_WesternArchipelago_Ayayema_4700BP.SG	Yamana_CapeHorneMission_Grouped_100BP.SG	-0.001191	-1.743	20180	20733	464290
Mbuti.DG	USA-AK_USR2_11400BP.SG	Chile_WesternArchipelago_Ayayema_4700BP.SG	Yamana_CapeHorneMission_Grouped_100BP.SG	-0.001311	-1.362	3031	3126	72816
Mbuti.DG	Piapoco.DG	Chile_WesternArchipelago_Ayayema_4700BP.SG	Yamana_CapeHorneMission_Grouped_100BP.SG	-0.000626	-1.355	24846	25203	570629
Mbuti.DG	Brazil_Jabuticabeira2_2000BP	Chile_WesternArchipelago_Ayayema_4700BP.SG	Yamana_CapeHorneMission_Grouped_100BP.SG	-0.000841	-1.03	4305	4389	99550
Mbuti.DG	Argentina_LagunaToro_2400BP	Chile_WesternArchipelago_Ayayema_4700BP.SG	Yamana_CapeHorneMission_Grouped_100BP.SG	-0.000676	-0.776	5000	5078	115100
Mbuti.DG	Belize_MayahakCabPek_9300BP	Chile_WesternArchipelago_Ayayema_4700BP.SG	Yamana_CapeHorneMission_Grouped_100BP.SG	-0.000442	-0.61	11336	11451	258739
Mbuti.DG	Yukpa.SG	Chile_WesternArchipelago_Ayayema_4700BP.SG	Yamana_CapeHorneMission_Grouped_100BP.SG	-0.00035	-0.579	25397	25600	581381
Mbuti.DG	USA-MT_Anzick_12800BP.SG	Chile_WesternArchipelago_Ayayema_4700BP.SG	Yamana_CapeHorneMission_Grouped_100BP.SG	-0.000324	-0.531	25261	25449	581523
Mbuti.DG	Nahua.DG	Chile_WesternArchipelago_Ayayema_4700BP.SG	Yamana_CapeHorneMission_Grouped_100BP.SG	-0.000198	-0.429	24776	24889	570670
Mbuti.DG	Argentina_Aconcagua_500BP.SG	Chile_WesternArchipelago_Ayayema_4700BP.SG	Yamana_CapeHorneMission_Grouped_100BP.SG	-0.000236	-0.4	22509	22629	510181
Mbuti.DG	USA-CA_MainlandChumash_1400BP.SG	Chile_WesternArchipelago_Ayayema_4700BP.SG	Yamana_CapeHorneMission_Grouped_100BP.SG	-0.000194	-0.374	20454	20546	473284
Mbuti.DG	USA-WA_Kennewick_8800BP.SG	Chile_WesternArchipelago_Ayayema_4700BP.SG	Yamana_CapeHorneMission_Grouped_100BP.SG	-0.000229	-0.372	12907	12976	302448
Mbuti.DG	Chile_LosRieles_5100BP	Chile_WesternArchipelago_Ayayema_4700BP.SG	Yamana_CapeHorneMission_Grouped_100BP.SG	-0.000233	-0.368	20350	20457	461438
Mbuti.DG	USA-MT_Anzick_12800BP.SG_realign	Chile_WesternArchipelago_Ayayema_4700BP.SG	Yamana_CapeHorneMission_Grouped_100BP.SG	-0.000172	-0.274	25373	25473	581348
Mbuti.DG	Chipewyan.DG	Chile_WesternArchipelago_Ayayema_4700BP.SG	Yamana_CapeHorneMission_Grouped_100BP.SG	-0.000117	-0.249	24496	24563	570684
Mbuti.DG	Mixtec.DG	Chile_WesternArchipelago_Ayayema_4700BP.SG	Yamana_CapeHorneMission_Grouped_100BP.SG	-6.3e-05	-0.147	24436	24472	570666
Mbuti.DG	USA-AK_USR1_11400BP.SG	Chile_WesternArchipelago_Ayayema_4700BP.SG	Yamana_CapeHorneMission_Grouped_100BP.SG	-1.1e-05	-0.02	24836	24842	581951
Mbuti.DG	USA-CA_MainlandChumash_NC_1400BP.SG	Chile_WesternArchipelago_Ayayema_4700BP.SG	Yamana_CapeHorneMission_Grouped_100BP.SG	4.1e-05	0.06	9736	9727	226436
Mbuti.DG	Peru_SMP5_6800BP.SG	Chile_WesternArchipelago_Ayayema_4700BP.SG	Yamana_CapeHorneMission_Grouped_100BP.SG	0.000139	0.111	1450	1445	34501
Mbuti.DG	USA-CA_SanMiguel_700BP.SG	Chile_WesternArchipelago_Ayayema_4700BP.SG	Yamana_CapeHorneMission_Grouped_100BP.SG	7.4e-05	0.127	22002	21965	503970
Mbuti.DG	Tsimshian.SG	Chile_WesternArchipelago_Ayayema_4700BP.SG	Yamana_CapeHorneMission_Grouped_100BP.SG	6.8e-05	0.128	24692	24652	581783
Mbuti.DG	Botocudo.SG	Chile_WesternArchipelago_Ayayema_4700BP.SG	Yamana_CapeHorneMission_Grouped_100BP.SG	6.6e-05	0.158	22886	22850	559654
Mbuti.DG	Surui.DG	Chile_WesternArchipelago_Ayayema_4700BP.SG	Yamana_CapeHorneMission_Grouped_100BP.SG	8.7e-05	0.166	25057	25007	570652
Mbuti.DG	Mexico_Baja_IronSprings_Unknown.SG	Chile_WesternArchipelago_Ayayema_4700BP.SG	Yamana_CapeHorneMission_Grouped_100BP.SG	0.000376	0.307	1948	1930	45789
Mbuti.DG	USA-CA_SanCruz_1000BP.SG	Chile_WesternArchipelago_Ayayema_4700BP.SG	Yamana_CapeHorneMission_Grouped_100BP.SG	0.000213	0.354	23906	23789	547751
Mbuti.DG	Bahamas_Taino_1000BP.SG	Chile_WesternArchipelago_Ayayema_4700BP.SG	Yamana_CapeHorneMission_Grouped_100BP.SG	0.000253	0.426	25584	25437	581671
Mbuti.DG	Peru_Lauricocha_5800BP	Chile_WesternArchipelago_Ayayema_4700BP.SG	Yamana_CapeHorneMission_Grouped_100BP.SG	0.000283	0.438	15991	15888	364383
Mbuti.DG	USA-AK_Athabskan_100BP.SG	Chile_WesternArchipelago_Ayayema_4700BP.SG	Yamana_CapeHorneMission_Grouped_100BP.SG	0.000272	0.445	11985	11908	279659
Mbuti.DG	Chane.DG	Chile_WesternArchipelago_Ayayema_4700BP.SG	Yamana_CapeHorneMission_Grouped_100BP.SG	0.000249	0.45	25026	24884	569863
Mbuti.DG	Mixe.DG	Chile_WesternArchipelago_Ayayema_4700BP.SG	Yamana_CapeHorneMission_Grouped_100BP.SG	0.000219	0.501	24940	24815	570713
Mbuti.DG	Canada_Lucier_4800BP_500BP.SG	Chile_WesternArchipelago_Ayayema_4700BP.SG	Yamana_CapeHorneMission_Grouped_100BP.SG	0.000314	0.574	19178	19037	449125
Mbuti.DG	Canada_BigBar_6000BP.SG	Chile_WesternArchipelago_Ayayema_4700BP.SG	Yamana_CapeHorneMission_Grouped_100BP.SG	0.000363	0.593	16767	16625	390787
Mbuti.DG	Pima.DG	Chile_WesternArchipelago_Ayayema_4700BP.SG	Yamana_CapeHorneMission_Grouped_100BP.SG	0.000293	0.624	24927	24760	570666
Mbuti.DG	Quechua.DG	Chile_WesternArchipelago_Ayayema_4700BP.SG	Yamana_CapeHorneMission_Grouped_100BP.SG	0.000344	0.736	25080	24884	570693
Mbuti.DG	USA-CA_SantaClemente_800BP.SG	Chile_WesternArchipelago_Ayayema_4700BP.SG	Yamana_CapeHorneMission_Grouped_100BP.SG	0.000366	0.75	25109	24899	573961
Mbuti.DG	Mayan.SG	Chile_WesternArchipelago_Ayayema_4700BP.SG	Yamana_CapeHorneMission_Grouped_100BP.SG	0.000488	0.848	25250	24967	580477
Mbuti.DG	Cree.DG	Chile_WesternArchipelago_Ayayema_4700BP.SG	Yamana_CapeHorneMission_Grouped_100BP.SG	0.000363	0.89	24206	23998	570684
Mbuti.DG	Canada_939_6000BP.SG	Chile_WesternArchipelago_Ayayema_4700BP.SG	Yamana_CapeHorneMission_Grouped_100BP.SG	0.000649	0.918	8105	7983	188746
Mbuti.DG	USA-CA_SanFranciscoBay_300BP.SG	Chile_WesternArchipelago_Ayayema_4700BP.SG	Yamana_CapeHorneMission_Grouped_100BP.SG	0.000753	0.962	6387	6277	145346
Mbuti.DG	Zapotec.DG	Chile_WesternArchipelago_Ayayema_4700BP.SG	Yamana_CapeHorneMission_Grouped_100BP.SG	0.000453	0.995	24977	24719	570656
Mbuti.DG	Mayan.DG	Chile_WesternArchipelago_Ayayema_4700BP.SG	Yamana_CapeHorneMission_Grouped_100BP.SG	0.000464	1.014	25098	24834	570615
Mbuti.DG	Belize_SakiTzul_7400BP	Chile_WesternArchipelago_Ayayema_4700BP.SG	Yamana_CapeHorneMission_Grouped_100BP.SG	0.000651	1.081	15123	14900	342751
Mbuti.DG	Peru_Cuncaicha_9000BP	Chile_WesternArchipelago_Ayayema_4700BP.SG	Yamana_CapeHorneMission_Grouped_100BP.SG	0.000718	1.164	22788	22417	516136
Mbuti.DG	Brazil_Laranjal_6700BP	Chile_WesternArchipelago_Ayayema_4700BP.SG	Yamana_CapeHorneMission_Grouped_100BP.SG	0.00071	1.207	15171	14926	345614
Mbuti.DG	Huichol.SG	Chile_WesternArchipelago_Ayayema_4700BP.SG	Yamana_CapeHorneMission_Grouped_100BP.SG	0.000726	1.226	25600	25178	581519
Mbuti.DG	Canada_MARC1492_400BP.SG	Chile_WesternArchipelago_Ayayema_4700BP.SG	Yamana_CapeHorneMission_Grouped_100BP.SG	0.001114	1.263	3705	3609	85779
Mbuti.DG	Peru_Lauricocha_8600BP	Chile_WesternArchipelago_Ayayema_4700BP.SG	Yamana_CapeHorneMission_Grouped_100BP.SG	0.000665	1.301	23920	23558	544702
Mbuti.DG	USA-CA_SanNicolas_4900BP.SG	Chile_WesternArchipelago_Ayayema_4700BP.SG	Yamana_CapeHorneMission_Grouped_100BP.SG	0.000728	1.342	25124	24711	568012
Mbuti.DG	Chile_Conchali_700BP	Chile_WesternArchipelago_Ayayema_4700BP.SG	Yamana_CapeHorneMission_Grouped_100BP.SG	0.0007	1.389	23195	22828	523840
Mbuti.DG	Peru_Kaillachuro_Unknown.SG	Chile_WesternArchipelago_Ayayema_4700BP.SG	Yamana_CapeHorneMission_Grouped_100BP.SG	0.001037	1.395	7140	6972	161551
Mbuti.DG	Brazil_LapaDoSanto_9600BP	Chile_WesternArchipelago_Ayayema_4700BP.SG	Yamana_CapeHorneMission_Grouped_100BP.SG	0.000613	1.415	24819	24473	564144
Mbuti.DG	Peru_Cuncaicha_4200BP	Chile_WesternArchipelago_Ayayema_4700BP.SG	Yamana_CapeHorneMission_Grouped_100BP.SG	0.000963	1.573	22905	22409	515266
Mbuti.DG	Mexico_Baja_Comondu_Unknown.SG	Chile_WesternArchipelago_Ayayema_4700BP.SG	Yamana_CapeHorneMission_Grouped_100BP.SG	0.002189	1.59	1353	1285	30883
Mbuti.DG	Bolivia_Aymara.SG	Chile_WesternArchipelago_Ayayema_4700BP.SG	Yamana_CapeHorneMission_Grouped_100BP.SG	0.000638	1.647	25708	25337	582004
Mbuti.DG	Aymara.SG	Chile_WesternArchipelago_Ayayema_4700BP.SG	Yamana_CapeHorneMission_Grouped_100BP.SG	0.000987	1.666	25868	25295	581505
Mbuti.DG	Karitiana.DG	Chile_WesternArchipelago_Ayayema_4700BP.SG	Yamana_CapeHorneMission_Grouped_100BP.SG	0.000801	1.713	25843	25377	582003
Mbuti.DG	Peru_RioUncallane_1700BP.SG	Chile_WesternArchipelago_Ayayema_4700BP.SG	Yamana_CapeHorneMission_Grouped_100BP.SG	0.000769	1.767	25811	25363	581966
Mbuti.DG	Mexico_Pericues_500BP.SG	Chile_WesternArchipelago_Ayayema_4700BP.SG	Yamana_CapeHorneMission_Grouped_100BP.SG	0.001205	1.837	8468	8231	196384
Mbuti.DG	USA-CA_SanNicolas_1400BP.SG	Chile_WesternArchipelago_Ayayema_4700BP.SG	Yamana_CapeHorneMission_Grouped_100BP.SG	0.000822	1.891	24766	24302	564328
Mbuti.DG	Mexico_Pericues_Unknown.SG	Chile_WesternArchipelago_Ayayema_4700BP.SG	Yamana_CapeHorneMission_Grouped_100BP.SG	0.001733	2.197	6198	5955	140149
Mbuti.DG	Brazil_Moraes_5800BP	Chile_WesternArchipelago_Ayayema_4700BP.SG	Yamana_CapeHorneMission_Grouped_100BP.SG	0.001659	2.286	7835	7544	175638
Mbuti.DG	Peru_LaGalgada_4100BP	Chile_WesternArchipelago_Ayayema_4700BP.SG	Yamana_CapeHorneMission_Grouped_100BP.SG	0.001506	2.472	23038	22267	512154
Mbuti.DG	Peru_Laramate_900BP	Chile_WesternArchipelago_Ayayema_4700BP.SG	Yamana_CapeHorneMission_Grouped_100BP.SG	0.001131	2.568	24448	23826	549575
Mbuti.DG	Peru_Lauricocha_3500BP	Chile_WesternArchipelago_Ayayema_4700BP.SG	Yamana_CapeHorneMission_Grouped_100BP.SG	0.001616	2.692	15595	15020	355804
Mbuti.DG	USA-CA_SantaCatalina_800BP.SG	Chile_WesternArchipelago_Ayayema_4700BP.SG	Yamana_CapeHorneMission_Grouped_100BP.SG	0.001774	3.191	24048	23081	544887
Mbuti.DG	Kawéskar_HagenbeckExpedition_Grouped_100BP.SG	Chile_WesternArchipelago_Ayayema_4700BP.SG	Yamana_CapeHorneMission_Grouped_100BP.SG	0.00406	6.208	14337	13075	310780
Mbuti.DG	Kawéskar_WesternArchipelago_Grouped_800BP.SG	Chile_WesternArchipelago_Ayayema_4700BP.SG	Yamana_CapeHorneMission_Grouped_100BP.SG	0.003705	6.753	26954	24799	581502
Mbuti.DG	Aónikenk_SouthContinent_CerroJohnny_400BP	Chile_WesternArchipelago_Ayayema_4700BP.SG	Yamana_CapeHorneMission_Grouped_100BP.SG	0.006057	8.538	13476	11750	284977
Mbuti.DG	Selknam_NorthTierradelFuego_FaroMendez_100BP	Chile_WesternArchipelago_Ayayema_4700BP.SG	Yamana_CapeHorneMission_Grouped_100BP.SG	0.006247	9.133	17839	15487	376464
Mbuti.DG	Selknam_NorthTierradelFuego_Grouped_500BP	Chile_WesternArchipelago_Ayayema_4700BP.SG	Yamana_CapeHorneMission_Grouped_100BP.SG	0.006584	13.027	24889	21461	520702
Mbuti.DG	Yamana_BeagleChannel_Grouped_800BP.SG	Chile_WesternArchipelago_Ayayema_4700BP.SG	Yamana_CapeHorneMission_Grouped_100BP.SG	0.009836	16.499	26635	21334	538817
Mbuti.DG	Haush_MitrePeninsula_Grouped_400BP	Chile_WesternArchipelago_Ayayema_4700BP.SG	Yamana_CapeHorneMission_Grouped_100BP.SG	0.008264	17.195	24934	20701	512253
Mbuti.DG	Argentina_NorthTierradelFuego_LaArcillosa2_5800BP	Chile_WesternArchipelago_Ayayema_4700BP.SG	Kawéskar_WesternArchipelago_Grouped_800BP.SG	-0.00527	-7.27	21436	24119	509025
Mbuti.DG	Chile_WesternArchipelago_PuntaSantaAna_6600BP.SG	Chile_WesternArchipelago_Ayayema_4700BP.SG	Kawéskar_WesternArchipelago_Grouped_800BP.SG	-0.003448	-5.166	26650	28801	623869
Mbuti.DG	Chile_LosRieles_10900BP	Chile_WesternArchipelago_Ayayema_4700BP.SG	Kawéskar_WesternArchipelago_Grouped_800BP.SG	-0.001673	-2.401	25659	26646	589773
Mbuti.DG	USA-AK_USR2_11400BP.SG	Chile_WesternArchipelago_Ayayema_4700BP.SG	Kawéskar_WesternArchipelago_Grouped_800BP.SG	-0.001491	-1.802	4294	4445	101395
Mbuti.DG	Pima.DG	Chile_WesternArchipelago_Ayayema_4700BP.SG	Kawéskar_WesternArchipelago_Grouped_800BP.SG	-0.000365	-0.78	36363	36665	825525
Mbuti.DG	Chile_LosRieles_5100BP	Chile_WesternArchipelago_Ayayema_4700BP.SG	Kawéskar_WesternArchipelago_Grouped_800BP.SG	-0.000411	-0.66	25437	25673	574360
Mbuti.DG	Peru_Lauricocha_5800BP	Chile_WesternArchipelago_Ayayema_4700BP.SG	Kawéskar_WesternArchipelago_Grouped_800BP.SG	-0.000395	-0.638	20891	21079	478023
Mbuti.DG	USA-MT_Anzick_12800BP.SG	Chile_WesternArchipelago_Ayayema_4700BP.SG	Kawéskar_WesternArchipelago_Grouped_800BP.SG	-0.000355	-0.586	37276	37574	840239
Mbuti.DG	Belize_MayahakCabPek_9300BP	Chile_WesternArchipelago_Ayayema_4700BP.SG	Kawéskar_WesternArchipelago_Grouped_800BP.SG	-0.000333	-0.493	14229	14337	323379
Mbuti.DG	Yukpa.SG	Chile_WesternArchipelago_Ayayema_4700BP.SG	Kawéskar_WesternArchipelago_Grouped_800BP.SG	-0.000172	-0.281	37754	37899	846171
Mbuti.DG	Piapoco.DG	Chile_WesternArchipelago_Ayayema_4700BP.SG	Kawéskar_WesternArchipelago_Grouped_800BP.SG	-0.00011	-0.227	36732	36823	825499
Mbuti.DG	Mexico_Baja_IronSprings_Unknown.SG	Chile_WesternArchipelago_Ayayema_4700BP.SG	Kawéskar_WesternArchipelago_Grouped_800BP.SG	-0.000203	-0.216	3054	3068	70950
Mbuti.DG	Tsimshian.SG	Chile_WesternArchipelago_Ayayema_4700BP.SG	Kawéskar_WesternArchipelago_Grouped_800BP.SG	-0.000114	-0.214	36505	36602	845628
Mbuti.DG	Brazil_Jabuticabeira2_2000BP	Chile_WesternArchipelago_Ayayema_4700BP.SG	Kawéskar_WesternArchipelago_Grouped_800BP.SG	-0.000137	-0.185	5217	5234	119559
Mbuti.DG	USA-AK_Athabskan_100BP.SG	Chile_WesternArchipelago_Ayayema_4700BP.SG	Kawéskar_WesternArchipelago_Grouped_800BP.SG	-8.7e-05	-0.143	18504	18541	424262
Mbuti.DG	USA-MT_Anzick_12800BP.SG_realign	Chile_WesternArchipelago_Ayayema_4700BP.SG	Kawéskar_WesternArchipelago_Grouped_800BP.SG	-1.9e-05	-0.03	37315	37331	838497
Mbuti.DG	Mixtec.DG	Chile_WesternArchipelago_Ayayema_4700BP.SG	Kawéskar_WesternArchipelago_Grouped_800BP.SG	-6e-06	-0.015	35979	35984	825541
Mbuti.DG	USA-AK_USR1_11400BP.SG	Chile_WesternArchipelago_Ayayema_4700BP.SG	Kawéskar_WesternArchipelago_Grouped_800BP.SG	-5e-06	-0.009	36760	36765	846790
Mbuti.DG	USA-CA_SanMiguel_700BP.SG	Chile_WesternArchipelago_Ayayema_4700BP.SG	Kawéskar_WesternArchipelago_Grouped_800BP.SG	9.9e-05	0.173	31885	31814	718238
Mbuti.DG	Argentina_LagunaToro_2400BP	Chile_WesternArchipelago_Ayayema_4700BP.SG	Kawéskar_WesternArchipelago_Grouped_800BP.SG	0.00017	0.214	6063	6040	136945
Mbuti.DG	Brazil_LapaDoSanto_9600BP	Chile_WesternArchipelago_Ayayema_4700BP.SG	Kawéskar_WesternArchipelago_Grouped_800BP.SG	0.000103	0.245	34457	34377	776654
Mbuti.DG	USA-WA_Kennewick_8800BP.SG	Chile_WesternArchipelago_Ayayema_4700BP.SG	Kawéskar_WesternArchipelago_Grouped_800BP.SG	0.00015	0.252	20870	20799	476703
Mbuti.DG	Quechua.DG	Chile_WesternArchipelago_Ayayema_4700BP.SG	Kawéskar_WesternArchipelago_Grouped_800BP.SG	0.00013	0.282	36807	36700	825570
Mbuti.DG	Belize_SakiTzul_7400BP	Chile_WesternArchipelago_Ayayema_4700BP.SG	Kawéskar_WesternArchipelago_Grouped_800BP.SG	0.00017	0.293	18386	18315	416482
Mbuti.DG	Chipewyan.DG	Chile_WesternArchipelago_Ayayema_4700BP.SG	Kawéskar_WesternArchipelago_Grouped_800BP.SG	0.000154	0.343	36187	36059	825562
Mbuti.DG	Peru_SMP5_6800BP.SG	Chile_WesternArchipelago_Ayayema_4700BP.SG	Kawéskar_WesternArchipelago_Grouped_800BP.SG	0.000407	0.381	2284	2263	52832
Mbuti.DG	Canada_MARC1492_400BP.SG	Chile_WesternArchipelago_Ayayema_4700BP.SG	Kawéskar_WesternArchipelago_Grouped_800BP.SG	0.000322	0.39	4148	4117	96641
Mbuti.DG	Surui.DG	Chile_WesternArchipelago_Ayayema_4700BP.SG	Kawéskar_WesternArchipelago_Grouped_800BP.SG	0.000203	0.394	36976	36808	825510
Mbuti.DG	Bahamas_Taino_1000BP.SG	Chile_WesternArchipelago_Ayayema_4700BP.SG	Kawéskar_WesternArchipelago_Grouped_800BP.SG	0.000291	0.478	37943	37697	846292
Mbuti.DG	Brazil_Laranjal_6700BP	Chile_WesternArchipelago_Ayayema_4700BP.SG	Kawéskar_WesternArchipelago_Grouped_800BP.SG	0.000319	0.563	18837	18701	428433
Mbuti.DG	USA-CA_SantaClemente_800BP.SG	Chile_WesternArchipelago_Ayayema_4700BP.SG	Kawéskar_WesternArchipelago_Grouped_800BP.SG	0.000286	0.605	36786	36550	828718
Mbuti.DG	Mixe.DG	Chile_WesternArchipelago_Ayayema_4700BP.SG	Kawéskar_WesternArchipelago_Grouped_800BP.SG	0.000298	0.703	36710	36464	825608
Mbuti.DG	Nahua.DG	Chile_WesternArchipelago_Ayayema_4700BP.SG	Kawéskar_WesternArchipelago_Grouped_800BP.SG	0.000332	0.745	36687	36413	825538
Mbuti.DG	Peru_Lauricocha_8600BP	Chile_WesternArchipelago_Ayayema_4700BP.SG	Kawéskar_WesternArchipelago_Grouped_800BP.SG	0.000387	0.771	32885	32597	745023
Mbuti.DG	Canada_Lucier_4800BP_500BP.SG	Chile_WesternArchipelago_Ayayema_4700BP.SG	Kawéskar_WesternArchipelago_Grouped_800BP.SG	0.000423	0.819	28318	28043	650100
Mbuti.DG	Peru_Cuncaicha_9000BP	Chile_WesternArchipelago_Ayayema_4700BP.SG	Kawéskar_WesternArchipelago_Grouped_800BP.SG	0.000527	0.853	29411	29063	661110
Mbuti.DG	Mexico_Pericues_500BP.SG	Chile_WesternArchipelago_Ayayema_4700BP.SG	Kawéskar_WesternArchipelago_Grouped_800BP.SG	0.000537	0.868	10448	10317	242604
Mbuti.DG	Chane.DG	Chile_WesternArchipelago_Ayayema_4700BP.SG	Kawéskar_WesternArchipelago_Grouped_800BP.SG	0.000505	0.902	36961	36544	824358
Mbuti.DG	Canada_939_6000BP.SG	Chile_WesternArchipelago_Ayayema_4700BP.SG	Kawéskar_WesternArchipelago_Grouped_800BP.SG	0.00062	0.906	12650	12473	286517
Mbuti.DG	Mexico_Pericues_Unknown.SG	Chile_WesternArchipelago_Ayayema_4700BP.SG	Kawéskar_WesternArchipelago_Grouped_800BP.SG	0.00061	0.934	8787	8665	199569
Mbuti.DG	Botocudo.SG	Chile_WesternArchipelago_Ayayema_4700BP.SG	Kawéskar_WesternArchipelago_Grouped_800BP.SG	0.000389	0.943	33113	32805	792386
Mbuti.DG	Argentina_Aconcagua_500BP.SG	Chile_WesternArchipelago_Ayayema_4700BP.SG	Kawéskar_WesternArchipelago_Grouped_800BP.SG	0.000545	0.943	33123	32722	734736
Mbuti.DG	USA-CA_MainlandChumash_1400BP.SG	Chile_WesternArchipelago_Ayayema_4700BP.SG	Kawéskar_WesternArchipelago_Grouped_800BP.SG	0.000486	0.953	30180	29850	679302
Mbuti.DG	Canada_BigBar_6000BP.SG	Chile_WesternArchipelago_Ayayema_4700BP.SG	Kawéskar_WesternArchipelago_Grouped_800BP.SG	0.000576	0.982	25092	24764	569573
Mbuti.DG	Huichol.SG	Chile_WesternArchipelago_Ayayema_4700BP.SG	Kawéskar_WesternArchipelago_Grouped_800BP.SG	0.000572	1.023	37854	37371	846289
Mbuti.DG	Peru_Cuncaicha_4200BP	Chile_WesternArchipelago_Ayayema_4700BP.SG	Kawéskar_WesternArchipelago_Grouped_800BP.SG	0.000699	1.16	29061	28606	651601
Mbuti.DG	Zapotec.DG	Chile_WesternArchipelago_Ayayema_4700BP.SG	Kawéskar_WesternArchipelago_Grouped_800BP.SG	0.000528	1.165	36755	36319	825533
Mbuti.DG	Brazil_Moraes_5800BP	Chile_WesternArchipelago_Ayayema_4700BP.SG	Kawéskar_WesternArchipelago_Grouped_800BP.SG	0.000824	1.173	9539	9361	216517
Mbuti.DG	Mayan.SG	Chile_WesternArchipelago_Ayayema_4700BP.SG	Kawéskar_WesternArchipelago_Grouped_800BP.SG	0.000658	1.182	37520	36964	845202
Mbuti.DG	Mexico_Baja_Comondu_Unknown.SG	Chile_WesternArchipelago_Ayayema_4700BP.SG	Kawéskar_WesternArchipelago_Grouped_800BP.SG	0.00164	1.381	2033	1959	45197
Mbuti.DG	USA-CA_MainlandChumash_NC_1400BP.SG	Chile_WesternArchipelago_Ayayema_4700BP.SG	Kawéskar_WesternArchipelago_Grouped_800BP.SG	0.000964	1.422	13443	13150	304263
Mbuti.DG	USA-CA_SanCruz_1000BP.SG	Chile_WesternArchipelago_Ayayema_4700BP.SG	Kawéskar_WesternArchipelago_Grouped_800BP.SG	0.000827	1.438	35528	34871	794163
Mbuti.DG	USA-CA_SantaCatalina_800BP.SG	Chile_WesternArchipelago_Ayayema_4700BP.SG	Kawéskar_WesternArchipelago_Grouped_800BP.SG	0.000833	1.446	34832	34179	782764
Mbuti.DG	Chile_Conchali_700BP	Chile_WesternArchipelago_Ayayema_4700BP.SG	Kawéskar_WesternArchipelago_Grouped_800BP.SG	0.000732	1.493	30113	29620	672762
Mbuti.DG	Cree.DG	Chile_WesternArchipelago_Ayayema_4700BP.SG	Kawéskar_WesternArchipelago_Grouped_800BP.SG	0.000626	1.555	35797	35280	825577
Mbuti.DG	Aymara.SG	Chile_WesternArchipelago_Ayayema_4700BP.SG	Kawéskar_WesternArchipelago_Grouped_800BP.SG	0.000962	1.695	38224	37410	846314
Mbuti.DG	Peru_LaGalgada_4100BP	Chile_WesternArchipelago_Ayayema_4700BP.SG	Kawéskar_WesternArchipelago_Grouped_800BP.SG	0.001054	1.723	30410	29699	674747
Mbuti.DG	Peru_Laramate_900BP	Chile_WesternArchipelago_Ayayema_4700BP.SG	Kawéskar_WesternArchipelago_Grouped_800BP.SG	0.000747	1.773	32827	32280	732483
Mbuti.DG	Bolivia_Aymara.SG	Chile_WesternArchipelago_Ayayema_4700BP.SG	Kawéskar_WesternArchipelago_Grouped_800BP.SG	0.000681	1.813	38107	37530	846876
Mbuti.DG	USA-CA_SanNicolas_4900BP.SG	Chile_WesternArchipelago_Ayayema_4700BP.SG	Kawéskar_WesternArchipelago_Grouped_800BP.SG	0.000972	1.817	37335	36531	826618
Mbuti.DG	Karitiana.DG	Chile_WesternArchipelago_Ayayema_4700BP.SG	Kawéskar_WesternArchipelago_Grouped_800BP.SG	0.000844	1.826	38277	37562	846876
Mbuti.DG	Peru_Kaillachuro_Unknown.SG	Chile_WesternArchipelago_Ayayema_4700BP.SG	Kawéskar_WesternArchipelago_Grouped_800BP.SG	0.001319	1.88	10728	10414	237727
Mbuti.DG	Mayan.DG	Chile_WesternArchipelago_Ayayema_4700BP.SG	Kawéskar_WesternArchipelago_Grouped_800BP.SG	0.000875	1.888	37115	36393	825472
Mbuti.DG	USA-CA_SanNicolas_1400BP.SG	Chile_WesternArchipelago_Ayayema_4700BP.SG	Kawéskar_WesternArchipelago_Grouped_800BP.SG	0.000856	1.943	36798	36094	822377
Mbuti.DG	Peru_RioUncallane_1700BP.SG	Chile_WesternArchipelago_Ayayema_4700BP.SG	Kawéskar_WesternArchipelago_Grouped_800BP.SG	0.000838	1.971	38232	37522	846815
Mbuti.DG	USA-CA_SanFranciscoBay_300BP.SG	Chile_WesternArchipelago_Ayayema_4700BP.SG	Kawéskar_WesternArchipelago_Grouped_800BP.SG	0.001347	2.003	10548	10232	234592
Mbuti.DG	Peru_Lauricocha_3500BP	Chile_WesternArchipelago_Ayayema_4700BP.SG	Kawéskar_WesternArchipelago_Grouped_800BP.SG	0.002227	3.627	20587	19560	460925
Mbuti.DG	Selknam_NorthTierradelFuego_FaroMendez_100BP	Chile_WesternArchipelago_Ayayema_4700BP.SG	Kawéskar_WesternArchipelago_Grouped_800BP.SG	0.003008	4.492	22817	21329	494547
Mbuti.DG	Aónikenk_SouthContinent_CerroJohnny_400BP	Chile_WesternArchipelago_Ayayema_4700BP.SG	Kawéskar_WesternArchipelago_Grouped_800BP.SG	0.00319	4.792	16942	15767	368182
Mbuti.DG	Yamana_BeagleChannel_Grouped_800BP.SG	Chile_WesternArchipelago_Ayayema_4700BP.SG	Kawéskar_WesternArchipelago_Grouped_800BP.SG	0.003356	5.672	36637	34003	784806
Mbuti.DG	Yamana_CapeHorneMission_Grouped_100BP.SG	Chile_WesternArchipelago_Ayayema_4700BP.SG	Kawéskar_WesternArchipelago_Grouped_800BP.SG	0.003866	7.077	26954	24706	581502
Mbuti.DG	Selknam_NorthTierradelFuego_Grouped_500BP	Chile_WesternArchipelago_Ayayema_4700BP.SG	Kawéskar_WesternArchipelago_Grouped_800BP.SG	0.004013	8.026	31125	28451	666377
Mbuti.DG	Haush_MitrePeninsula_Grouped_400BP	Chile_WesternArchipelago_Ayayema_4700BP.SG	Kawéskar_WesternArchipelago_Grouped_800BP.SG	0.003874	8.271	29999	27506	643573
Mbuti.DG	Kawéskar_HagenbeckExpedition_Grouped_100BP.SG	Chile_WesternArchipelago_Ayayema_4700BP.SG	Kawéskar_WesternArchipelago_Grouped_800BP.SG	0.008713	13.18	18546	15257	377493
Mbuti.DG	Argentina_NorthTierradelFuego_LaArcillosa2_5800BP	Chile_WesternArchipelago_Ayayema_4700BP.SG	Yamana_BeagleChannel_Grouped_800BP.SG	-0.005198	-6.907	19771	22221	471463
Mbuti.DG	Chile_WesternArchipelago_PuntaSantaAna_6600BP.SG	Chile_WesternArchipelago_Ayayema_4700BP.SG	Yamana_BeagleChannel_Grouped_800BP.SG	-0.003069	-4.316	24787	26564	579127
Mbuti.DG	USA-MT_Anzick_12800BP.SG	Chile_WesternArchipelago_Ayayema_4700BP.SG	Yamana_BeagleChannel_Grouped_800BP.SG	-0.001326	-2.05	34054	35088	779820
Mbuti.DG	USA-MT_Anzick_12800BP.SG_realign	Chile_WesternArchipelago_Ayayema_4700BP.SG	Yamana_BeagleChannel_Grouped_800BP.SG	-0.00126	-1.919	34026	35006	778196
Mbuti.DG	Belize_MayahakCabPek_9300BP	Chile_WesternArchipelago_Ayayema_4700BP.SG	Yamana_BeagleChannel_Grouped_800BP.SG	-0.00092	-1.231	13056	13333	300306
Mbuti.DG	Chile_LosRieles_10900BP	Chile_WesternArchipelago_Ayayema_4700BP.SG	Yamana_BeagleChannel_Grouped_800BP.SG	-0.00087	-1.23	24053	24529	547208
Mbuti.DG	Mexico_Baja_IronSprings_Unknown.SG	Chile_WesternArchipelago_Ayayema_4700BP.SG	Yamana_BeagleChannel_Grouped_800BP.SG	-0.001262	-1.194	2819	2902	66037
Mbuti.DG	Tsimshian.SG	Chile_WesternArchipelago_Ayayema_4700BP.SG	Yamana_BeagleChannel_Grouped_800BP.SG	-0.000613	-1.191	33525	34006	784854
Mbuti.DG	USA-AK_Athabskan_100BP.SG	Chile_WesternArchipelago_Ayayema_4700BP.SG	Yamana_BeagleChannel_Grouped_800BP.SG	-0.000697	-1.129	17148	17423	394817
Mbuti.DG	USA-WA_Kennewick_8800BP.SG	Chile_WesternArchipelago_Ayayema_4700BP.SG	Yamana_BeagleChannel_Grouped_800BP.SG	-0.000677	-1.088	19204	19504	443140
Mbuti.DG	USA-AK_USR2_11400BP.SG	Chile_WesternArchipelago_Ayayema_4700BP.SG	Yamana_BeagleChannel_Grouped_800BP.SG	-0.000793	-0.863	4005	4080	94172
Mbuti.DG	Brazil_Jabuticabeira2_2000BP	Chile_WesternArchipelago_Ayayema_4700BP.SG	Yamana_BeagleChannel_Grouped_800BP.SG	-0.000648	-0.796	4810	4882	110950
Mbuti.DG	USA-CA_SanMiguel_700BP.SG	Chile_WesternArchipelago_Ayayema_4700BP.SG	Yamana_BeagleChannel_Grouped_800BP.SG	-0.000425	-0.719	29373	29656	667087
Mbuti.DG	Chipewyan.DG	Chile_WesternArchipelago_Ayayema_4700BP.SG	Yamana_BeagleChannel_Grouped_800BP.SG	-0.000305	-0.655	33331	33565	766524
Mbuti.DG	Piapoco.DG	Chile_WesternArchipelago_Ayayema_4700BP.SG	Yamana_BeagleChannel_Grouped_800BP.SG	-0.00025	-0.532	34037	34229	766462
Mbuti.DG	Mixtec.DG	Chile_WesternArchipelago_Ayayema_4700BP.SG	Yamana_BeagleChannel_Grouped_800BP.SG	-0.000199	-0.443	33271	33424	766497
Mbuti.DG	Canada_BigBar_6000BP.SG	Chile_WesternArchipelago_Ayayema_4700BP.SG	Yamana_BeagleChannel_Grouped_800BP.SG	-0.000254	-0.421	23051	23185	529061
Mbuti.DG	Chile_LosRieles_5100BP	Chile_WesternArchipelago_Ayayema_4700BP.SG	Yamana_BeagleChannel_Grouped_800BP.SG	-0.000244	-0.372	23502	23631	532736
Mbuti.DG	Quechua.DG	Chile_WesternArchipelago_Ayayema_4700BP.SG	Yamana_BeagleChannel_Grouped_800BP.SG	-0.00013	-0.279	33985	34084	766533
Mbuti.DG	Nahua.DG	Chile_WesternArchipelago_Ayayema_4700BP.SG	Yamana_BeagleChannel_Grouped_800BP.SG	-0.000117	-0.256	33805	33895	766508
Mbuti.DG	Argentina_Aconcagua_500BP.SG	Chile_WesternArchipelago_Ayayema_4700BP.SG	Yamana_BeagleChannel_Grouped_800BP.SG	-9.3e-05	-0.161	30498	30561	682136
Mbuti.DG	Belize_SakiTzul_7400BP	Chile_WesternArchipelago_Ayayema_4700BP.SG	Yamana_BeagleChannel_Grouped_800BP.SG	-6.1e-05	-0.099	16936	16960	386259
Mbuti.DG	Aymara.SG	Chile_WesternArchipelago_Ayayema_4700BP.SG	Yamana_BeagleChannel_Grouped_800BP.SG	-1.5e-05	-0.025	35032	35044	785501
Mbuti.DG	Canada_Lucier_4800BP_500BP.SG	Chile_WesternArchipelago_Ayayema_4700BP.SG	Yamana_BeagleChannel_Grouped_800BP.SG	1.9e-05	0.034	26162	26151	603864
Mbuti.DG	Mixe.DG	Chile_WesternArchipelago_Ayayema_4700BP.SG	Yamana_BeagleChannel_Grouped_800BP.SG	2.3e-05	0.051	33879	33861	766567
Mbuti.DG	Canada_MARC1492_400BP.SG	Chile_WesternArchipelago_Ayayema_4700BP.SG	Yamana_BeagleChannel_Grouped_800BP.SG	5.1e-05	0.057	3781	3776	89445
Mbuti.DG	Peru_Lauricocha_8600BP	Chile_WesternArchipelago_Ayayema_4700BP.SG	Yamana_BeagleChannel_Grouped_800BP.SG	3.7e-05	0.071	30366	30340	691772
Mbuti.DG	Botocudo.SG	Chile_WesternArchipelago_Ayayema_4700BP.SG	Yamana_BeagleChannel_Grouped_800BP.SG	3.3e-05	0.079	30452	30427	735505
Mbuti.DG	Peru_Laramate_900BP	Chile_WesternArchipelago_Ayayema_4700BP.SG	Yamana_BeagleChannel_Grouped_800BP.SG	5.1e-05	0.118	30115	30080	679629
Mbuti.DG	Yukpa.SG	Chile_WesternArchipelago_Ayayema_4700BP.SG	Yamana_BeagleChannel_Grouped_800BP.SG	8.2e-05	0.132	35056	34992	785384
Mbuti.DG	Peru_Cuncaicha_9000BP	Chile_WesternArchipelago_Ayayema_4700BP.SG	Yamana_BeagleChannel_Grouped_800BP.SG	8.9e-05	0.14	26974	26919	613187
Mbuti.DG	Pima.DG	Chile_WesternArchipelago_Ayayema_4700BP.SG	Yamana_BeagleChannel_Grouped_800BP.SG	7.5e-05	0.151	33911	33854	766488
Mbuti.DG	Cree.DG	Chile_WesternArchipelago_Ayayema_4700BP.SG	Yamana_BeagleChannel_Grouped_800BP.SG	0.00012	0.288	32875	32784	766539
Mbuti.DG	USA-CA_MainlandChumash_1400BP.SG	Chile_WesternArchipelago_Ayayema_4700BP.SG	Yamana_BeagleChannel_Grouped_800BP.SG	0.000166	0.308	27850	27746	630992
Mbuti.DG	Mayan.SG	Chile_WesternArchipelago_Ayayema_4700BP.SG	Yamana_BeagleChannel_Grouped_800BP.SG	0.000181	0.314	34527	34385	784506
Mbuti.DG	Peru_Cuncaicha_4200BP	Chile_WesternArchipelago_Ayayema_4700BP.SG	Yamana_BeagleChannel_Grouped_800BP.SG	0.000214	0.34	26701	26571	604287
Mbuti.DG	Zapotec.DG	Chile_WesternArchipelago_Ayayema_4700BP.SG	Yamana_BeagleChannel_Grouped_800BP.SG	0.000159	0.344	33940	33817	766498
Mbuti.DG	Brazil_LapaDoSanto_9600BP	Chile_WesternArchipelago_Ayayema_4700BP.SG	Yamana_BeagleChannel_Grouped_800BP.SG	0.000169	0.391	31935	31813	720861
Mbuti.DG	Argentina_LagunaToro_2400BP	Chile_WesternArchipelago_Ayayema_4700BP.SG	Yamana_BeagleChannel_Grouped_800BP.SG	0.000366	0.416	5618	5571	127040
Mbuti.DG	Huichol.SG	Chile_WesternArchipelago_Ayayema_4700BP.SG	Yamana_BeagleChannel_Grouped_800BP.SG	0.00026	0.451	34986	34782	785485
Mbuti.DG	Bolivia_Aymara.SG	Chile_WesternArchipelago_Ayayema_4700BP.SG	Yamana_BeagleChannel_Grouped_800BP.SG	0.0002	0.533	35080	34923	785977
Mbuti.DG	Peru_Lauricocha_5800BP	Chile_WesternArchipelago_Ayayema_4700BP.SG	Yamana_BeagleChannel_Grouped_800BP.SG	0.000336	0.539	19510	19361	443968
Mbuti.DG	Surui.DG	Chile_WesternArchipelago_Ayayema_4700BP.SG	Yamana_BeagleChannel_Grouped_800BP.SG	0.000316	0.575	34283	34041	766473
Mbuti.DG	Peru_Kaillachuro_Unknown.SG	Chile_WesternArchipelago_Ayayema_4700BP.SG	Yamana_BeagleChannel_Grouped_800BP.SG	0.000444	0.609	9793	9695	220770
Mbuti.DG	Brazil_Laranjal_6700BP	Chile_WesternArchipelago_Ayayema_4700BP.SG	Yamana_BeagleChannel_Grouped_800BP.SG	0.000389	0.663	17484	17329	397679
Mbuti.DG	USA-AK_USR1_11400BP.SG	Chile_WesternArchipelago_Ayayema_4700BP.SG	Yamana_BeagleChannel_Grouped_800BP.SG	0.00038	0.677	34271	33972	785897
Mbuti.DG	USA-CA_MainlandChumash_NC_1400BP.SG	Chile_WesternArchipelago_Ayayema_4700BP.SG	Yamana_BeagleChannel_Grouped_800BP.SG	0.000487	0.697	12383	12246	282662
Mbuti.DG	Peru_SMP5_6800BP.SG	Chile_WesternArchipelago_Ayayema_4700BP.SG	Yamana_BeagleChannel_Grouped_800BP.SG	0.000825	0.7	2141	2101	49046
Mbuti.DG	Brazil_Moraes_5800BP	Chile_WesternArchipelago_Ayayema_4700BP.SG	Yamana_BeagleChannel_Grouped_800BP.SG	0.000556	0.722	8806	8694	200884
Mbuti.DG	Mexico_Pericues_500BP.SG	Chile_WesternArchipelago_Ayayema_4700BP.SG	Yamana_BeagleChannel_Grouped_800BP.SG	0.000466	0.731	9678	9573	224984
Mbuti.DG	Mayan.DG	Chile_WesternArchipelago_Ayayema_4700BP.SG	Yamana_BeagleChannel_Grouped_800BP.SG	0.00038	0.791	34155	33864	766432
Mbuti.DG	Peru_RioUncallane_1700BP.SG	Chile_WesternArchipelago_Ayayema_4700BP.SG	Yamana_BeagleChannel_Grouped_800BP.SG	0.000361	0.824	35238	34954	785922
Mbuti.DG	Mexico_Pericues_Unknown.SG	Chile_WesternArchipelago_Ayayema_4700BP.SG	Yamana_BeagleChannel_Grouped_800BP.SG	0.000859	1.132	8236	8077	185509
Mbuti.DG	Chane.DG	Chile_WesternArchipelago_Ayayema_4700BP.SG	Yamana_BeagleChannel_Grouped_800BP.SG	0.000697	1.183	34273	33740	765428
Mbuti.DG	Mexico_Baja_Comondu_Unknown.SG	Chile_WesternArchipelago_Ayayema_4700BP.SG	Yamana_BeagleChannel_Grouped_800BP.SG	0.001575	1.236	1902	1836	42000
Mbuti.DG	USA-CA_SanCruz_1000BP.SG	Chile_WesternArchipelago_Ayayema_4700BP.SG	Yamana_BeagleChannel_Grouped_800BP.SG	0.000711	1.237	32894	32370	737339
Mbuti.DG	USA-CA_SanNicolas_4900BP.SG	Chile_WesternArchipelago_Ayayema_4700BP.SG	Yamana_BeagleChannel_Grouped_800BP.SG	0.000676	1.246	34378	33860	767453
Mbuti.DG	Chile_Conchali_700BP	Chile_WesternArchipelago_Ayayema_4700BP.SG	Yamana_BeagleChannel_Grouped_800BP.SG	0.000669	1.291	27815	27398	624012
Mbuti.DG	Bahamas_Taino_1000BP.SG	Chile_WesternArchipelago_Ayayema_4700BP.SG	Yamana_BeagleChannel_Grouped_800BP.SG	0.000808	1.382	35407	34772	785476
Mbuti.DG	Peru_LaGalgada_4100BP	Chile_WesternArchipelago_Ayayema_4700BP.SG	Yamana_BeagleChannel_Grouped_800BP.SG	0.000858	1.423	28006	27469	626267
Mbuti.DG	Peru_Lauricocha_3500BP	Chile_WesternArchipelago_Ayayema_4700BP.SG	Yamana_BeagleChannel_Grouped_800BP.SG	0.000918	1.443	18793	18400	428162
Mbuti.DG	USA-CA_SanFranciscoBay_300BP.SG	Chile_WesternArchipelago_Ayayema_4700BP.SG	Yamana_BeagleChannel_Grouped_800BP.SG	0.001052	1.444	9882	9652	218441
Mbuti.DG	Canada_939_6000BP.SG	Chile_WesternArchipelago_Ayayema_4700BP.SG	Yamana_BeagleChannel_Grouped_800BP.SG	0.001131	1.601	11815	11514	266529
Mbuti.DG	USA-CA_SanNicolas_1400BP.SG	Chile_WesternArchipelago_Ayayema_4700BP.SG	Yamana_BeagleChannel_Grouped_800BP.SG	0.000739	1.609	33980	33416	763537
Mbuti.DG	Karitiana.DG	Chile_WesternArchipelago_Ayayema_4700BP.SG	Yamana_BeagleChannel_Grouped_800BP.SG	0.000784	1.628	35465	34849	785972
Mbuti.DG	USA-CA_SantaClemente_800BP.SG	Chile_WesternArchipelago_Ayayema_4700BP.SG	Yamana_BeagleChannel_Grouped_800BP.SG	0.000828	1.678	34381	33744	769341
Mbuti.DG	USA-CA_SantaCatalina_800BP.SG	Chile_WesternArchipelago_Ayayema_4700BP.SG	Yamana_BeagleChannel_Grouped_800BP.SG	0.001283	2.189	32458	31525	726882
Mbuti.DG	Kawéskar_HagenbeckExpedition_Grouped_100BP.SG	Chile_WesternArchipelago_Ayayema_4700BP.SG	Yamana_BeagleChannel_Grouped_800BP.SG	0.002932	4.473	15989	14963	349875
Mbuti.DG	Kawéskar_WesternArchipelago_Grouped_800BP.SG	Chile_WesternArchipelago_Ayayema_4700BP.SG	Yamana_BeagleChannel_Grouped_800BP.SG	0.003181	5.563	36637	34141	784806
Mbuti.DG	Aónikenk_SouthContinent_CerroJohnny_400BP	Chile_WesternArchipelago_Ayayema_4700BP.SG	Yamana_BeagleChannel_Grouped_800BP.SG	0.006164	8.684	16210	14103	341808
Mbuti.DG	Selknam_NorthTierradelFuego_FaroMendez_100BP	Chile_WesternArchipelago_Ayayema_4700BP.SG	Yamana_BeagleChannel_Grouped_800BP.SG	0.007323	9.907	22240	18878	459085
Mbuti.DG	Selknam_NorthTierradelFuego_Grouped_500BP	Chile_WesternArchipelago_Ayayema_4700BP.SG	Yamana_BeagleChannel_Grouped_800BP.SG	0.00672	12.931	29735	25581	618096
Mbuti.DG	Haush_MitrePeninsula_Grouped_400BP	Chile_WesternArchipelago_Ayayema_4700BP.SG	Yamana_BeagleChannel_Grouped_800BP.SG	0.008449	16.904	29161	24117	596944
Mbuti.DG	Yamana_CapeHorneMission_Grouped_100BP.SG	Chile_WesternArchipelago_Ayayema_4700BP.SG	Yamana_BeagleChannel_Grouped_800BP.SG	0.009991	17.764	26635	21251	538817
Mbuti.DG	Mexico_Baja_IronSprings_Unknown.SG	Chile_WesternArchipelago_PuntaSantaAna_6600BP.SG	Aónikenk_SouthContinent_CerroJohnny_400BP	-0.00182	-1.217	1370	1428	31852
Mbuti.DG	Brazil_Jabuticabeira2_2000BP	Chile_WesternArchipelago_PuntaSantaAna_6600BP.SG	Aónikenk_SouthContinent_CerroJohnny_400BP	-0.000598	-0.592	3189	3232	72015
Mbuti.DG	Peru_SMP5_6800BP.SG	Chile_WesternArchipelago_PuntaSantaAna_6600BP.SG	Aónikenk_SouthContinent_CerroJohnny_400BP	-0.000373	-0.213	1032	1040	23940
Mbuti.DG	USA-AK_USR2_11400BP.SG	Chile_WesternArchipelago_PuntaSantaAna_6600BP.SG	Aónikenk_SouthContinent_CerroJohnny_400BP	5.1e-05	0.042	2140	2138	49865
Mbuti.DG	Mexico_Baja_Comondu_Unknown.SG	Chile_WesternArchipelago_PuntaSantaAna_6600BP.SG	Aónikenk_SouthContinent_CerroJohnny_400BP	0.000112	0.06	978	975	21208
Mbuti.DG	Canada_Lucier_4800BP_500BP.SG	Chile_WesternArchipelago_PuntaSantaAna_6600BP.SG	Aónikenk_SouthContinent_CerroJohnny_400BP	0.00032	0.495	13420	13322	305916
Mbuti.DG	USA-MT_Anzick_12800BP.SG_realign	Chile_WesternArchipelago_PuntaSantaAna_6600BP.SG	Aónikenk_SouthContinent_CerroJohnny_400BP	0.000658	0.836	17536	17279	390076
Mbuti.DG	Canada_939_6000BP.SG	Chile_WesternArchipelago_PuntaSantaAna_6600BP.SG	Aónikenk_SouthContinent_CerroJohnny_400BP	0.000806	0.891	5734	5630	129355
Mbuti.DG	Brazil_Laranjal_6700BP	Chile_WesternArchipelago_PuntaSantaAna_6600BP.SG	Aónikenk_SouthContinent_CerroJohnny_400BP	0.000637	0.913	10914	10758	244749
Mbuti.DG	Mexico_Pericues_500BP.SG	Chile_WesternArchipelago_PuntaSantaAna_6600BP.SG	Aónikenk_SouthContinent_CerroJohnny_400BP	0.000806	0.944	5785	5680	130741
Mbuti.DG	Mexico_Pericues_Unknown.SG	Chile_WesternArchipelago_PuntaSantaAna_6600BP.SG	Aónikenk_SouthContinent_CerroJohnny_400BP	0.000957	0.96	4272	4180	96964
Mbuti.DG	USA-AK_USR1_11400BP.SG	Chile_WesternArchipelago_PuntaSantaAna_6600BP.SG	Aónikenk_SouthContinent_CerroJohnny_400BP	0.000663	0.978	17195	16935	390999
Mbuti.DG	Brazil_Moraes_5800BP	Chile_WesternArchipelago_PuntaSantaAna_6600BP.SG	Aónikenk_SouthContinent_CerroJohnny_400BP	0.000986	1.002	5770	5645	127441
Mbuti.DG	Canada_MARC1492_400BP.SG	Chile_WesternArchipelago_PuntaSantaAna_6600BP.SG	Aónikenk_SouthContinent_CerroJohnny_400BP	0.001283	1.042	2445	2375	54868
Mbuti.DG	USA-CA_SanFranciscoBay_300BP.SG	Chile_WesternArchipelago_PuntaSantaAna_6600BP.SG	Aónikenk_SouthContinent_CerroJohnny_400BP	0.001034	1.05	4593	4488	101411
Mbuti.DG	USA-WA_Kennewick_8800BP.SG	Chile_WesternArchipelago_PuntaSantaAna_6600BP.SG	Aónikenk_SouthContinent_CerroJohnny_400BP	0.000865	1.126	9210	9029	208538
Mbuti.DG	Chile_LosRieles_10900BP	Chile_WesternArchipelago_PuntaSantaAna_6600BP.SG	Aónikenk_SouthContinent_CerroJohnny_400BP	0.000966	1.273	14850	14535	326688
Mbuti.DG	USA-CA_SanMiguel_700BP.SG	Chile_WesternArchipelago_PuntaSantaAna_6600BP.SG	Aónikenk_SouthContinent_CerroJohnny_400BP	0.001105	1.54	15458	15080	342620
Mbuti.DG	USA-CA_MainlandChumash_1400BP.SG	Chile_WesternArchipelago_PuntaSantaAna_6600BP.SG	Aónikenk_SouthContinent_CerroJohnny_400BP	0.001004	1.609	14392	14069	321938
Mbuti.DG	Yukpa.SG	Chile_WesternArchipelago_PuntaSantaAna_6600BP.SG	Aónikenk_SouthContinent_CerroJohnny_400BP	0.001167	1.622	17837	17381	390755
Mbuti.DG	USA-MT_Anzick_12800BP.SG	Chile_WesternArchipelago_PuntaSantaAna_6600BP.SG	Aónikenk_SouthContinent_CerroJohnny_400BP	0.001272	1.625	17687	17190	390296
Mbuti.DG	Canada_BigBar_6000BP.SG	Chile_WesternArchipelago_PuntaSantaAna_6600BP.SG	Aónikenk_SouthContinent_CerroJohnny_400BP	0.001198	1.627	12079	11755	270832
Mbuti.DG	USA-CA_SanNicolas_1400BP.SG	Chile_WesternArchipelago_PuntaSantaAna_6600BP.SG	Aónikenk_SouthContinent_CerroJohnny_400BP	0.000923	1.657	17152	16801	380868
Mbuti.DG	Peru_Cuncaicha_9000BP	Chile_WesternArchipelago_PuntaSantaAna_6600BP.SG	Aónikenk_SouthContinent_CerroJohnny_400BP	0.001291	1.749	16032	15577	352228
Mbuti.DG	USA_NV_SpiritCave_10000BP.SG	Chile_WesternArchipelago_PuntaSantaAna_6600BP.SG	Aónikenk_SouthContinent_CerroJohnny_400BP	0.001281	1.801	17668	17167	391011
Mbuti.DG	Belize_MayahakCabPek_9300BP	Chile_WesternArchipelago_PuntaSantaAna_6600BP.SG	Aónikenk_SouthContinent_CerroJohnny_400BP	0.001659	1.911	8663	8348	189395
Mbuti.DG	USA-CA_MainlandChumash_NC_1400BP.SG	Chile_WesternArchipelago_PuntaSantaAna_6600BP.SG	Aónikenk_SouthContinent_CerroJohnny_400BP	0.001593	1.939	6947	6700	155220
Mbuti.DG	USA-CA_SanNicolas_4900BP.SG	Chile_WesternArchipelago_PuntaSantaAna_6600BP.SG	Aónikenk_SouthContinent_CerroJohnny_400BP	0.001251	2.009	17348	16869	382650
Mbuti.DG	Aymara.SG	Chile_WesternArchipelago_PuntaSantaAna_6600BP.SG	Aónikenk_SouthContinent_CerroJohnny_400BP	0.001485	2.06	17806	17226	390826
Mbuti.DG	Cree.DG	Chile_WesternArchipelago_PuntaSantaAna_6600BP.SG	Aónikenk_SouthContinent_CerroJohnny_400BP	0.00102	2.067	16782	16391	383606
Mbuti.DG	Chipewyan.DG	Chile_WesternArchipelago_PuntaSantaAna_6600BP.SG	Aónikenk_SouthContinent_CerroJohnny_400BP	0.001145	2.075	17107	16668	383598
Mbuti.DG	Tsimshian.SG	Chile_WesternArchipelago_PuntaSantaAna_6600BP.SG	Aónikenk_SouthContinent_CerroJohnny_400BP	0.001404	2.089	17256	16707	390905
Mbuti.DG	Mayan.SG	Chile_WesternArchipelago_PuntaSantaAna_6600BP.SG	Aónikenk_SouthContinent_CerroJohnny_400BP	0.001402	2.13	17571	17024	390181
Mbuti.DG	Mixe.DG	Chile_WesternArchipelago_PuntaSantaAna_6600BP.SG	Aónikenk_SouthContinent_CerroJohnny_400BP	0.001153	2.18	17375	16933	383609
Mbuti.DG	USA-CA_SanCruz_1000BP.SG	Chile_WesternArchipelago_PuntaSantaAna_6600BP.SG	Aónikenk_SouthContinent_CerroJohnny_400BP	0.001627	2.25	16770	16168	370069
Mbuti.DG	Belize_SakiTzul_7400BP	Chile_WesternArchipelago_PuntaSantaAna_6600BP.SG	Aónikenk_SouthContinent_CerroJohnny_400BP	0.001699	2.352	11175	10762	243026
Mbuti.DG	Peru_LaGalgada_4100BP	Chile_WesternArchipelago_PuntaSantaAna_6600BP.SG	Aónikenk_SouthContinent_CerroJohnny_400BP	0.0018	2.46	16200	15562	354003
Mbuti.DG	Peru_Cuncaicha_4200BP	Chile_WesternArchipelago_PuntaSantaAna_6600BP.SG	Aónikenk_SouthContinent_CerroJohnny_400BP	0.001823	2.467	15969	15333	348716
Mbuti.DG	Zapotec.DG	Chile_WesternArchipelago_PuntaSantaAna_6600BP.SG	Aónikenk_SouthContinent_CerroJohnny_400BP	0.001362	2.47	17312	16790	383581
Mbuti.DG	Huichol.SG	Chile_WesternArchipelago_PuntaSantaAna_6600BP.SG	Aónikenk_SouthContinent_CerroJohnny_400BP	0.001698	2.538	17795	17131	390839
Mbuti.DG	Peru_Kaillachuro_Unknown.SG	Chile_WesternArchipelago_PuntaSantaAna_6600BP.SG	Aónikenk_SouthContinent_CerroJohnny_400BP	0.00242	2.56	5055	4785	111278
Mbuti.DG	Pima.DG	Chile_WesternArchipelago_PuntaSantaAna_6600BP.SG	Aónikenk_SouthContinent_CerroJohnny_400BP	0.001436	2.613	17382	16831	383586
Mbuti.DG	Argentina_LagunaToro_2400BP	Chile_WesternArchipelago_PuntaSantaAna_6600BP.SG	Aónikenk_SouthContinent_CerroJohnny_400BP	0.002825	2.636	3828	3597	81760
Mbuti.DG	USA-CA_SantaClemente_800BP.SG	Chile_WesternArchipelago_PuntaSantaAna_6600BP.SG	Aónikenk_SouthContinent_CerroJohnny_400BP	0.001575	2.679	17571	16962	386724
Mbuti.DG	USA_NV_Lovelock_700BP.SG	Chile_WesternArchipelago_PuntaSantaAna_6600BP.SG	Aónikenk_SouthContinent_CerroJohnny_400BP	0.001911	2.702	17773	17026	391011
Mbuti.DG	Quechua.DG	Chile_WesternArchipelago_PuntaSantaAna_6600BP.SG	Aónikenk_SouthContinent_CerroJohnny_400BP	0.001572	2.798	17443	16840	383606
Mbuti.DG	Peru_Lauricocha_5800BP	Chile_WesternArchipelago_PuntaSantaAna_6600BP.SG	Aónikenk_SouthContinent_CerroJohnny_400BP	0.002168	2.896	11677	11123	255572
Mbuti.DG	Nahua.DG	Chile_WesternArchipelago_PuntaSantaAna_6600BP.SG	Aónikenk_SouthContinent_CerroJohnny_400BP	0.001569	2.936	17427	16826	383588
Mbuti.DG	USA-CA_SantaCatalina_800BP.SG	Chile_WesternArchipelago_PuntaSantaAna_6600BP.SG	Aónikenk_SouthContinent_CerroJohnny_400BP	0.002023	2.945	16754	16009	368590
Mbuti.DG	Brazil_CavernadoSumidouro_10000BP.SG	Chile_WesternArchipelago_PuntaSantaAna_6600BP.SG	Aónikenk_SouthContinent_CerroJohnny_400BP	0.001643	2.948	17660	17018	390970
Mbuti.DG	Piapoco.DG	Chile_WesternArchipelago_PuntaSantaAna_6600BP.SG	Aónikenk_SouthContinent_CerroJohnny_400BP	0.001638	2.996	17499	16871	383564
Mbuti.DG	Chane.DG	Chile_WesternArchipelago_PuntaSantaAna_6600BP.SG	Aónikenk_SouthContinent_CerroJohnny_400BP	0.001995	3.041	17602	16837	383027
Mbuti.DG	USA_NV_Lovelock_1900BP.SG	Chile_WesternArchipelago_PuntaSantaAna_6600BP.SG	Aónikenk_SouthContinent_CerroJohnny_400BP	0.001701	3.059	17840	17175	391022
Mbuti.DG	Peru_RioUncallane_1700BP.SG	Chile_WesternArchipelago_PuntaSantaAna_6600BP.SG	Aónikenk_SouthContinent_CerroJohnny_400BP	0.001569	3.077	17911	17297	391034
Mbuti.DG	Brazil_LapaDoSanto_9600BP	Chile_WesternArchipelago_PuntaSantaAna_6600BP.SG	Aónikenk_SouthContinent_CerroJohnny_400BP	0.001598	3.12	17395	16784	382249
Mbuti.DG	Argentina_Aconcagua_500BP.SG	Chile_WesternArchipelago_PuntaSantaAna_6600BP.SG	Aónikenk_SouthContinent_CerroJohnny_400BP	0.002245	3.158	16003	15224	346932
Mbuti.DG	Surui.DG	Chile_WesternArchipelago_PuntaSantaAna_6600BP.SG	Aónikenk_SouthContinent_CerroJohnny_400BP	0.001899	3.165	17577	16848	383572
Mbuti.DG	Botocudo.SG	Chile_WesternArchipelago_PuntaSantaAna_6600BP.SG	Aónikenk_SouthContinent_CerroJohnny_400BP	0.001728	3.214	16133	15482	376736
Mbuti.DG	Mayan.DG	Chile_WesternArchipelago_PuntaSantaAna_6600BP.SG	Aónikenk_SouthContinent_CerroJohnny_400BP	0.001868	3.329	17493	16777	383551
Mbuti.DG	Bahamas_Taino_1000BP.SG	Chile_WesternArchipelago_PuntaSantaAna_6600BP.SG	Aónikenk_SouthContinent_CerroJohnny_400BP	0.00237	3.336	18062	17135	390898
Mbuti.DG	Peru_Lauricocha_8600BP	Chile_WesternArchipelago_PuntaSantaAna_6600BP.SG	Aónikenk_SouthContinent_CerroJohnny_400BP	0.00202	3.338	16953	16201	372205
Mbuti.DG	Karitiana.DG	Chile_WesternArchipelago_PuntaSantaAna_6600BP.SG	Aónikenk_SouthContinent_CerroJohnny_400BP	0.001952	3.583	17953	17189	391028
Mbuti.DG	Peru_Laramate_900BP	Chile_WesternArchipelago_PuntaSantaAna_6600BP.SG	Aónikenk_SouthContinent_CerroJohnny_400BP	0.002031	3.955	17171	16412	373261
Mbuti.DG	Mixtec.DG	Chile_WesternArchipelago_PuntaSantaAna_6600BP.SG	Aónikenk_SouthContinent_CerroJohnny_400BP	0.002199	4.2	17260	16416	383585
Mbuti.DG	Chile_Conchali_700BP	Chile_WesternArchipelago_PuntaSantaAna_6600BP.SG	Aónikenk_SouthContinent_CerroJohnny_400BP	0.002836	4.675	16635	15621	357664
Mbuti.DG	Bolivia_Aymara.SG	Chile_WesternArchipelago_PuntaSantaAna_6600BP.SG	Aónikenk_SouthContinent_CerroJohnny_400BP	0.002155	4.861	17968	17125	391033
Mbuti.DG	Peru_Lauricocha_3500BP	Chile_WesternArchipelago_PuntaSantaAna_6600BP.SG	Aónikenk_SouthContinent_CerroJohnny_400BP	0.003938	5.137	11571	10586	250171
Mbuti.DG	Mexico_Baja_IronSprings_Unknown.SG	Chile_WesternArchipelago_PuntaSantaAna_6600BP.SG	Selknam_NorthTierradelFuego_Grouped_500BP	-0.001969	-1.931	2541	2658	59428
Mbuti.DG	Peru_SMP5_6800BP.SG	Chile_WesternArchipelago_PuntaSantaAna_6600BP.SG	Selknam_NorthTierradelFuego_Grouped_500BP	-0.000997	-0.925	1911	1956	45088
Mbuti.DG	Canada_Lucier_4800BP_500BP.SG	Chile_WesternArchipelago_PuntaSantaAna_6600BP.SG	Selknam_NorthTierradelFuego_Grouped_500BP	-0.000418	-0.859	24986	25225	572826
Mbuti.DG	USA-CA_SanCruz_1000BP.SG	Chile_WesternArchipelago_PuntaSantaAna_6600BP.SG	Selknam_NorthTierradelFuego_Grouped_500BP	1.5e-05	0.027	31016	31005	694773
Mbuti.DG	Canada_MARC1492_400BP.SG	Chile_WesternArchipelago_PuntaSantaAna_6600BP.SG	Selknam_NorthTierradelFuego_Grouped_500BP	0.0002	0.25	4397	4376	101269
Mbuti.DG	USA-AK_USR1_11400BP.SG	Chile_WesternArchipelago_PuntaSantaAna_6600BP.SG	Selknam_NorthTierradelFuego_Grouped_500BP	0.000147	0.28	32136	32028	735487
Mbuti.DG	Mexico_Baja_Comondu_Unknown.SG	Chile_WesternArchipelago_PuntaSantaAna_6600BP.SG	Selknam_NorthTierradelFuego_Grouped_500BP	0.000346	0.304	1744	1730	39375
Mbuti.DG	Brazil_Jabuticabeira2_2000BP	Chile_WesternArchipelago_PuntaSantaAna_6600BP.SG	Selknam_NorthTierradelFuego_Grouped_500BP	0.000296	0.42	5728	5690	127906
Mbuti.DG	USA-CA_SanNicolas_4900BP.SG	Chile_WesternArchipelago_PuntaSantaAna_6600BP.SG	Selknam_NorthTierradelFuego_Grouped_500BP	0.00025	0.505	32277	32097	719001
Mbuti.DG	Argentina_Aconcagua_500BP.SG	Chile_WesternArchipelago_PuntaSantaAna_6600BP.SG	Selknam_NorthTierradelFuego_Grouped_500BP	0.000344	0.611	29399	29175	650089
Mbuti.DG	Belize_MayahakCabPek_9300BP	Chile_WesternArchipelago_PuntaSantaAna_6600BP.SG	Selknam_NorthTierradelFuego_Grouped_500BP	0.000464	0.716	15011	14857	331864
Mbuti.DG	Mexico_Pericues_500BP.SG	Chile_WesternArchipelago_PuntaSantaAna_6600BP.SG	Selknam_NorthTierradelFuego_Grouped_500BP	0.000445	0.748	10760	10652	242920
Mbuti.DG	USA-CA_MainlandChumash_NC_1400BP.SG	Chile_WesternArchipelago_PuntaSantaAna_6600BP.SG	Selknam_NorthTierradelFuego_Grouped_500BP	0.000467	0.758	12725	12590	288357
Mbuti.DG	USA-CA_MainlandChumash_1400BP.SG	Chile_WesternArchipelago_PuntaSantaAna_6600BP.SG	Selknam_NorthTierradelFuego_Grouped_500BP	0.00039	0.839	26871	26636	602281
Mbuti.DG	Canada_BigBar_6000BP.SG	Chile_WesternArchipelago_PuntaSantaAna_6600BP.SG	Selknam_NorthTierradelFuego_Grouped_500BP	0.000566	0.998	22542	22255	507017
Mbuti.DG	USA-CA_SanNicolas_1400BP.SG	Chile_WesternArchipelago_PuntaSantaAna_6600BP.SG	Selknam_NorthTierradelFuego_Grouped_500BP	0.000424	1.015	32041	31737	715315
Mbuti.DG	USA-AK_USR2_11400BP.SG	Chile_WesternArchipelago_PuntaSantaAna_6600BP.SG	Selknam_NorthTierradelFuego_Grouped_500BP	0.000894	1.055	4085	4002	92981
Mbuti.DG	Peru_Cuncaicha_4200BP	Chile_WesternArchipelago_PuntaSantaAna_6600BP.SG	Selknam_NorthTierradelFuego_Grouped_500BP	0.000599	1.056	29251	28862	648042
Mbuti.DG	USA-CA_SantaClemente_800BP.SG	Chile_WesternArchipelago_PuntaSantaAna_6600BP.SG	Selknam_NorthTierradelFuego_Grouped_500BP	0.000488	1.061	32698	32344	726332
Mbuti.DG	Peru_Kaillachuro_Unknown.SG	Chile_WesternArchipelago_PuntaSantaAna_6600BP.SG	Selknam_NorthTierradelFuego_Grouped_500BP	0.000813	1.207	9389	9220	208256
Mbuti.DG	Mexico_Pericues_Unknown.SG	Chile_WesternArchipelago_PuntaSantaAna_6600BP.SG	Selknam_NorthTierradelFuego_Grouped_500BP	0.000887	1.237	8042	7882	179983
Mbuti.DG	USA-CA_SanFranciscoBay_300BP.SG	Chile_WesternArchipelago_PuntaSantaAna_6600BP.SG	Selknam_NorthTierradelFuego_Grouped_500BP	0.000871	1.255	8584	8419	190057
Mbuti.DG	USA-MT_Anzick_12800BP.SG	Chile_WesternArchipelago_PuntaSantaAna_6600BP.SG	Selknam_NorthTierradelFuego_Grouped_500BP	0.000785	1.263	33168	32591	734240
Mbuti.DG	USA-MT_Anzick_12800BP.SG_realign	Chile_WesternArchipelago_PuntaSantaAna_6600BP.SG	Selknam_NorthTierradelFuego_Grouped_500BP	0.000849	1.389	33162	32538	733868
Mbuti.DG	Canada_939_6000BP.SG	Chile_WesternArchipelago_PuntaSantaAna_6600BP.SG	Selknam_NorthTierradelFuego_Grouped_500BP	0.000867	1.396	10809	10599	241659
Mbuti.DG	Brazil_Moraes_5800BP	Chile_WesternArchipelago_PuntaSantaAna_6600BP.SG	Selknam_NorthTierradelFuego_Grouped_500BP	0.001014	1.427	10058	9831	223806
Mbuti.DG	Cree.DG	Chile_WesternArchipelago_PuntaSantaAna_6600BP.SG	Selknam_NorthTierradelFuego_Grouped_500BP	0.000567	1.498	31487	31079	720874
Mbuti.DG	Aymara.SG	Chile_WesternArchipelago_PuntaSantaAna_6600BP.SG	Selknam_NorthTierradelFuego_Grouped_500BP	0.000861	1.539	33413	32780	734972
Mbuti.DG	Yukpa.SG	Chile_WesternArchipelago_PuntaSantaAna_6600BP.SG	Selknam_NorthTierradelFuego_Grouped_500BP	0.000852	1.542	33463	32837	734809
Mbuti.DG	Peru_Lauricocha_5800BP	Chile_WesternArchipelago_PuntaSantaAna_6600BP.SG	Selknam_NorthTierradelFuego_Grouped_500BP	0.000932	1.555	20983	20551	463485
Mbuti.DG	Brazil_Laranjal_6700BP	Chile_WesternArchipelago_PuntaSantaAna_6600BP.SG	Selknam_NorthTierradelFuego_Grouped_500BP	0.000825	1.585	19684	19323	437699
Mbuti.DG	Nahua.DG	Chile_WesternArchipelago_PuntaSantaAna_6600BP.SG	Selknam_NorthTierradelFuego_Grouped_500BP	0.000654	1.588	32481	32010	720849
Mbuti.DG	Mayan.SG	Chile_WesternArchipelago_PuntaSantaAna_6600BP.SG	Selknam_NorthTierradelFuego_Grouped_500BP	0.000816	1.59	32727	32129	733522
Mbuti.DG	Huichol.SG	Chile_WesternArchipelago_PuntaSantaAna_6600BP.SG	Selknam_NorthTierradelFuego_Grouped_500BP	0.00083	1.603	33156	32546	735015
Mbuti.DG	USA_NV_SpiritCave_10000BP.SG	Chile_WesternArchipelago_PuntaSantaAna_6600BP.SG	Selknam_NorthTierradelFuego_Grouped_500BP	0.000883	1.626	33227	32578	735478
Mbuti.DG	Peru_Cuncaicha_9000BP	Chile_WesternArchipelago_PuntaSantaAna_6600BP.SG	Selknam_NorthTierradelFuego_Grouped_500BP	0.000949	1.627	29541	28922	651777
Mbuti.DG	Belize_SakiTzul_7400BP	Chile_WesternArchipelago_PuntaSantaAna_6600BP.SG	Selknam_NorthTierradelFuego_Grouped_500BP	0.0009	1.658	19807	19415	435669
Mbuti.DG	Chipewyan.DG	Chile_WesternArchipelago_PuntaSantaAna_6600BP.SG	Selknam_NorthTierradelFuego_Grouped_500BP	0.000743	1.678	32082	31547	720855
Mbuti.DG	Brazil_CavernadoSumidouro_10000BP.SG	Chile_WesternArchipelago_PuntaSantaAna_6600BP.SG	Selknam_NorthTierradelFuego_Grouped_500BP	0.000781	1.752	32944	32369	735387
Mbuti.DG	Peru_RioUncallane_1700BP.SG	Chile_WesternArchipelago_PuntaSantaAna_6600BP.SG	Selknam_NorthTierradelFuego_Grouped_500BP	0.000714	1.755	33495	32970	735545
Mbuti.DG	Brazil_LapaDoSanto_9600BP	Chile_WesternArchipelago_PuntaSantaAna_6600BP.SG	Selknam_NorthTierradelFuego_Grouped_500BP	0.000713	1.772	32362	31851	716338
Mbuti.DG	Quechua.DG	Chile_WesternArchipelago_PuntaSantaAna_6600BP.SG	Selknam_NorthTierradelFuego_Grouped_500BP	0.00077	1.789	32632	32077	720877
Mbuti.DG	Surui.DG	Chile_WesternArchipelago_PuntaSantaAna_6600BP.SG	Selknam_NorthTierradelFuego_Grouped_500BP	0.000892	1.856	32786	32143	720826
Mbuti.DG	Tsimshian.SG	Chile_WesternArchipelago_PuntaSantaAna_6600BP.SG	Selknam_NorthTierradelFuego_Grouped_500BP	0.000973	1.906	32430	31714	735265
Mbuti.DG	Pima.DG	Chile_WesternArchipelago_PuntaSantaAna_6600BP.SG	Selknam_NorthTierradelFuego_Grouped_500BP	0.000869	1.949	32539	31913	720832
Mbuti.DG	Chile_LosRieles_10900BP	Chile_WesternArchipelago_PuntaSantaAna_6600BP.SG	Selknam_NorthTierradelFuego_Grouped_500BP	0.001223	1.955	27114	26389	592587
Mbuti.DG	Mixe.DG	Chile_WesternArchipelago_PuntaSantaAna_6600BP.SG	Selknam_NorthTierradelFuego_Grouped_500BP	0.000831	1.989	32583	31984	720891
Mbuti.DG	Argentina_LagunaToro_2400BP	Chile_WesternArchipelago_PuntaSantaAna_6600BP.SG	Selknam_NorthTierradelFuego_Grouped_500BP	0.00153	1.99	6707	6485	144756
Mbuti.DG	USA-WA_Kennewick_8800BP.SG	Chile_WesternArchipelago_PuntaSantaAna_6600BP.SG	Selknam_NorthTierradelFuego_Grouped_500BP	0.001205	2.064	17511	17039	391613
Mbuti.DG	Zapotec.DG	Chile_WesternArchipelago_PuntaSantaAna_6600BP.SG	Selknam_NorthTierradelFuego_Grouped_500BP	0.000933	2.142	32545	31872	720833
Mbuti.DG	Chane.DG	Chile_WesternArchipelago_PuntaSantaAna_6600BP.SG	Selknam_NorthTierradelFuego_Grouped_500BP	0.001099	2.148	32787	31997	719774
Mbuti.DG	Bahamas_Taino_1000BP.SG	Chile_WesternArchipelago_PuntaSantaAna_6600BP.SG	Selknam_NorthTierradelFuego_Grouped_500BP	0.001252	2.229	33578	32658	735220
Mbuti.DG	USA_NV_Lovelock_1900BP.SG	Chile_WesternArchipelago_PuntaSantaAna_6600BP.SG	Selknam_NorthTierradelFuego_Grouped_500BP	0.000965	2.277	33360	32650	735516
Mbuti.DG	Mayan.DG	Chile_WesternArchipelago_PuntaSantaAna_6600BP.SG	Selknam_NorthTierradelFuego_Grouped_500BP	0.001026	2.317	32747	32008	720777
Mbuti.DG	Piapoco.DG	Chile_WesternArchipelago_PuntaSantaAna_6600BP.SG	Selknam_NorthTierradelFuego_Grouped_500BP	0.001061	2.32	32770	32005	720802
Mbuti.DG	Peru_Lauricocha_8600BP	Chile_WesternArchipelago_PuntaSantaAna_6600BP.SG	Selknam_NorthTierradelFuego_Grouped_500BP	0.001114	2.341	31308	30538	690991
Mbuti.DG	USA_NV_Lovelock_700BP.SG	Chile_WesternArchipelago_PuntaSantaAna_6600BP.SG	Selknam_NorthTierradelFuego_Grouped_500BP	0.001267	2.372	33452	32520	735474
Mbuti.DG	USA-CA_SanMiguel_700BP.SG	Chile_WesternArchipelago_PuntaSantaAna_6600BP.SG	Selknam_NorthTierradelFuego_Grouped_500BP	0.001364	2.538	29114	28241	640116
Mbuti.DG	USA-CA_SantaCatalina_800BP.SG	Chile_WesternArchipelago_PuntaSantaAna_6600BP.SG	Selknam_NorthTierradelFuego_Grouped_500BP	0.001343	2.557	31279	30352	691025
Mbuti.DG	Botocudo.SG	Chile_WesternArchipelago_PuntaSantaAna_6600BP.SG	Selknam_NorthTierradelFuego_Grouped_500BP	0.001091	2.639	29986	29215	707080
Mbuti.DG	Mixtec.DG	Chile_WesternArchipelago_PuntaSantaAna_6600BP.SG	Selknam_NorthTierradelFuego_Grouped_500BP	0.001125	2.706	32121	31310	720831
Mbuti.DG	Peru_LaGalgada_4100BP	Chile_WesternArchipelago_PuntaSantaAna_6600BP.SG	Selknam_NorthTierradelFuego_Grouped_500BP	0.001803	3.173	30039	28860	653680
Mbuti.DG	Bolivia_Aymara.SG	Chile_WesternArchipelago_PuntaSantaAna_6600BP.SG	Selknam_NorthTierradelFuego_Grouped_500BP	0.001195	3.458	33538	32659	735559
Mbuti.DG	Karitiana.DG	Chile_WesternArchipelago_PuntaSantaAna_6600BP.SG	Selknam_NorthTierradelFuego_Grouped_500BP	0.001474	3.506	33661	32577	735541
Mbuti.DG	Peru_Lauricocha_3500BP	Chile_WesternArchipelago_PuntaSantaAna_6600BP.SG	Selknam_NorthTierradelFuego_Grouped_500BP	0.002168	3.635	20557	19578	451300
Mbuti.DG	Peru_Laramate_900BP	Chile_WesternArchipelago_PuntaSantaAna_6600BP.SG	Selknam_NorthTierradelFuego_Grouped_500BP	0.001637	4.111	32042	30897	699179
Mbuti.DG	Chile_Conchali_700BP	Chile_WesternArchipelago_PuntaSantaAna_6600BP.SG	Selknam_NorthTierradelFuego_Grouped_500BP	0.002615	5.333	30903	29165	664685
Mbuti.DG	Mexico_Baja_IronSprings_Unknown.SG	Chile_WesternArchipelago_PuntaSantaAna_6600BP.SG	Selknam_FaroMendez_100BP	-0.003514	-2.801	1757	1906	42448
Mbuti.DG	USA-CA_MainlandChumash_1400BP.SG	Chile_WesternArchipelago_PuntaSantaAna_6600BP.SG	Selknam_FaroMendez_100BP	-0.000528	-0.872	18895	19121	427334
Mbuti.DG	Peru_SMP5_6800BP.SG	Chile_WesternArchipelago_PuntaSantaAna_6600BP.SG	Selknam_FaroMendez_100BP	-0.000912	-0.618	1369	1398	31884
Mbuti.DG	Brazil_Jabuticabeira2_2000BP	Chile_WesternArchipelago_PuntaSantaAna_6600BP.SG	Selknam_FaroMendez_100BP	-0.000287	-0.318	4221	4248	93904
Mbuti.DG	Brazil_Laranjal_6700BP	Chile_WesternArchipelago_PuntaSantaAna_6600BP.SG	Selknam_FaroMendez_100BP	-0.000181	-0.269	14426	14485	321968
Mbuti.DG	Canada_Lucier_4800BP_500BP.SG	Chile_WesternArchipelago_PuntaSantaAna_6600BP.SG	Selknam_FaroMendez_100BP	-5.6e-05	-0.089	17884	17907	405606
Mbuti.DG	Canada_939_6000BP.SG	Chile_WesternArchipelago_PuntaSantaAna_6600BP.SG	Selknam_FaroMendez_100BP	-7.2e-05	-0.086	7602	7614	172687
Mbuti.DG	Mayan.SG	Chile_WesternArchipelago_PuntaSantaAna_6600BP.SG	Selknam_FaroMendez_100BP	-1e-06	-0.001	23038	23039	518609
Mbuti.DG	USA-AK_USR1_11400BP.SG	Chile_WesternArchipelago_PuntaSantaAna_6600BP.SG	Selknam_FaroMendez_100BP	3.8e-05	0.058	22798	22778	519578
Mbuti.DG	Peru_Cuncaicha_4200BP	Chile_WesternArchipelago_PuntaSantaAna_6600BP.SG	Selknam_FaroMendez_100BP	5.8e-05	0.082	20813	20786	460472
Mbuti.DG	USA-CA_SanNicolas_4900BP.SG	Chile_WesternArchipelago_PuntaSantaAna_6600BP.SG	Selknam_FaroMendez_100BP	8.5e-05	0.135	22957	22914	508632
Mbuti.DG	USA-MT_Anzick_12800BP.SG	Chile_WesternArchipelago_PuntaSantaAna_6600BP.SG	Selknam_FaroMendez_100BP	0.000129	0.169	23376	23309	518505
Mbuti.DG	Argentina_Aconcagua_500BP.SG	Chile_WesternArchipelago_PuntaSantaAna_6600BP.SG	Selknam_FaroMendez_100BP	0.000116	0.169	20875	20821	460127
Mbuti.DG	USA-CA_SanCruz_1000BP.SG	Chile_WesternArchipelago_PuntaSantaAna_6600BP.SG	Selknam_FaroMendez_100BP	0.000135	0.198	22022	21955	491370
Mbuti.DG	Cree.DG	Chile_WesternArchipelago_PuntaSantaAna_6600BP.SG	Selknam_FaroMendez_100BP	0.000127	0.261	22269	22204	509622
Mbuti.DG	USA-MT_Anzick_12800BP.SG_realign	Chile_WesternArchipelago_PuntaSantaAna_6600BP.SG	Selknam_FaroMendez_100BP	0.000222	0.291	23412	23297	518194
Mbuti.DG	Surui.DG	Chile_WesternArchipelago_PuntaSantaAna_6600BP.SG	Selknam_FaroMendez_100BP	0.000184	0.305	23138	23044	509574
Mbuti.DG	USA-CA_SantaClemente_800BP.SG	Chile_WesternArchipelago_PuntaSantaAna_6600BP.SG	Selknam_FaroMendez_100BP	0.000182	0.309	23032	22939	513757
Mbuti.DG	USA-AK_USR2_11400BP.SG	Chile_WesternArchipelago_PuntaSantaAna_6600BP.SG	Selknam_FaroMendez_100BP	0.000417	0.367	2872	2845	65411
Mbuti.DG	Mexico_Pericues_500BP.SG	Chile_WesternArchipelago_PuntaSantaAna_6600BP.SG	Selknam_FaroMendez_100BP	0.000289	0.376	7504	7455	170477
Mbuti.DG	Chipewyan.DG	Chile_WesternArchipelago_PuntaSantaAna_6600BP.SG	Selknam_FaroMendez_100BP	0.000211	0.379	22619	22512	509608
Mbuti.DG	Aymara.SG	Chile_WesternArchipelago_PuntaSantaAna_6600BP.SG	Selknam_FaroMendez_100BP	0.000287	0.423	23518	23369	519353
Mbuti.DG	Yukpa.SG	Chile_WesternArchipelago_PuntaSantaAna_6600BP.SG	Selknam_FaroMendez_100BP	0.000303	0.438	23575	23417	519258
Mbuti.DG	Mexico_Pericues_Unknown.SG	Chile_WesternArchipelago_PuntaSantaAna_6600BP.SG	Selknam_FaroMendez_100BP	0.000428	0.444	5671	5616	128091
Mbuti.DG	Mexico_Baja_Comondu_Unknown.SG	Chile_WesternArchipelago_PuntaSantaAna_6600BP.SG	Selknam_FaroMendez_100BP	0.000753	0.473	1295	1274	28198
Mbuti.DG	Nahua.DG	Chile_WesternArchipelago_PuntaSantaAna_6600BP.SG	Selknam_FaroMendez_100BP	0.00027	0.495	22964	22827	509606
Mbuti.DG	USA-CA_MainlandChumash_NC_1400BP.SG	Chile_WesternArchipelago_PuntaSantaAna_6600BP.SG	Selknam_FaroMendez_100BP	0.000405	0.518	9099	9017	203747
Mbuti.DG	Belize_MayahakCabPek_9300BP	Chile_WesternArchipelago_PuntaSantaAna_6600BP.SG	Selknam_FaroMendez_100BP	0.000434	0.528	11389	11281	249682
Mbuti.DG	Peru_RioUncallane_1700BP.SG	Chile_WesternArchipelago_PuntaSantaAna_6600BP.SG	Selknam_FaroMendez_100BP	0.000322	0.631	23655	23487	519622
Mbuti.DG	Canada_MARC1492_400BP.SG	Chile_WesternArchipelago_PuntaSantaAna_6600BP.SG	Selknam_FaroMendez_100BP	0.000664	0.66	3112	3065	70936
Mbuti.DG	Canada_BigBar_6000BP.SG	Chile_WesternArchipelago_PuntaSantaAna_6600BP.SG	Selknam_FaroMendez_100BP	0.000465	0.661	15997	15830	359586
Mbuti.DG	Peru_Lauricocha_5800BP	Chile_WesternArchipelago_PuntaSantaAna_6600BP.SG	Selknam_FaroMendez_100BP	0.000491	0.669	15311	15145	338743
Mbuti.DG	USA-CA_SantaCatalina_800BP.SG	Chile_WesternArchipelago_PuntaSantaAna_6600BP.SG	Selknam_FaroMendez_100BP	0.000492	0.706	21974	21733	489401
Mbuti.DG	Belize_SakiTzul_7400BP	Chile_WesternArchipelago_PuntaSantaAna_6600BP.SG	Selknam_FaroMendez_100BP	0.00051	0.73	14524	14361	319240
Mbuti.DG	Quechua.DG	Chile_WesternArchipelago_PuntaSantaAna_6600BP.SG	Selknam_FaroMendez_100BP	0.000413	0.741	23087	22876	509622
Mbuti.DG	Zapotec.DG	Chile_WesternArchipelago_PuntaSantaAna_6600BP.SG	Selknam_FaroMendez_100BP	0.000423	0.777	22978	22763	509584
Mbuti.DG	Peru_Cuncaicha_9000BP	Chile_WesternArchipelago_PuntaSantaAna_6600BP.SG	Selknam_FaroMendez_100BP	0.000588	0.783	21217	20943	465359
Mbuti.DG	Mixtec.DG	Chile_WesternArchipelago_PuntaSantaAna_6600BP.SG	Selknam_FaroMendez_100BP	0.000414	0.803	22579	22368	509585
Mbuti.DG	Pima.DG	Chile_WesternArchipelago_PuntaSantaAna_6600BP.SG	Selknam_FaroMendez_100BP	0.000447	0.811	22994	22766	509596
Mbuti.DG	Brazil_CavernadoSumidouro_10000BP.SG	Chile_WesternArchipelago_PuntaSantaAna_6600BP.SG	Selknam_FaroMendez_100BP	0.000445	0.848	23293	23062	519551
Mbuti.DG	Huichol.SG	Chile_WesternArchipelago_PuntaSantaAna_6600BP.SG	Selknam_FaroMendez_100BP	0.000588	0.92	23400	23094	519397
Mbuti.DG	Chile_LosRieles_10900BP	Chile_WesternArchipelago_PuntaSantaAna_6600BP.SG	Selknam_FaroMendez_100BP	0.000742	0.95	19613	19293	431111
Mbuti.DG	Mixe.DG	Chile_WesternArchipelago_PuntaSantaAna_6600BP.SG	Selknam_FaroMendez_100BP	0.000528	0.973	23055	22786	509622
Mbuti.DG	USA-CA_SanNicolas_1400BP.SG	Chile_WesternArchipelago_PuntaSantaAna_6600BP.SG	Selknam_FaroMendez_100BP	0.000521	0.975	22802	22539	506011
Mbuti.DG	USA-WA_Kennewick_8800BP.SG	Chile_WesternArchipelago_PuntaSantaAna_6600BP.SG	Selknam_FaroMendez_100BP	0.000721	0.978	12346	12144	279139
Mbuti.DG	USA_NV_Lovelock_700BP.SG	Chile_WesternArchipelago_PuntaSantaAna_6600BP.SG	Selknam_FaroMendez_100BP	0.000663	1.018	23529	23185	519579
Mbuti.DG	Peru_LaGalgada_4100BP	Chile_WesternArchipelago_PuntaSantaAna_6600BP.SG	Selknam_FaroMendez_100BP	0.000798	1.088	21399	21025	468849
Mbuti.DG	Argentina_LagunaToro_2400BP	Chile_WesternArchipelago_PuntaSantaAna_6600BP.SG	Selknam_FaroMendez_100BP	0.001117	1.091	4944	4825	106927
Mbuti.DG	Brazil_LapaDoSanto_9600BP	Chile_WesternArchipelago_PuntaSantaAna_6600BP.SG	Selknam_FaroMendez_100BP	0.00063	1.231	23016	22696	507371
Mbuti.DG	USA-CA_SanMiguel_700BP.SG	Chile_WesternArchipelago_PuntaSantaAna_6600BP.SG	Selknam_FaroMendez_100BP	0.000913	1.289	20559	20144	454198
Mbuti.DG	Peru_Kaillachuro_Unknown.SG	Chile_WesternArchipelago_PuntaSantaAna_6600BP.SG	Selknam_FaroMendez_100BP	0.001138	1.294	6761	6593	148070
Mbuti.DG	USA-CA_SanFranciscoBay_300BP.SG	Chile_WesternArchipelago_PuntaSantaAna_6600BP.SG	Selknam_FaroMendez_100BP	0.001192	1.307	6185	6023	136086
Mbuti.DG	Piapoco.DG	Chile_WesternArchipelago_PuntaSantaAna_6600BP.SG	Selknam_FaroMendez_100BP	0.000779	1.385	23175	22777	509559
Mbuti.DG	USA_NV_SpiritCave_10000BP.SG	Chile_WesternArchipelago_PuntaSantaAna_6600BP.SG	Selknam_FaroMendez_100BP	0.001002	1.422	23596	23076	519595
Mbuti.DG	USA_NV_Lovelock_1900BP.SG	Chile_WesternArchipelago_PuntaSantaAna_6600BP.SG	Selknam_FaroMendez_100BP	0.000773	1.426	23600	23198	519610
Mbuti.DG	Chane.DG	Chile_WesternArchipelago_PuntaSantaAna_6600BP.SG	Selknam_FaroMendez_100BP	0.000965	1.479	23267	22776	508856
Mbuti.DG	Mayan.DG	Chile_WesternArchipelago_PuntaSantaAna_6600BP.SG	Selknam_FaroMendez_100BP	0.000846	1.515	23202	22770	509554
Mbuti.DG	Tsimshian.SG	Chile_WesternArchipelago_PuntaSantaAna_6600BP.SG	Selknam_FaroMendez_100BP	0.000996	1.559	23000	22483	519447
Mbuti.DG	Brazil_Moraes_5800BP	Chile_WesternArchipelago_PuntaSantaAna_6600BP.SG	Selknam_FaroMendez_100BP	0.001434	1.57	7539	7300	166724
Mbuti.DG	Peru_Lauricocha_8600BP	Chile_WesternArchipelago_PuntaSantaAna_6600BP.SG	Selknam_FaroMendez_100BP	0.000967	1.638	22415	21937	494291
Mbuti.DG	Botocudo.SG	Chile_WesternArchipelago_PuntaSantaAna_6600BP.SG	Selknam_FaroMendez_100BP	0.000903	1.718	21351	20899	499603
Mbuti.DG	Karitiana.DG	Chile_WesternArchipelago_PuntaSantaAna_6600BP.SG	Selknam_FaroMendez_100BP	0.001014	1.88	23740	23213	519622
Mbuti.DG	Bahamas_Taino_1000BP.SG	Chile_WesternArchipelago_PuntaSantaAna_6600BP.SG	Selknam_FaroMendez_100BP	0.001405	1.978	23907	23178	519441
Mbuti.DG	Bolivia_Aymara.SG	Chile_WesternArchipelago_PuntaSantaAna_6600BP.SG	Selknam_FaroMendez_100BP	0.000867	1.982	23731	23280	519633
Mbuti.DG	Peru_Lauricocha_3500BP	Chile_WesternArchipelago_PuntaSantaAna_6600BP.SG	Selknam_FaroMendez_100BP	0.001598	2.162	15014	14486	330609
Mbuti.DG	Peru_Laramate_900BP	Chile_WesternArchipelago_PuntaSantaAna_6600BP.SG	Selknam_FaroMendez_100BP	0.001136	2.221	22667	22105	494776
Mbuti.DG	Chile_Conchali_700BP	Chile_WesternArchipelago_PuntaSantaAna_6600BP.SG	Selknam_FaroMendez_100BP	0.001711	2.775	21875	21066	472801
Mbuti.DG	Mexico_Baja_IronSprings_Unknown.SG	Chile_WesternArchipelago_PuntaSantaAna_6600BP.SG	Haush_MitrePeninsula_Grouped_400BP	-0.000762	-0.757	2459	2502	57208
Mbuti.DG	Canada_Lucier_4800BP_500BP.SG	Chile_WesternArchipelago_PuntaSantaAna_6600BP.SG	Haush_MitrePeninsula_Grouped_400BP	-0.000335	-0.678	24265	24451	555355
Mbuti.DG	USA-CA_SanCruz_1000BP.SG	Chile_WesternArchipelago_PuntaSantaAna_6600BP.SG	Haush_MitrePeninsula_Grouped_400BP	-0.000331	-0.603	29990	30213	673915
Mbuti.DG	Peru_SMP5_6800BP.SG	Chile_WesternArchipelago_PuntaSantaAna_6600BP.SG	Haush_MitrePeninsula_Grouped_400BP	-0.000565	-0.495	1876	1901	43513
Mbuti.DG	Mexico_Baja_Comondu_Unknown.SG	Chile_WesternArchipelago_PuntaSantaAna_6600BP.SG	Haush_MitrePeninsula_Grouped_400BP	-0.00023	-0.193	1692	1700	38207
Mbuti.DG	Canada_MARC1492_400BP.SG	Chile_WesternArchipelago_PuntaSantaAna_6600BP.SG	Haush_MitrePeninsula_Grouped_400BP	0.000108	0.133	4355	4344	99620
Mbuti.DG	USA-CA_SanNicolas_4900BP.SG	Chile_WesternArchipelago_PuntaSantaAna_6600BP.SG	Haush_MitrePeninsula_Grouped_400BP	0.000149	0.29	31261	31156	697038
Mbuti.DG	USA-CA_SanFranciscoBay_300BP.SG	Chile_WesternArchipelago_PuntaSantaAna_6600BP.SG	Haush_MitrePeninsula_Grouped_400BP	0.00032	0.451	8234	8176	183198
Mbuti.DG	USA-AK_USR1_11400BP.SG	Chile_WesternArchipelago_PuntaSantaAna_6600BP.SG	Haush_MitrePeninsula_Grouped_400BP	0.000239	0.454	31262	31091	713015
Mbuti.DG	Cree.DG	Chile_WesternArchipelago_PuntaSantaAna_6600BP.SG	Haush_MitrePeninsula_Grouped_400BP	0.000205	0.531	30469	30325	698955
Mbuti.DG	Mexico_Pericues_Unknown.SG	Chile_WesternArchipelago_PuntaSantaAna_6600BP.SG	Haush_MitrePeninsula_Grouped_400BP	0.000402	0.565	7747	7676	174610
Mbuti.DG	USA-CA_MainlandChumash_NC_1400BP.SG	Chile_WesternArchipelago_PuntaSantaAna_6600BP.SG	Haush_MitrePeninsula_Grouped_400BP	0.00037	0.607	12468	12364	280786
Mbuti.DG	USA-MT_Anzick_12800BP.SG_realign	Chile_WesternArchipelago_PuntaSantaAna_6600BP.SG	Haush_MitrePeninsula_Grouped_400BP	0.0004	0.685	32043	31758	711558
Mbuti.DG	Peru_Cuncaicha_9000BP	Chile_WesternArchipelago_PuntaSantaAna_6600BP.SG	Haush_MitrePeninsula_Grouped_400BP	0.000409	0.715	28822	28561	636445
Mbuti.DG	Argentina_Aconcagua_500BP.SG	Chile_WesternArchipelago_PuntaSantaAna_6600BP.SG	Haush_MitrePeninsula_Grouped_400BP	0.000451	0.797	28624	28339	631006
Mbuti.DG	Belize_MayahakCabPek_9300BP	Chile_WesternArchipelago_PuntaSantaAna_6600BP.SG	Haush_MitrePeninsula_Grouped_400BP	0.000542	0.845	14812	14636	325489
Mbuti.DG	USA-CA_MainlandChumash_1400BP.SG	Chile_WesternArchipelago_PuntaSantaAna_6600BP.SG	Haush_MitrePeninsula_Grouped_400BP	0.000399	0.849	26157	25924	584297
Mbuti.DG	Peru_Kaillachuro_Unknown.SG	Chile_WesternArchipelago_PuntaSantaAna_6600BP.SG	Haush_MitrePeninsula_Grouped_400BP	0.000595	0.863	9059	8939	202013
Mbuti.DG	Brazil_Jabuticabeira2_2000BP	Chile_WesternArchipelago_PuntaSantaAna_6600BP.SG	Haush_MitrePeninsula_Grouped_400BP	0.000633	0.882	5683	5603	125719
Mbuti.DG	USA-MT_Anzick_12800BP.SG	Chile_WesternArchipelago_PuntaSantaAna_6600BP.SG	Haush_MitrePeninsula_Grouped_400BP	0.000545	0.916	32097	31710	711898
Mbuti.DG	USA-AK_USR2_11400BP.SG	Chile_WesternArchipelago_PuntaSantaAna_6600BP.SG	Haush_MitrePeninsula_Grouped_400BP	0.00079	0.936	3960	3889	90534
Mbuti.DG	Pima.DG	Chile_WesternArchipelago_PuntaSantaAna_6600BP.SG	Haush_MitrePeninsula_Grouped_400BP	0.000456	1.034	31398	31080	698910
Mbuti.DG	Canada_939_6000BP.SG	Chile_WesternArchipelago_PuntaSantaAna_6600BP.SG	Haush_MitrePeninsula_Grouped_400BP	0.000679	1.065	10385	10226	233679
Mbuti.DG	USA-CA_SanMiguel_700BP.SG	Chile_WesternArchipelago_PuntaSantaAna_6600BP.SG	Haush_MitrePeninsula_Grouped_400BP	0.000619	1.145	28038	27653	621265
Mbuti.DG	Mexico_Pericues_500BP.SG	Chile_WesternArchipelago_PuntaSantaAna_6600BP.SG	Haush_MitrePeninsula_Grouped_400BP	0.0007	1.156	10546	10379	237930
Mbuti.DG	Bahamas_Taino_1000BP.SG	Chile_WesternArchipelago_PuntaSantaAna_6600BP.SG	Haush_MitrePeninsula_Grouped_400BP	0.000665	1.18	32405	31931	712784
Mbuti.DG	Nahua.DG	Chile_WesternArchipelago_PuntaSantaAna_6600BP.SG	Haush_MitrePeninsula_Grouped_400BP	0.000536	1.239	31444	31069	698922
Mbuti.DG	Mixe.DG	Chile_WesternArchipelago_PuntaSantaAna_6600BP.SG	Haush_MitrePeninsula_Grouped_400BP	0.000536	1.239	31516	31142	698965
Mbuti.DG	Chipewyan.DG	Chile_WesternArchipelago_PuntaSantaAna_6600BP.SG	Haush_MitrePeninsula_Grouped_400BP	0.000563	1.271	31091	30697	698932
Mbuti.DG	Surui.DG	Chile_WesternArchipelago_PuntaSantaAna_6600BP.SG	Haush_MitrePeninsula_Grouped_400BP	0.000623	1.301	31712	31277	698901
Mbuti.DG	USA-CA_SanNicolas_1400BP.SG	Chile_WesternArchipelago_PuntaSantaAna_6600BP.SG	Haush_MitrePeninsula_Grouped_400BP	0.000546	1.32	31112	30733	693477
Mbuti.DG	USA-CA_SantaClemente_800BP.SG	Chile_WesternArchipelago_PuntaSantaAna_6600BP.SG	Haush_MitrePeninsula_Grouped_400BP	0.000628	1.344	31785	31343	704394
Mbuti.DG	Aymara.SG	Chile_WesternArchipelago_PuntaSantaAna_6600BP.SG	Haush_MitrePeninsula_Grouped_400BP	0.000792	1.369	32444	31880	712521
Mbuti.DG	Peru_Lauricocha_5800BP	Chile_WesternArchipelago_PuntaSantaAna_6600BP.SG	Haush_MitrePeninsula_Grouped_400BP	0.000857	1.437	20398	20011	451861
Mbuti.DG	Brazil_CavernadoSumidouro_10000BP.SG	Chile_WesternArchipelago_PuntaSantaAna_6600BP.SG	Haush_MitrePeninsula_Grouped_400BP	0.000659	1.49	31933	31463	712933
Mbuti.DG	Zapotec.DG	Chile_WesternArchipelago_PuntaSantaAna_6600BP.SG	Haush_MitrePeninsula_Grouped_400BP	0.000633	1.491	31483	31041	698906
Mbuti.DG	Canada_BigBar_6000BP.SG	Chile_WesternArchipelago_PuntaSantaAna_6600BP.SG	Haush_MitrePeninsula_Grouped_400BP	0.000857	1.545	21927	21506	491619
Mbuti.DG	Yukpa.SG	Chile_WesternArchipelago_PuntaSantaAna_6600BP.SG	Haush_MitrePeninsula_Grouped_400BP	0.000895	1.622	32458	31821	712339
Mbuti.DG	Peru_RioUncallane_1700BP.SG	Chile_WesternArchipelago_PuntaSantaAna_6600BP.SG	Haush_MitrePeninsula_Grouped_400BP	0.000666	1.638	32466	31991	713083
Mbuti.DG	Brazil_Moraes_5800BP	Chile_WesternArchipelago_PuntaSantaAna_6600BP.SG	Haush_MitrePeninsula_Grouped_400BP	0.001176	1.675	9903	9645	219525
Mbuti.DG	Belize_SakiTzul_7400BP	Chile_WesternArchipelago_PuntaSantaAna_6600BP.SG	Haush_MitrePeninsula_Grouped_400BP	0.000938	1.693	19466	19065	427931
Mbuti.DG	Tsimshian.SG	Chile_WesternArchipelago_PuntaSantaAna_6600BP.SG	Haush_MitrePeninsula_Grouped_400BP	0.000897	1.727	31425	30786	712821
Mbuti.DG	Chile_LosRieles_10900BP	Chile_WesternArchipelago_PuntaSantaAna_6600BP.SG	Haush_MitrePeninsula_Grouped_400BP	0.00108	1.744	26506	25880	579486
Mbuti.DG	Quechua.DG	Chile_WesternArchipelago_PuntaSantaAna_6600BP.SG	Haush_MitrePeninsula_Grouped_400BP	0.00077	1.785	31644	31106	698951
Mbuti.DG	Huichol.SG	Chile_WesternArchipelago_PuntaSantaAna_6600BP.SG	Haush_MitrePeninsula_Grouped_400BP	0.000969	1.866	32254	31564	712559
Mbuti.DG	USA_NV_SpiritCave_10000BP.SG	Chile_WesternArchipelago_PuntaSantaAna_6600BP.SG	Haush_MitrePeninsula_Grouped_400BP	0.001026	1.875	32320	31588	713017
Mbuti.DG	USA-WA_Kennewick_8800BP.SG	Chile_WesternArchipelago_PuntaSantaAna_6600BP.SG	Haush_MitrePeninsula_Grouped_400BP	0.001176	1.943	16853	16409	377798
Mbuti.DG	USA-CA_SantaCatalina_800BP.SG	Chile_WesternArchipelago_PuntaSantaAna_6600BP.SG	Haush_MitrePeninsula_Grouped_400BP	0.001071	1.948	30244	29526	670164
Mbuti.DG	Mixtec.DG	Chile_WesternArchipelago_PuntaSantaAna_6600BP.SG	Haush_MitrePeninsula_Grouped_400BP	0.000822	1.953	31050	30476	698905
Mbuti.DG	Mayan.DG	Chile_WesternArchipelago_PuntaSantaAna_6600BP.SG	Haush_MitrePeninsula_Grouped_400BP	0.000871	1.958	31703	31094	698858
Mbuti.DG	Peru_Cuncaicha_4200BP	Chile_WesternArchipelago_PuntaSantaAna_6600BP.SG	Haush_MitrePeninsula_Grouped_400BP	0.001122	1.97	28887	28177	632892
Mbuti.DG	Chane.DG	Chile_WesternArchipelago_PuntaSantaAna_6600BP.SG	Haush_MitrePeninsula_Grouped_400BP	0.001106	2.081	31828	31056	697892
Mbuti.DG	Argentina_LagunaToro_2400BP	Chile_WesternArchipelago_PuntaSantaAna_6600BP.SG	Haush_MitrePeninsula_Grouped_400BP	0.001664	2.098	6593	6356	142351
Mbuti.DG	USA_NV_Lovelock_700BP.SG	Chile_WesternArchipelago_PuntaSantaAna_6600BP.SG	Haush_MitrePeninsula_Grouped_400BP	0.001108	2.107	32430	31640	713014
Mbuti.DG	Brazil_Laranjal_6700BP	Chile_WesternArchipelago_PuntaSantaAna_6600BP.SG	Haush_MitrePeninsula_Grouped_400BP	0.001151	2.208	19441	18947	428912
Mbuti.DG	Mayan.SG	Chile_WesternArchipelago_PuntaSantaAna_6600BP.SG	Haush_MitrePeninsula_Grouped_400BP	0.001226	2.302	31944	31072	711072
Mbuti.DG	USA_NV_Lovelock_1900BP.SG	Chile_WesternArchipelago_PuntaSantaAna_6600BP.SG	Haush_MitrePeninsula_Grouped_400BP	0.000994	2.314	32372	31663	713052
Mbuti.DG	Peru_Lauricocha_3500BP	Chile_WesternArchipelago_PuntaSantaAna_6600BP.SG	Haush_MitrePeninsula_Grouped_400BP	0.001492	2.508	19855	19198	440618
Mbuti.DG	Piapoco.DG	Chile_WesternArchipelago_PuntaSantaAna_6600BP.SG	Haush_MitrePeninsula_Grouped_400BP	0.001138	2.521	31914	31118	698882
Mbuti.DG	Peru_Lauricocha_8600BP	Chile_WesternArchipelago_PuntaSantaAna_6600BP.SG	Haush_MitrePeninsula_Grouped_400BP	0.001241	2.556	30471	29637	671182
Mbuti.DG	Brazil_LapaDoSanto_9600BP	Chile_WesternArchipelago_PuntaSantaAna_6600BP.SG	Haush_MitrePeninsula_Grouped_400BP	0.001047	2.637	31611	30883	695457
Mbuti.DG	Karitiana.DG	Chile_WesternArchipelago_PuntaSantaAna_6600BP.SG	Haush_MitrePeninsula_Grouped_400BP	0.001201	2.771	32523	31666	713075
Mbuti.DG	Peru_LaGalgada_4100BP	Chile_WesternArchipelago_PuntaSantaAna_6600BP.SG	Haush_MitrePeninsula_Grouped_400BP	0.001642	2.849	29277	28231	636737
Mbuti.DG	Botocudo.SG	Chile_WesternArchipelago_PuntaSantaAna_6600BP.SG	Haush_MitrePeninsula_Grouped_400BP	0.001172	2.896	29246	28442	686374
Mbuti.DG	Bolivia_Aymara.SG	Chile_WesternArchipelago_PuntaSantaAna_6600BP.SG	Haush_MitrePeninsula_Grouped_400BP	0.001103	3.118	32506	31720	713094
Mbuti.DG	Peru_Laramate_900BP	Chile_WesternArchipelago_PuntaSantaAna_6600BP.SG	Haush_MitrePeninsula_Grouped_400BP	0.001575	3.862	31241	30170	680040
Mbuti.DG	Chile_Conchali_700BP	Chile_WesternArchipelago_PuntaSantaAna_6600BP.SG	Haush_MitrePeninsula_Grouped_400BP	0.002426	4.967	30109	28535	648577
Mbuti.DG	Mexico_Baja_IronSprings_Unknown.SG	Chile_WesternArchipelago_PuntaSantaAna_6600BP.SG	Yamana_BeagleChannel_Grouped_1500-100BP	-0.001875	-1.93	2597	2711	60780
Mbuti.DG	Canada_Lucier_4800BP_500BP.SG	Chile_WesternArchipelago_PuntaSantaAna_6600BP.SG	Yamana_BeagleChannel_Grouped_1500-100BP	-0.000229	-0.468	25737	25871	585170
Mbuti.DG	Peru_SMP5_6800BP.SG	Chile_WesternArchipelago_PuntaSantaAna_6600BP.SG	Yamana_BeagleChannel_Grouped_1500-100BP	-0.000391	-0.347	2002	2020	46185
Mbuti.DG	Canada_MARC1492_400BP.SG	Chile_WesternArchipelago_PuntaSantaAna_6600BP.SG	Yamana_BeagleChannel_Grouped_1500-100BP	-5.3e-05	-0.065	4470	4475	102372
Mbuti.DG	USA-CA_SanCruz_1000BP.SG	Chile_WesternArchipelago_PuntaSantaAna_6600BP.SG	Yamana_BeagleChannel_Grouped_1500-100BP	-2e-06	-0.003	31901	31902	709924
Mbuti.DG	Mexico_Pericues_500BP.SG	Chile_WesternArchipelago_PuntaSantaAna_6600BP.SG	Yamana_BeagleChannel_Grouped_1500-100BP	4.4e-05	0.074	10889	10878	246824
Mbuti.DG	Mexico_Baja_Comondu_Unknown.SG	Chile_WesternArchipelago_PuntaSantaAna_6600BP.SG	Yamana_BeagleChannel_Grouped_1500-100BP	9.6e-05	0.082	1799	1795	40423
Mbuti.DG	USA-CA_MainlandChumash_NC_1400BP.SG	Chile_WesternArchipelago_PuntaSantaAna_6600BP.SG	Yamana_BeagleChannel_Grouped_1500-100BP	7.1e-05	0.114	13031	13011	293636
Mbuti.DG	Aymara.SG	Chile_WesternArchipelago_PuntaSantaAna_6600BP.SG	Yamana_BeagleChannel_Grouped_1500-100BP	0.00018	0.303	34101	33967	750971
Mbuti.DG	Brazil_Jabuticabeira2_2000BP	Chile_WesternArchipelago_PuntaSantaAna_6600BP.SG	Yamana_BeagleChannel_Grouped_1500-100BP	0.000338	0.474	5818	5774	129325
Mbuti.DG	Canada_BigBar_6000BP.SG	Chile_WesternArchipelago_PuntaSantaAna_6600BP.SG	Yamana_BeagleChannel_Grouped_1500-100BP	0.000296	0.527	23152	22999	518426
Mbuti.DG	USA-AK_USR1_11400BP.SG	Chile_WesternArchipelago_PuntaSantaAna_6600BP.SG	Yamana_BeagleChannel_Grouped_1500-100BP	0.000299	0.565	33156	32931	751481
Mbuti.DG	USA-CA_MainlandChumash_1400BP.SG	Chile_WesternArchipelago_PuntaSantaAna_6600BP.SG	Yamana_BeagleChannel_Grouped_1500-100BP	0.000311	0.638	27660	27468	615056
Mbuti.DG	USA-CA_SanNicolas_4900BP.SG	Chile_WesternArchipelago_PuntaSantaAna_6600BP.SG	Yamana_BeagleChannel_Grouped_1500-100BP	0.000363	0.726	33268	33001	734724
Mbuti.DG	USA-WA_Kennewick_8800BP.SG	Chile_WesternArchipelago_PuntaSantaAna_6600BP.SG	Yamana_BeagleChannel_Grouped_1500-100BP	0.000493	0.846	17871	17673	401552
Mbuti.DG	USA-CA_SanMiguel_700BP.SG	Chile_WesternArchipelago_PuntaSantaAna_6600BP.SG	Yamana_BeagleChannel_Grouped_1500-100BP	0.000506	0.884	29629	29298	653767
Mbuti.DG	Mixe.DG	Chile_WesternArchipelago_PuntaSantaAna_6600BP.SG	Yamana_BeagleChannel_Grouped_1500-100BP	0.000406	0.962	33342	33043	736653
Mbuti.DG	Chile_LosRieles_10900BP	Chile_WesternArchipelago_PuntaSantaAna_6600BP.SG	Yamana_BeagleChannel_Grouped_1500-100BP	0.000651	1.019	27503	27111	601598
Mbuti.DG	USA-CA_SanFranciscoBay_300BP.SG	Chile_WesternArchipelago_PuntaSantaAna_6600BP.SG	Yamana_BeagleChannel_Grouped_1500-100BP	0.000766	1.042	8826	8677	195040
Mbuti.DG	Mexico_Pericues_Unknown.SG	Chile_WesternArchipelago_PuntaSantaAna_6600BP.SG	Yamana_BeagleChannel_Grouped_1500-100BP	0.000758	1.044	8244	8105	183438
Mbuti.DG	USA-MT_Anzick_12800BP.SG_realign	Chile_WesternArchipelago_PuntaSantaAna_6600BP.SG	Yamana_BeagleChannel_Grouped_1500-100BP	0.000638	1.054	34075	33597	749692
Mbuti.DG	Nahua.DG	Chile_WesternArchipelago_PuntaSantaAna_6600BP.SG	Yamana_BeagleChannel_Grouped_1500-100BP	0.000456	1.055	33298	32962	736607
Mbuti.DG	Argentina_Aconcagua_500BP.SG	Chile_WesternArchipelago_PuntaSantaAna_6600BP.SG	Yamana_BeagleChannel_Grouped_1500-100BP	0.000654	1.151	30351	29917	663978
Mbuti.DG	Peru_Kaillachuro_Unknown.SG	Chile_WesternArchipelago_PuntaSantaAna_6600BP.SG	Yamana_BeagleChannel_Grouped_1500-100BP	0.000791	1.159	9699	9531	213082
Mbuti.DG	Peru_Cuncaicha_9000BP	Chile_WesternArchipelago_PuntaSantaAna_6600BP.SG	Yamana_BeagleChannel_Grouped_1500-100BP	0.000729	1.213	30207	29724	663127
Mbuti.DG	USA-MT_Anzick_12800BP.SG	Chile_WesternArchipelago_PuntaSantaAna_6600BP.SG	Yamana_BeagleChannel_Grouped_1500-100BP	0.00078	1.261	34173	33588	750102
Mbuti.DG	USA-CA_SanNicolas_1400BP.SG	Chile_WesternArchipelago_PuntaSantaAna_6600BP.SG	Yamana_BeagleChannel_Grouped_1500-100BP	0.000528	1.285	33019	32634	730980
Mbuti.DG	Brazil_Laranjal_6700BP	Chile_WesternArchipelago_PuntaSantaAna_6600BP.SG	Yamana_BeagleChannel_Grouped_1500-100BP	0.000689	1.29	20070	19764	443853
Mbuti.DG	USA-AK_USR2_11400BP.SG	Chile_WesternArchipelago_PuntaSantaAna_6600BP.SG	Yamana_BeagleChannel_Grouped_1500-100BP	0.001088	1.325	4198	4094	95023
Mbuti.DG	Brazil_CavernadoSumidouro_10000BP.SG	Chile_WesternArchipelago_PuntaSantaAna_6600BP.SG	Yamana_BeagleChannel_Grouped_1500-100BP	0.000649	1.449	33864	33376	751394
Mbuti.DG	Bahamas_Taino_1000BP.SG	Chile_WesternArchipelago_PuntaSantaAna_6600BP.SG	Yamana_BeagleChannel_Grouped_1500-100BP	0.000856	1.479	34413	33770	751230
Mbuti.DG	Brazil_Moraes_5800BP	Chile_WesternArchipelago_PuntaSantaAna_6600BP.SG	Yamana_BeagleChannel_Grouped_1500-100BP	0.00109	1.519	10298	10051	226774
Mbuti.DG	Cree.DG	Chile_WesternArchipelago_PuntaSantaAna_6600BP.SG	Yamana_BeagleChannel_Grouped_1500-100BP	0.000628	1.592	32460	31997	736637
Mbuti.DG	Chipewyan.DG	Chile_WesternArchipelago_PuntaSantaAna_6600BP.SG	Yamana_BeagleChannel_Grouped_1500-100BP	0.000737	1.624	33034	32491	736612
Mbuti.DG	USA-CA_SantaClemente_800BP.SG	Chile_WesternArchipelago_PuntaSantaAna_6600BP.SG	Yamana_BeagleChannel_Grouped_1500-100BP	0.000768	1.655	33660	33089	742073
Mbuti.DG	Peru_Lauricocha_5800BP	Chile_WesternArchipelago_PuntaSantaAna_6600BP.SG	Yamana_BeagleChannel_Grouped_1500-100BP	0.00101	1.695	21422	20945	471350
Mbuti.DG	Zapotec.DG	Chile_WesternArchipelago_PuntaSantaAna_6600BP.SG	Yamana_BeagleChannel_Grouped_1500-100BP	0.000731	1.696	33423	32885	736589
Mbuti.DG	USA_NV_SpiritCave_10000BP.SG	Chile_WesternArchipelago_PuntaSantaAna_6600BP.SG	Yamana_BeagleChannel_Grouped_1500-100BP	0.000959	1.713	34246	33525	751484
Mbuti.DG	Canada_939_6000BP.SG	Chile_WesternArchipelago_PuntaSantaAna_6600BP.SG	Yamana_BeagleChannel_Grouped_1500-100BP	0.001099	1.715	11137	10865	247233
Mbuti.DG	Peru_Cuncaicha_4200BP	Chile_WesternArchipelago_PuntaSantaAna_6600BP.SG	Yamana_BeagleChannel_Grouped_1500-100BP	0.001028	1.754	30156	29478	658753
Mbuti.DG	Mayan.SG	Chile_WesternArchipelago_PuntaSantaAna_6600BP.SG	Yamana_BeagleChannel_Grouped_1500-100BP	0.000968	1.828	33804	33078	749507
Mbuti.DG	Huichol.SG	Chile_WesternArchipelago_PuntaSantaAna_6600BP.SG	Yamana_BeagleChannel_Grouped_1500-100BP	0.000965	1.874	34094	33369	751008
Mbuti.DG	USA_NV_Lovelock_700BP.SG	Chile_WesternArchipelago_PuntaSantaAna_6600BP.SG	Yamana_BeagleChannel_Grouped_1500-100BP	0.001058	1.9	34320	33525	751482
Mbuti.DG	Peru_RioUncallane_1700BP.SG	Chile_WesternArchipelago_PuntaSantaAna_6600BP.SG	Yamana_BeagleChannel_Grouped_1500-100BP	0.000815	1.91	34483	33870	751550
Mbuti.DG	Peru_LaGalgada_4100BP	Chile_WesternArchipelago_PuntaSantaAna_6600BP.SG	Yamana_BeagleChannel_Grouped_1500-100BP	0.001116	1.97	30539	29797	664742
Mbuti.DG	Belize_SakiTzul_7400BP	Chile_WesternArchipelago_PuntaSantaAna_6600BP.SG	Yamana_BeagleChannel_Grouped_1500-100BP	0.001132	2.047	20176	19677	440694
Mbuti.DG	USA_NV_Lovelock_1900BP.SG	Chile_WesternArchipelago_PuntaSantaAna_6600BP.SG	Yamana_BeagleChannel_Grouped_1500-100BP	0.000895	2.058	34256	33583	751521
Mbuti.DG	Piapoco.DG	Chile_WesternArchipelago_PuntaSantaAna_6600BP.SG	Yamana_BeagleChannel_Grouped_1500-100BP	0.000932	2.068	33696	33009	736558
Mbuti.DG	Belize_MayahakCabPek_9300BP	Chile_WesternArchipelago_PuntaSantaAna_6600BP.SG	Yamana_BeagleChannel_Grouped_1500-100BP	0.001378	2.107	15474	15010	336317
Mbuti.DG	Quechua.DG	Chile_WesternArchipelago_PuntaSantaAna_6600BP.SG	Yamana_BeagleChannel_Grouped_1500-100BP	0.000977	2.192	33612	32892	736636
Mbuti.DG	Pima.DG	Chile_WesternArchipelago_PuntaSantaAna_6600BP.SG	Yamana_BeagleChannel_Grouped_1500-100BP	0.000971	2.245	33456	32741	736594
Mbuti.DG	Tsimshian.SG	Chile_WesternArchipelago_PuntaSantaAna_6600BP.SG	Yamana_BeagleChannel_Grouped_1500-100BP	0.001162	2.258	33349	32476	751263
Mbuti.DG	USA-CA_SantaCatalina_800BP.SG	Chile_WesternArchipelago_PuntaSantaAna_6600BP.SG	Yamana_BeagleChannel_Grouped_1500-100BP	0.001225	2.263	32090	31225	705960
Mbuti.DG	Yukpa.SG	Chile_WesternArchipelago_PuntaSantaAna_6600BP.SG	Yamana_BeagleChannel_Grouped_1500-100BP	0.001308	2.276	34561	33579	750806
Mbuti.DG	Surui.DG	Chile_WesternArchipelago_PuntaSantaAna_6600BP.SG	Yamana_BeagleChannel_Grouped_1500-100BP	0.001164	2.352	33848	32990	736573
Mbuti.DG	Mayan.DG	Chile_WesternArchipelago_PuntaSantaAna_6600BP.SG	Yamana_BeagleChannel_Grouped_1500-100BP	0.001059	2.363	33671	32891	736535
Mbuti.DG	Mixtec.DG	Chile_WesternArchipelago_PuntaSantaAna_6600BP.SG	Yamana_BeagleChannel_Grouped_1500-100BP	0.00099	2.377	32972	32243	736590
Mbuti.DG	Argentina_LagunaToro_2400BP	Chile_WesternArchipelago_PuntaSantaAna_6600BP.SG	Yamana_BeagleChannel_Grouped_1500-100BP	0.001954	2.536	6805	6520	145922
Mbuti.DG	Brazil_LapaDoSanto_9600BP	Chile_WesternArchipelago_PuntaSantaAna_6600BP.SG	Yamana_BeagleChannel_Grouped_1500-100BP	0.00108	2.619	33416	32627	731150
Mbuti.DG	Chane.DG	Chile_WesternArchipelago_PuntaSantaAna_6600BP.SG	Yamana_BeagleChannel_Grouped_1500-100BP	0.001434	2.669	33858	32804	735529
Mbuti.DG	Peru_Lauricocha_8600BP	Chile_WesternArchipelago_PuntaSantaAna_6600BP.SG	Yamana_BeagleChannel_Grouped_1500-100BP	0.001525	3.003	32345	31270	705442
Mbuti.DG	Botocudo.SG	Chile_WesternArchipelago_PuntaSantaAna_6600BP.SG	Yamana_BeagleChannel_Grouped_1500-100BP	0.001242	3.112	30903	30006	721995
Mbuti.DG	Peru_Lauricocha_3500BP	Chile_WesternArchipelago_PuntaSantaAna_6600BP.SG	Yamana_BeagleChannel_Grouped_1500-100BP	0.002021	3.227	20914	19986	459139
Mbuti.DG	Karitiana.DG	Chile_WesternArchipelago_PuntaSantaAna_6600BP.SG	Yamana_BeagleChannel_Grouped_1500-100BP	0.001408	3.287	34565	33506	751547
Mbuti.DG	Bolivia_Aymara.SG	Chile_WesternArchipelago_PuntaSantaAna_6600BP.SG	Yamana_BeagleChannel_Grouped_1500-100BP	0.001213	3.359	34488	33577	751565
Mbuti.DG	Peru_Laramate_900BP	Chile_WesternArchipelago_PuntaSantaAna_6600BP.SG	Yamana_BeagleChannel_Grouped_1500-100BP	0.001714	4.119	32911	31690	711930
Mbuti.DG	Chile_Conchali_700BP	Chile_WesternArchipelago_PuntaSantaAna_6600BP.SG	Yamana_BeagleChannel_Grouped_1500-100BP	0.00248	4.891	31562	29886	675624
Mbuti.DG	Mexico_Baja_IronSprings_Unknown.SG	Chile_WesternArchipelago_PuntaSantaAna_6600BP.SG	Yamana_BeagleChannel_Grouped_800BP.SG	-0.001962	-1.931	2875	3005	66485
Mbuti.DG	Canada_Lucier_4800BP_500BP.SG	Chile_WesternArchipelago_PuntaSantaAna_6600BP.SG	Yamana_BeagleChannel_Grouped_800BP.SG	-0.000616	-1.099	27543	27926	621107
Mbuti.DG	Aymara.SG	Chile_WesternArchipelago_PuntaSantaAna_6600BP.SG	Yamana_BeagleChannel_Grouped_800BP.SG	-0.000603	-0.932	36352	36834	799867
Mbuti.DG	Canada_MARC1492_400BP.SG	Chile_WesternArchipelago_PuntaSantaAna_6600BP.SG	Yamana_BeagleChannel_Grouped_800BP.SG	-0.000717	-0.782	4264	4335	98591
Mbuti.DG	Peru_SMP5_6800BP.SG	Chile_WesternArchipelago_PuntaSantaAna_6600BP.SG	Yamana_BeagleChannel_Grouped_800BP.SG	-0.000856	-0.779	2190	2233	50471
Mbuti.DG	Brazil_Jabuticabeira2_2000BP	Chile_WesternArchipelago_PuntaSantaAna_6600BP.SG	Yamana_BeagleChannel_Grouped_800BP.SG	-0.000605	-0.759	5533	5607	123671
Mbuti.DG	Peru_Cuncaicha_9000BP	Chile_WesternArchipelago_PuntaSantaAna_6600BP.SG	Yamana_BeagleChannel_Grouped_800BP.SG	-0.000486	-0.755	29330	29646	648735
Mbuti.DG	Peru_Cuncaicha_4200BP	Chile_WesternArchipelago_PuntaSantaAna_6600BP.SG	Yamana_BeagleChannel_Grouped_800BP.SG	-0.000445	-0.683	29018	29304	641874
Mbuti.DG	Nahua.DG	Chile_WesternArchipelago_PuntaSantaAna_6600BP.SG	Yamana_BeagleChannel_Grouped_800BP.SG	-0.000329	-0.677	35400	35658	781940
Mbuti.DG	Mixe.DG	Chile_WesternArchipelago_PuntaSantaAna_6600BP.SG	Yamana_BeagleChannel_Grouped_800BP.SG	-0.000311	-0.657	35431	35674	781987
Mbuti.DG	USA-CA_MainlandChumash_1400BP.SG	Chile_WesternArchipelago_PuntaSantaAna_6600BP.SG	Yamana_BeagleChannel_Grouped_800BP.SG	-0.00033	-0.636	29196	29411	648887
Mbuti.DG	USA-MT_Anzick_12800BP.SG_realign	Chile_WesternArchipelago_PuntaSantaAna_6600BP.SG	Yamana_BeagleChannel_Grouped_800BP.SG	-0.000404	-0.596	35973	36294	794434
Mbuti.DG	Mexico_Pericues_500BP.SG	Chile_WesternArchipelago_PuntaSantaAna_6600BP.SG	Yamana_BeagleChannel_Grouped_800BP.SG	-0.000383	-0.581	10818	10912	245939
Mbuti.DG	USA-MT_Anzick_12800BP.SG	Chile_WesternArchipelago_PuntaSantaAna_6600BP.SG	Yamana_BeagleChannel_Grouped_800BP.SG	-0.000344	-0.503	36095	36369	795743
Mbuti.DG	Cree.DG	Chile_WesternArchipelago_PuntaSantaAna_6600BP.SG	Yamana_BeagleChannel_Grouped_800BP.SG	-0.000188	-0.444	34478	34625	781974
Mbuti.DG	Peru_RioUncallane_1700BP.SG	Chile_WesternArchipelago_PuntaSantaAna_6600BP.SG	Yamana_BeagleChannel_Grouped_800BP.SG	-0.000178	-0.375	36668	36811	800406
Mbuti.DG	Mexico_Pericues_Unknown.SG	Chile_WesternArchipelago_PuntaSantaAna_6600BP.SG	Yamana_BeagleChannel_Grouped_800BP.SG	-0.000259	-0.341	8639	8689	192712
Mbuti.DG	USA-CA_SanCruz_1000BP.SG	Chile_WesternArchipelago_PuntaSantaAna_6600BP.SG	Yamana_BeagleChannel_Grouped_800BP.SG	-0.000197	-0.324	34189	34338	754349
Mbuti.DG	Canada_BigBar_6000BP.SG	Chile_WesternArchipelago_PuntaSantaAna_6600BP.SG	Yamana_BeagleChannel_Grouped_800BP.SG	-0.0002	-0.318	24788	24898	551290
Mbuti.DG	Mexico_Baja_Comondu_Unknown.SG	Chile_WesternArchipelago_PuntaSantaAna_6600BP.SG	Yamana_BeagleChannel_Grouped_800BP.SG	-0.000375	-0.309	1934	1950	42958
Mbuti.DG	USA-CA_MainlandChumash_NC_1400BP.SG	Chile_WesternArchipelago_PuntaSantaAna_6600BP.SG	Yamana_BeagleChannel_Grouped_800BP.SG	-0.000204	-0.295	13366	13427	300315
Mbuti.DG	Argentina_Aconcagua_500BP.SG	Chile_WesternArchipelago_PuntaSantaAna_6600BP.SG	Yamana_BeagleChannel_Grouped_800BP.SG	-0.000165	-0.268	32211	32327	704578
Mbuti.DG	Quechua.DG	Chile_WesternArchipelago_PuntaSantaAna_6600BP.SG	Yamana_BeagleChannel_Grouped_800BP.SG	-0.000104	-0.217	35590	35671	781969
Mbuti.DG	Peru_Lauricocha_5800BP	Chile_WesternArchipelago_PuntaSantaAna_6600BP.SG	Yamana_BeagleChannel_Grouped_800BP.SG	-0.000141	-0.208	21049	21114	466219
Mbuti.DG	Belize_MayahakCabPek_9300BP	Chile_WesternArchipelago_PuntaSantaAna_6600BP.SG	Yamana_BeagleChannel_Grouped_800BP.SG	-0.000143	-0.192	14712	14759	323745
Mbuti.DG	Peru_Kaillachuro_Unknown.SG	Chile_WesternArchipelago_PuntaSantaAna_6600BP.SG	Yamana_BeagleChannel_Grouped_800BP.SG	-0.000131	-0.178	10333	10363	228089
Mbuti.DG	Belize_SakiTzul_7400BP	Chile_WesternArchipelago_PuntaSantaAna_6600BP.SG	Yamana_BeagleChannel_Grouped_800BP.SG	-9.6e-05	-0.158	19111	19152	421854
Mbuti.DG	Brazil_Laranjal_6700BP	Chile_WesternArchipelago_PuntaSantaAna_6600BP.SG	Yamana_BeagleChannel_Grouped_800BP.SG	-8.1e-05	-0.135	19312	19347	429707
Mbuti.DG	USA-CA_SanNicolas_4900BP.SG	Chile_WesternArchipelago_PuntaSantaAna_6600BP.SG	Yamana_BeagleChannel_Grouped_800BP.SG	-6.7e-05	-0.118	35675	35727	782405
Mbuti.DG	Brazil_LapaDoSanto_9600BP	Chile_WesternArchipelago_PuntaSantaAna_6600BP.SG	Yamana_BeagleChannel_Grouped_800BP.SG	9e-06	0.019	33954	33947	746714
Mbuti.DG	USA-AK_USR1_11400BP.SG	Chile_WesternArchipelago_PuntaSantaAna_6600BP.SG	Yamana_BeagleChannel_Grouped_800BP.SG	1.3e-05	0.022	35616	35606	800357
Mbuti.DG	Peru_Laramate_900BP	Chile_WesternArchipelago_PuntaSantaAna_6600BP.SG	Yamana_BeagleChannel_Grouped_800BP.SG	1.2e-05	0.025	32408	32400	710337
Mbuti.DG	Peru_LaGalgada_4100BP	Chile_WesternArchipelago_PuntaSantaAna_6600BP.SG	Yamana_BeagleChannel_Grouped_800BP.SG	1.9e-05	0.03	29937	29924	656778
Mbuti.DG	USA-CA_SanMiguel_700BP.SG	Chile_WesternArchipelago_PuntaSantaAna_6600BP.SG	Yamana_BeagleChannel_Grouped_800BP.SG	3e-05	0.048	31252	31231	687326
Mbuti.DG	Zapotec.DG	Chile_WesternArchipelago_PuntaSantaAna_6600BP.SG	Yamana_BeagleChannel_Grouped_800BP.SG	2.4e-05	0.05	35493	35475	781918
Mbuti.DG	USA-CA_SanNicolas_1400BP.SG	Chile_WesternArchipelago_PuntaSantaAna_6600BP.SG	Yamana_BeagleChannel_Grouped_800BP.SG	3e-05	0.064	35315	35292	778738
Mbuti.DG	Canada_939_6000BP.SG	Chile_WesternArchipelago_PuntaSantaAna_6600BP.SG	Yamana_BeagleChannel_Grouped_800BP.SG	5.2e-05	0.075	12187	12173	268933
Mbuti.DG	Brazil_Moraes_5800BP	Chile_WesternArchipelago_PuntaSantaAna_6600BP.SG	Yamana_BeagleChannel_Grouped_800BP.SG	9.3e-05	0.118	9835	9815	218920
Mbuti.DG	USA-CA_SanFranciscoBay_300BP.SG	Chile_WesternArchipelago_PuntaSantaAna_6600BP.SG	Yamana_BeagleChannel_Grouped_800BP.SG	0.000113	0.152	9917	9892	218221
Mbuti.DG	Chile_LosRieles_10900BP	Chile_WesternArchipelago_PuntaSantaAna_6600BP.SG	Yamana_BeagleChannel_Grouped_800BP.SG	0.000125	0.186	26579	26506	582680
Mbuti.DG	USA-WA_Kennewick_8800BP.SG	Chile_WesternArchipelago_PuntaSantaAna_6600BP.SG	Yamana_BeagleChannel_Grouped_800BP.SG	0.000155	0.246	19971	19903	444227
Mbuti.DG	Peru_Lauricocha_3500BP	Chile_WesternArchipelago_PuntaSantaAna_6600BP.SG	Yamana_BeagleChannel_Grouped_800BP.SG	0.00019	0.283	20293	20207	451979
Mbuti.DG	Peru_Lauricocha_8600BP	Chile_WesternArchipelago_PuntaSantaAna_6600BP.SG	Yamana_BeagleChannel_Grouped_800BP.SG	0.000185	0.354	32456	32324	716552
Mbuti.DG	USA_NV_SpiritCave_10000BP.SG	Chile_WesternArchipelago_PuntaSantaAna_6600BP.SG	Yamana_BeagleChannel_Grouped_800BP.SG	0.000239	0.379	36539	36348	800350
Mbuti.DG	USA-CA_SantaClemente_800BP.SG	Chile_WesternArchipelago_PuntaSantaAna_6600BP.SG	Yamana_BeagleChannel_Grouped_800BP.SG	0.000237	0.459	35820	35634	786436
Mbuti.DG	Tsimshian.SG	Chile_WesternArchipelago_PuntaSantaAna_6600BP.SG	Yamana_BeagleChannel_Grouped_800BP.SG	0.000258	0.463	35572	35365	799622
Mbuti.DG	Huichol.SG	Chile_WesternArchipelago_PuntaSantaAna_6600BP.SG	Yamana_BeagleChannel_Grouped_800BP.SG	0.000296	0.508	36404	36168	799875
Mbuti.DG	USA_NV_Lovelock_700BP.SG	Chile_WesternArchipelago_PuntaSantaAna_6600BP.SG	Yamana_BeagleChannel_Grouped_800BP.SG	0.000362	0.597	36665	36375	800352
Mbuti.DG	Mayan.DG	Chile_WesternArchipelago_PuntaSantaAna_6600BP.SG	Yamana_BeagleChannel_Grouped_800BP.SG	0.000302	0.61	35819	35583	781865
Mbuti.DG	Chipewyan.DG	Chile_WesternArchipelago_PuntaSantaAna_6600BP.SG	Yamana_BeagleChannel_Grouped_800BP.SG	0.000296	0.615	35236	35005	781951
Mbuti.DG	Surui.DG	Chile_WesternArchipelago_PuntaSantaAna_6600BP.SG	Yamana_BeagleChannel_Grouped_800BP.SG	0.000379	0.708	35995	35699	781901
Mbuti.DG	Pima.DG	Chile_WesternArchipelago_PuntaSantaAna_6600BP.SG	Yamana_BeagleChannel_Grouped_800BP.SG	0.000349	0.72	35642	35369	781919
Mbuti.DG	USA-CA_SantaCatalina_800BP.SG	Chile_WesternArchipelago_PuntaSantaAna_6600BP.SG	Yamana_BeagleChannel_Grouped_800BP.SG	0.000424	0.72	33765	33449	745398
Mbuti.DG	Mayan.SG	Chile_WesternArchipelago_PuntaSantaAna_6600BP.SG	Yamana_BeagleChannel_Grouped_800BP.SG	0.00047	0.822	36179	35803	798542
Mbuti.DG	USA_NV_Lovelock_1900BP.SG	Chile_WesternArchipelago_PuntaSantaAna_6600BP.SG	Yamana_BeagleChannel_Grouped_800BP.SG	0.000433	0.906	36692	36345	800382
Mbuti.DG	Bolivia_Aymara.SG	Chile_WesternArchipelago_PuntaSantaAna_6600BP.SG	Yamana_BeagleChannel_Grouped_800BP.SG	0.000366	0.92	36728	36435	800436
Mbuti.DG	Piapoco.DG	Chile_WesternArchipelago_PuntaSantaAna_6600BP.SG	Yamana_BeagleChannel_Grouped_800BP.SG	0.000468	0.921	35955	35589	781886
Mbuti.DG	Mixtec.DG	Chile_WesternArchipelago_PuntaSantaAna_6600BP.SG	Yamana_BeagleChannel_Grouped_800BP.SG	0.000446	0.98	35104	34755	781918
Mbuti.DG	Brazil_CavernadoSumidouro_10000BP.SG	Chile_WesternArchipelago_PuntaSantaAna_6600BP.SG	Yamana_BeagleChannel_Grouped_800BP.SG	0.000486	1.003	36362	35973	800279
Mbuti.DG	Bahamas_Taino_1000BP.SG	Chile_WesternArchipelago_PuntaSantaAna_6600BP.SG	Yamana_BeagleChannel_Grouped_800BP.SG	0.000621	1.05	36883	36387	800080
Mbuti.DG	Botocudo.SG	Chile_WesternArchipelago_PuntaSantaAna_6600BP.SG	Yamana_BeagleChannel_Grouped_800BP.SG	0.000779	1.708	32585	31995	757810
Mbuti.DG	Argentina_LagunaToro_2400BP	Chile_WesternArchipelago_PuntaSantaAna_6600BP.SG	Yamana_BeagleChannel_Grouped_800BP.SG	0.001532	1.723	6459	6247	138535
Mbuti.DG	Chane.DG	Chile_WesternArchipelago_PuntaSantaAna_6600BP.SG	Yamana_BeagleChannel_Grouped_800BP.SG	0.001019	1.742	36132	35336	780803
Mbuti.DG	Yukpa.SG	Chile_WesternArchipelago_PuntaSantaAna_6600BP.SG	Yamana_BeagleChannel_Grouped_800BP.SG	0.001069	1.774	36993	36138	799719
Mbuti.DG	Karitiana.DG	Chile_WesternArchipelago_PuntaSantaAna_6600BP.SG	Yamana_BeagleChannel_Grouped_800BP.SG	0.000867	1.783	37019	36325	800415
Mbuti.DG	USA-AK_USR2_11400BP.SG	Chile_WesternArchipelago_PuntaSantaAna_6600BP.SG	Yamana_BeagleChannel_Grouped_800BP.SG	0.001582	1.801	4421	4265	98907
Mbuti.DG	Chile_Conchali_700BP	Chile_WesternArchipelago_PuntaSantaAna_6600BP.SG	Yamana_BeagleChannel_Grouped_800BP.SG	0.001237	2.298	30532	29716	659804
Mbuti.DG	Canada_MARC1492_400BP.SG	Chile_WesternArchipelago_PuntaSantaAna_6600BP.SG	Kawéskar_WesternArchipelago_Grouped_800BP.SG	-0.001132	-1.393	4712	4832	106617
Mbuti.DG	Mexico_Baja_IronSprings_Unknown.SG	Chile_WesternArchipelago_PuntaSantaAna_6600BP.SG	Kawéskar_WesternArchipelago_Grouped_800BP.SG	-0.001112	-1.153	3177	3257	71429
Mbuti.DG	Peru_Lauricocha_5800BP	Chile_WesternArchipelago_PuntaSantaAna_6600BP.SG	Kawéskar_WesternArchipelago_Grouped_800BP.SG	-0.000637	-0.978	22880	23199	501934
Mbuti.DG	USA-AK_USR1_11400BP.SG	Chile_WesternArchipelago_PuntaSantaAna_6600BP.SG	Kawéskar_WesternArchipelago_Grouped_800BP.SG	-0.000553	-0.97	38651	39128	862467
Mbuti.DG	Peru_Cuncaicha_9000BP	Chile_WesternArchipelago_PuntaSantaAna_6600BP.SG	Kawéskar_WesternArchipelago_Grouped_800BP.SG	-0.000398	-0.636	32164	32443	699619
Mbuti.DG	Chile_LosRieles_10900BP	Chile_WesternArchipelago_PuntaSantaAna_6600BP.SG	Kawéskar_WesternArchipelago_Grouped_800BP.SG	-0.000441	-0.629	29006	29283	628160
Mbuti.DG	Canada_Lucier_4800BP_500BP.SG	Chile_WesternArchipelago_PuntaSantaAna_6600BP.SG	Kawéskar_WesternArchipelago_Grouped_800BP.SG	-0.000316	-0.608	30142	30354	668773
Mbuti.DG	Mexico_Pericues_500BP.SG	Chile_WesternArchipelago_PuntaSantaAna_6600BP.SG	Kawéskar_WesternArchipelago_Grouped_800BP.SG	-0.000336	-0.539	11913	12002	265393
Mbuti.DG	USA-CA_SantaClemente_800BP.SG	Chile_WesternArchipelago_PuntaSantaAna_6600BP.SG	Kawéskar_WesternArchipelago_Grouped_800BP.SG	-0.000219	-0.43	38933	39118	847277
Mbuti.DG	Brazil_Jabuticabeira2_2000BP	Chile_WesternArchipelago_PuntaSantaAna_6600BP.SG	Kawéskar_WesternArchipelago_Grouped_800BP.SG	-0.000233	-0.32	6128	6159	133389
Mbuti.DG	Peru_Cuncaicha_4200BP	Chile_WesternArchipelago_PuntaSantaAna_6600BP.SG	Kawéskar_WesternArchipelago_Grouped_800BP.SG	-0.000181	-0.295	31882	32007	692355
Mbuti.DG	Brazil_CavernadoSumidouro_10000BP.SG	Chile_WesternArchipelago_PuntaSantaAna_6600BP.SG	Kawéskar_WesternArchipelago_Grouped_800BP.SG	-0.000114	-0.246	39519	39617	862379
Mbuti.DG	Mexico_Pericues_Unknown.SG	Chile_WesternArchipelago_PuntaSantaAna_6600BP.SG	Kawéskar_WesternArchipelago_Grouped_800BP.SG	-0.000151	-0.209	9389	9421	207410
Mbuti.DG	USA_NV_Lovelock_700BP.SG	Chile_WesternArchipelago_PuntaSantaAna_6600BP.SG	Kawéskar_WesternArchipelago_Grouped_800BP.SG	-9.1e-05	-0.159	39794	39873	862460
Mbuti.DG	Peru_SMP5_6800BP.SG	Chile_WesternArchipelago_PuntaSantaAna_6600BP.SG	Kawéskar_WesternArchipelago_Grouped_800BP.SG	-0.000133	-0.129	2434	2441	54380
Mbuti.DG	USA-CA_MainlandChumash_1400BP.SG	Chile_WesternArchipelago_PuntaSantaAna_6600BP.SG	Kawéskar_WesternArchipelago_Grouped_800BP.SG	-4.9e-05	-0.098	31978	32013	698716
Mbuti.DG	Brazil_Laranjal_6700BP	Chile_WesternArchipelago_PuntaSantaAna_6600BP.SG	Kawéskar_WesternArchipelago_Grouped_800BP.SG	1.4e-05	0.025	21151	21145	463076
Mbuti.DG	Pima.DG	Chile_WesternArchipelago_PuntaSantaAna_6600BP.SG	Kawéskar_WesternArchipelago_Grouped_800BP.SG	2.7e-05	0.056	38769	38746	842290
Mbuti.DG	USA-CA_MainlandChumash_NC_1400BP.SG	Chile_WesternArchipelago_PuntaSantaAna_6600BP.SG	Kawéskar_WesternArchipelago_Grouped_800BP.SG	4.9e-05	0.075	14666	14650	323394
Mbuti.DG	Brazil_LapaDoSanto_9600BP	Chile_WesternArchipelago_PuntaSantaAna_6600BP.SG	Kawéskar_WesternArchipelago_Grouped_800BP.SG	3.7e-05	0.085	37101	37072	804744
Mbuti.DG	USA-CA_SanCruz_1000BP.SG	Chile_WesternArchipelago_PuntaSantaAna_6600BP.SG	Kawéskar_WesternArchipelago_Grouped_800BP.SG	5.8e-05	0.099	37447	37400	812555
Mbuti.DG	USA_NV_Lovelock_1900BP.SG	Chile_WesternArchipelago_PuntaSantaAna_6600BP.SG	Kawéskar_WesternArchipelago_Grouped_800BP.SG	4.6e-05	0.099	39898	39858	862509
Mbuti.DG	Mexico_Baja_Comondu_Unknown.SG	Chile_WesternArchipelago_PuntaSantaAna_6600BP.SG	Kawéskar_WesternArchipelago_Grouped_800BP.SG	0.000189	0.161	2106	2097	46263
Mbuti.DG	USA_NV_SpiritCave_10000BP.SG	Chile_WesternArchipelago_PuntaSantaAna_6600BP.SG	Kawéskar_WesternArchipelago_Grouped_800BP.SG	0.000119	0.197	39905	39802	862464
Mbuti.DG	Canada_939_6000BP.SG	Chile_WesternArchipelago_PuntaSantaAna_6600BP.SG	Kawéskar_WesternArchipelago_Grouped_800BP.SG	0.000137	0.21	13161	13121	289025
Mbuti.DG	Mixe.DG	Chile_WesternArchipelago_PuntaSantaAna_6600BP.SG	Kawéskar_WesternArchipelago_Grouped_800BP.SG	0.000104	0.226	38867	38779	842366
Mbuti.DG	USA-CA_SantaCatalina_800BP.SG	Chile_WesternArchipelago_PuntaSantaAna_6600BP.SG	Kawéskar_WesternArchipelago_Grouped_800BP.SG	0.000163	0.28	36969	36838	802931
Mbuti.DG	Quechua.DG	Chile_WesternArchipelago_PuntaSantaAna_6600BP.SG	Kawéskar_WesternArchipelago_Grouped_800BP.SG	0.000142	0.3	39011	38891	842344
Mbuti.DG	Belize_SakiTzul_7400BP	Chile_WesternArchipelago_PuntaSantaAna_6600BP.SG	Kawéskar_WesternArchipelago_Grouped_800BP.SG	0.000213	0.366	21076	20979	455008
Mbuti.DG	USA-CA_SanNicolas_1400BP.SG	Chile_WesternArchipelago_PuntaSantaAna_6600BP.SG	Kawéskar_WesternArchipelago_Grouped_800BP.SG	0.000177	0.394	38670	38522	838904
Mbuti.DG	Nahua.DG	Chile_WesternArchipelago_PuntaSantaAna_6600BP.SG	Kawéskar_WesternArchipelago_Grouped_800BP.SG	0.000203	0.429	38913	38742	842309
Mbuti.DG	Brazil_Moraes_5800BP	Chile_WesternArchipelago_PuntaSantaAna_6600BP.SG	Kawéskar_WesternArchipelago_Grouped_800BP.SG	0.00034	0.441	10816	10736	236073
Mbuti.DG	Bahamas_Taino_1000BP.SG	Chile_WesternArchipelago_PuntaSantaAna_6600BP.SG	Kawéskar_WesternArchipelago_Grouped_800BP.SG	0.000276	0.442	40149	39912	862144
Mbuti.DG	Belize_MayahakCabPek_9300BP	Chile_WesternArchipelago_PuntaSantaAna_6600BP.SG	Kawéskar_WesternArchipelago_Grouped_800BP.SG	0.000313	0.444	16213	16104	348798
Mbuti.DG	USA-CA_SanNicolas_4900BP.SG	Chile_WesternArchipelago_PuntaSantaAna_6600BP.SG	Kawéskar_WesternArchipelago_Grouped_800BP.SG	0.000274	0.492	39118	38887	842887
Mbuti.DG	Cree.DG	Chile_WesternArchipelago_PuntaSantaAna_6600BP.SG	Kawéskar_WesternArchipelago_Grouped_800BP.SG	0.000245	0.599	37797	37590	842349
Mbuti.DG	USA-CA_SanMiguel_700BP.SG	Chile_WesternArchipelago_PuntaSantaAna_6600BP.SG	Kawéskar_WesternArchipelago_Grouped_800BP.SG	0.000393	0.658	34275	33984	740187
Mbuti.DG	Aymara.SG	Chile_WesternArchipelago_PuntaSantaAna_6600BP.SG	Kawéskar_WesternArchipelago_Grouped_800BP.SG	0.000401	0.671	40231	39885	861909
Mbuti.DG	Peru_LaGalgada_4100BP	Chile_WesternArchipelago_PuntaSantaAna_6600BP.SG	Kawéskar_WesternArchipelago_Grouped_800BP.SG	0.000417	0.687	33017	32721	707903
Mbuti.DG	USA-MT_Anzick_12800BP.SG	Chile_WesternArchipelago_PuntaSantaAna_6600BP.SG	Kawéskar_WesternArchipelago_Grouped_800BP.SG	0.000469	0.699	39756	39353	857505
Mbuti.DG	USA-AK_USR2_11400BP.SG	Chile_WesternArchipelago_PuntaSantaAna_6600BP.SG	Kawéskar_WesternArchipelago_Grouped_800BP.SG	0.00059	0.704	4820	4757	106536
Mbuti.DG	Surui.DG	Chile_WesternArchipelago_PuntaSantaAna_6600BP.SG	Kawéskar_WesternArchipelago_Grouped_800BP.SG	0.000385	0.727	39269	38945	842273
Mbuti.DG	USA-MT_Anzick_12800BP.SG_realign	Chile_WesternArchipelago_PuntaSantaAna_6600BP.SG	Kawéskar_WesternArchipelago_Grouped_800BP.SG	0.000559	0.838	39727	39248	856105
Mbuti.DG	Peru_Kaillachuro_Unknown.SG	Chile_WesternArchipelago_PuntaSantaAna_6600BP.SG	Kawéskar_WesternArchipelago_Grouped_800BP.SG	0.00061	0.881	11359	11209	245600
Mbuti.DG	USA-CA_SanFranciscoBay_300BP.SG	Chile_WesternArchipelago_PuntaSantaAna_6600BP.SG	Kawéskar_WesternArchipelago_Grouped_800BP.SG	0.000667	0.905	10918	10762	234248
Mbuti.DG	Zapotec.DG	Chile_WesternArchipelago_PuntaSantaAna_6600BP.SG	Kawéskar_WesternArchipelago_Grouped_800BP.SG	0.000446	0.967	38935	38559	842290
Mbuti.DG	Peru_RioUncallane_1700BP.SG	Chile_WesternArchipelago_PuntaSantaAna_6600BP.SG	Kawéskar_WesternArchipelago_Grouped_800BP.SG	0.00045	1.027	40348	39960	862518
Mbuti.DG	USA-WA_Kennewick_8800BP.SG	Chile_WesternArchipelago_PuntaSantaAna_6600BP.SG	Kawéskar_WesternArchipelago_Grouped_800BP.SG	0.000644	1.029	21808	21501	477688
Mbuti.DG	Canada_BigBar_6000BP.SG	Chile_WesternArchipelago_PuntaSantaAna_6600BP.SG	Kawéskar_WesternArchipelago_Grouped_800BP.SG	0.000727	1.228	27273	26841	593770
Mbuti.DG	Argentina_Aconcagua_500BP.SG	Chile_WesternArchipelago_PuntaSantaAna_6600BP.SG	Kawéskar_WesternArchipelago_Grouped_800BP.SG	0.000739	1.245	35607	35046	759188
Mbuti.DG	Peru_Lauricocha_8600BP	Chile_WesternArchipelago_PuntaSantaAna_6600BP.SG	Kawéskar_WesternArchipelago_Grouped_800BP.SG	0.000639	1.268	35674	35181	771938
Mbuti.DG	Huichol.SG	Chile_WesternArchipelago_PuntaSantaAna_6600BP.SG	Kawéskar_WesternArchipelago_Grouped_800BP.SG	0.000796	1.422	40042	39356	861928
Mbuti.DG	Chane.DG	Chile_WesternArchipelago_PuntaSantaAna_6600BP.SG	Kawéskar_WesternArchipelago_Grouped_800BP.SG	0.000846	1.43	39408	38697	841072
Mbuti.DG	Piapoco.DG	Chile_WesternArchipelago_PuntaSantaAna_6600BP.SG	Kawéskar_WesternArchipelago_Grouped_800BP.SG	0.000709	1.451	39316	38719	842262
Mbuti.DG	Tsimshian.SG	Chile_WesternArchipelago_PuntaSantaAna_6600BP.SG	Kawéskar_WesternArchipelago_Grouped_800BP.SG	0.000835	1.508	39126	38407	861663
Mbuti.DG	Mayan.DG	Chile_WesternArchipelago_PuntaSantaAna_6600BP.SG	Kawéskar_WesternArchipelago_Grouped_800BP.SG	0.000759	1.547	39268	38629	842233
Mbuti.DG	Mixtec.DG	Chile_WesternArchipelago_PuntaSantaAna_6600BP.SG	Kawéskar_WesternArchipelago_Grouped_800BP.SG	0.000691	1.553	38417	37835	842294
Mbuti.DG	Peru_Laramate_900BP	Chile_WesternArchipelago_PuntaSantaAna_6600BP.SG	Kawéskar_WesternArchipelago_Grouped_800BP.SG	0.000678	1.591	35722	35203	765772
Mbuti.DG	Argentina_LagunaToro_2400BP	Chile_WesternArchipelago_PuntaSantaAna_6600BP.SG	Kawéskar_WesternArchipelago_Grouped_800BP.SG	0.0013	1.612	7029	6835	149396
Mbuti.DG	Chipewyan.DG	Chile_WesternArchipelago_PuntaSantaAna_6600BP.SG	Kawéskar_WesternArchipelago_Grouped_800BP.SG	0.000775	1.681	38576	37923	842327
Mbuti.DG	Mayan.SG	Chile_WesternArchipelago_PuntaSantaAna_6600BP.SG	Kawéskar_WesternArchipelago_Grouped_800BP.SG	0.000967	1.707	39682	38850	860392
Mbuti.DG	Yukpa.SG	Chile_WesternArchipelago_PuntaSantaAna_6600BP.SG	Kawéskar_WesternArchipelago_Grouped_800BP.SG	0.001126	1.865	40608	39638	861734
Mbuti.DG	Bolivia_Aymara.SG	Chile_WesternArchipelago_PuntaSantaAna_6600BP.SG	Kawéskar_WesternArchipelago_Grouped_800BP.SG	0.00074	1.982	40314	39676	862555
Mbuti.DG	Karitiana.DG	Chile_WesternArchipelago_PuntaSantaAna_6600BP.SG	Kawéskar_WesternArchipelago_Grouped_800BP.SG	0.001017	2.294	40484	39606	862535
Mbuti.DG	Chile_Conchali_700BP	Chile_WesternArchipelago_PuntaSantaAna_6600BP.SG	Kawéskar_WesternArchipelago_Grouped_800BP.SG	0.001253	2.38	33432	32540	711527
Mbuti.DG	Peru_Lauricocha_3500BP	Chile_WesternArchipelago_PuntaSantaAna_6600BP.SG	Kawéskar_WesternArchipelago_Grouped_800BP.SG	0.001637	2.646	22583	21787	486677
Mbuti.DG	Botocudo.SG	Chile_WesternArchipelago_PuntaSantaAna_6600BP.SG	Kawéskar_WesternArchipelago_Grouped_800BP.SG	0.001288	3.007	35831	34779	816595
Mbuti.DG	Canada_Lucier_4800BP_500BP.SG	Chile_WesternArchipelago_PuntaSantaAna_6600BP.SG	Selknam_RoussonandWillemsMission_100BP.SG	-0.001195	-2.04	23655	24304	543736
Mbuti.DG	Mexico_Baja_IronSprings_Unknown.SG	Chile_WesternArchipelago_PuntaSantaAna_6600BP.SG	Selknam_RoussonandWillemsMission_100BP.SG	-0.002393	-1.943	2423	2558	56523
Mbuti.DG	Canada_MARC1492_400BP.SG	Chile_WesternArchipelago_PuntaSantaAna_6600BP.SG	Selknam_RoussonandWillemsMission_100BP.SG	-0.001237	-1.298	4119	4238	96507
Mbuti.DG	USA-CA_MainlandChumash_1400BP.SG	Chile_WesternArchipelago_PuntaSantaAna_6600BP.SG	Selknam_RoussonandWillemsMission_100BP.SG	-0.000712	-1.292	25250	25656	570430
Mbuti.DG	Peru_SMP5_6800BP.SG	Chile_WesternArchipelago_PuntaSantaAna_6600BP.SG	Selknam_RoussonandWillemsMission_100BP.SG	-0.001488	-1.15	1870	1934	43120
Mbuti.DG	USA-CA_SanCruz_1000BP.SG	Chile_WesternArchipelago_PuntaSantaAna_6600BP.SG	Selknam_RoussonandWillemsMission_100BP.SG	-0.000539	-0.834	29433	29788	659705
Mbuti.DG	USA-CA_SantaClemente_800BP.SG	Chile_WesternArchipelago_PuntaSantaAna_6600BP.SG	Selknam_RoussonandWillemsMission_100BP.SG	-0.000383	-0.685	30845	31109	688855
Mbuti.DG	Mexico_Pericues_Unknown.SG	Chile_WesternArchipelago_PuntaSantaAna_6600BP.SG	Selknam_RoussonandWillemsMission_100BP.SG	-0.000524	-0.616	7517	7607	170351
Mbuti.DG	Canada_939_6000BP.SG	Chile_WesternArchipelago_PuntaSantaAna_6600BP.SG	Selknam_RoussonandWillemsMission_100BP.SG	-0.000447	-0.584	10238	10340	230126
Mbuti.DG	USA-AK_USR1_11400BP.SG	Chile_WesternArchipelago_PuntaSantaAna_6600BP.SG	Selknam_RoussonandWillemsMission_100BP.SG	-0.00029	-0.474	30666	30869	698220
Mbuti.DG	USA-MT_Anzick_12800BP.SG_realign	Chile_WesternArchipelago_PuntaSantaAna_6600BP.SG	Selknam_RoussonandWillemsMission_100BP.SG	-0.000286	-0.411	31176	31376	696272
Mbuti.DG	Mexico_Pericues_500BP.SG	Chile_WesternArchipelago_PuntaSantaAna_6600BP.SG	Selknam_RoussonandWillemsMission_100BP.SG	-0.000215	-0.316	10226	10276	231675
Mbuti.DG	Cree.DG	Chile_WesternArchipelago_PuntaSantaAna_6600BP.SG	Selknam_RoussonandWillemsMission_100BP.SG	-0.000129	-0.286	29780	29869	684267
Mbuti.DG	Mexico_Baja_Comondu_Unknown.SG	Chile_WesternArchipelago_PuntaSantaAna_6600BP.SG	Selknam_RoussonandWillemsMission_100BP.SG	-0.000274	-0.186	1657	1667	37463
Mbuti.DG	Brazil_Laranjal_6700BP	Chile_WesternArchipelago_PuntaSantaAna_6600BP.SG	Selknam_RoussonandWillemsMission_100BP.SG	-6.6e-05	-0.106	18129	18155	403755
Mbuti.DG	USA-CA_SanNicolas_4900BP.SG	Chile_WesternArchipelago_PuntaSantaAna_6600BP.SG	Selknam_RoussonandWillemsMission_100BP.SG	-4.9e-05	-0.083	30826	30859	682510
Mbuti.DG	USA-MT_Anzick_12800BP.SG	Chile_WesternArchipelago_PuntaSantaAna_6600BP.SG	Selknam_RoussonandWillemsMission_100BP.SG	-5e-05	-0.071	31398	31433	696785
Mbuti.DG	Belize_MayahakCabPek_9300BP	Chile_WesternArchipelago_PuntaSantaAna_6600BP.SG	Selknam_RoussonandWillemsMission_100BP.SG	-2e-06	-0.003	13724	13725	302639
Mbuti.DG	Peru_Lauricocha_5800BP	Chile_WesternArchipelago_PuntaSantaAna_6600BP.SG	Selknam_RoussonandWillemsMission_100BP.SG	8e-06	0.011	19255	19251	426982
Mbuti.DG	USA-CA_SanMiguel_700BP.SG	Chile_WesternArchipelago_PuntaSantaAna_6600BP.SG	Selknam_RoussonandWillemsMission_100BP.SG	1.8e-05	0.028	27249	27238	606280
Mbuti.DG	USA-CA_MainlandChumash_NC_1400BP.SG	Chile_WesternArchipelago_PuntaSantaAna_6600BP.SG	Selknam_RoussonandWillemsMission_100BP.SG	2.3e-05	0.032	12051	12044	273019
Mbuti.DG	Argentina_Aconcagua_500BP.SG	Chile_WesternArchipelago_PuntaSantaAna_6600BP.SG	Selknam_RoussonandWillemsMission_100BP.SG	9.3e-05	0.143	27997	27940	617461
Mbuti.DG	USA-CA_SanFranciscoBay_300BP.SG	Chile_WesternArchipelago_PuntaSantaAna_6600BP.SG	Selknam_RoussonandWillemsMission_100BP.SG	0.000123	0.148	8182	8159	181450
Mbuti.DG	Nahua.DG	Chile_WesternArchipelago_PuntaSantaAna_6600BP.SG	Selknam_RoussonandWillemsMission_100BP.SG	8.5e-05	0.165	30791	30733	684239
Mbuti.DG	Mixe.DG	Chile_WesternArchipelago_PuntaSantaAna_6600BP.SG	Selknam_RoussonandWillemsMission_100BP.SG	8.6e-05	0.176	30820	30761	684281
Mbuti.DG	Brazil_Moraes_5800BP	Chile_WesternArchipelago_PuntaSantaAna_6600BP.SG	Selknam_RoussonandWillemsMission_100BP.SG	0.000153	0.179	9262	9231	206474
Mbuti.DG	USA-CA_SanNicolas_1400BP.SG	Chile_WesternArchipelago_PuntaSantaAna_6600BP.SG	Selknam_RoussonandWillemsMission_100BP.SG	0.000171	0.341	30544	30428	679151
Mbuti.DG	Peru_Cuncaicha_4200BP	Chile_WesternArchipelago_PuntaSantaAna_6600BP.SG	Selknam_RoussonandWillemsMission_100BP.SG	0.000235	0.342	27026	26886	596897
Mbuti.DG	Pima.DG	Chile_WesternArchipelago_PuntaSantaAna_6600BP.SG	Selknam_RoussonandWillemsMission_100BP.SG	0.000211	0.404	30749	30605	684225
Mbuti.DG	Zapotec.DG	Chile_WesternArchipelago_PuntaSantaAna_6600BP.SG	Selknam_RoussonandWillemsMission_100BP.SG	0.000236	0.462	30766	30604	684231
Mbuti.DG	Chile_LosRieles_10900BP	Chile_WesternArchipelago_PuntaSantaAna_6600BP.SG	Selknam_RoussonandWillemsMission_100BP.SG	0.000375	0.526	24565	24362	541295
Mbuti.DG	USA-WA_Kennewick_8800BP.SG	Chile_WesternArchipelago_PuntaSantaAna_6600BP.SG	Selknam_RoussonandWillemsMission_100BP.SG	0.000411	0.576	16602	16449	373323
Mbuti.DG	USA-CA_SantaCatalina_800BP.SG	Chile_WesternArchipelago_PuntaSantaAna_6600BP.SG	Selknam_RoussonandWillemsMission_100BP.SG	0.000379	0.592	29495	29247	654659
Mbuti.DG	USA_NV_Lovelock_1900BP.SG	Chile_WesternArchipelago_PuntaSantaAna_6600BP.SG	Selknam_RoussonandWillemsMission_100BP.SG	0.000309	0.596	31577	31362	698247
Mbuti.DG	Quechua.DG	Chile_WesternArchipelago_PuntaSantaAna_6600BP.SG	Selknam_RoussonandWillemsMission_100BP.SG	0.000291	0.599	30968	30769	684270
Mbuti.DG	Tsimshian.SG	Chile_WesternArchipelago_PuntaSantaAna_6600BP.SG	Selknam_RoussonandWillemsMission_100BP.SG	0.000383	0.637	30747	30480	697956
Mbuti.DG	Brazil_Jabuticabeira2_2000BP	Chile_WesternArchipelago_PuntaSantaAna_6600BP.SG	Selknam_RoussonandWillemsMission_100BP.SG	0.000543	0.644	5357	5293	118168
Mbuti.DG	Peru_Cuncaicha_9000BP	Chile_WesternArchipelago_PuntaSantaAna_6600BP.SG	Selknam_RoussonandWillemsMission_100BP.SG	0.000491	0.707	27231	26936	600474
Mbuti.DG	USA-AK_USR2_11400BP.SG	Chile_WesternArchipelago_PuntaSantaAna_6600BP.SG	Selknam_RoussonandWillemsMission_100BP.SG	0.000833	0.82	3909	3836	88243
Mbuti.DG	Mayan.SG	Chile_WesternArchipelago_PuntaSantaAna_6600BP.SG	Selknam_RoussonandWillemsMission_100BP.SG	0.00059	0.941	31242	30832	696249
Mbuti.DG	Mayan.DG	Chile_WesternArchipelago_PuntaSantaAna_6600BP.SG	Selknam_RoussonandWillemsMission_100BP.SG	0.000508	0.986	31048	30700	684180
Mbuti.DG	Canada_BigBar_6000BP.SG	Chile_WesternArchipelago_PuntaSantaAna_6600BP.SG	Selknam_RoussonandWillemsMission_100BP.SG	0.000668	1.022	21606	21284	481797
Mbuti.DG	Yukpa.SG	Chile_WesternArchipelago_PuntaSantaAna_6600BP.SG	Selknam_RoussonandWillemsMission_100BP.SG	0.000658	1.031	31864	31405	697524
Mbuti.DG	USA_NV_Lovelock_700BP.SG	Chile_WesternArchipelago_PuntaSantaAna_6600BP.SG	Selknam_RoussonandWillemsMission_100BP.SG	0.000652	1.044	31691	31236	698216
Mbuti.DG	Aymara.SG	Chile_WesternArchipelago_PuntaSantaAna_6600BP.SG	Selknam_RoussonandWillemsMission_100BP.SG	0.000694	1.055	31841	31356	697688
Mbuti.DG	Peru_Kaillachuro_Unknown.SG	Chile_WesternArchipelago_PuntaSantaAna_6600BP.SG	Selknam_RoussonandWillemsMission_100BP.SG	0.000835	1.057	8988	8823	198141
Mbuti.DG	Peru_RioUncallane_1700BP.SG	Chile_WesternArchipelago_PuntaSantaAna_6600BP.SG	Selknam_RoussonandWillemsMission_100BP.SG	0.000538	1.145	31900	31524	698245
Mbuti.DG	Belize_SakiTzul_7400BP	Chile_WesternArchipelago_PuntaSantaAna_6600BP.SG	Selknam_RoussonandWillemsMission_100BP.SG	0.000836	1.268	18228	17894	400184
Mbuti.DG	Brazil_LapaDoSanto_9600BP	Chile_WesternArchipelago_PuntaSantaAna_6600BP.SG	Selknam_RoussonandWillemsMission_100BP.SG	0.000593	1.278	30384	29987	668962
Mbuti.DG	Brazil_CavernadoSumidouro_10000BP.SG	Chile_WesternArchipelago_PuntaSantaAna_6600BP.SG	Selknam_RoussonandWillemsMission_100BP.SG	0.000728	1.426	31479	30971	698131
Mbuti.DG	Chane.DG	Chile_WesternArchipelago_PuntaSantaAna_6600BP.SG	Selknam_RoussonandWillemsMission_100BP.SG	0.000874	1.429	31234	30637	683253
Mbuti.DG	USA_NV_SpiritCave_10000BP.SG	Chile_WesternArchipelago_PuntaSantaAna_6600BP.SG	Selknam_RoussonandWillemsMission_100BP.SG	0.000934	1.429	31769	31118	698223
Mbuti.DG	Surui.DG	Chile_WesternArchipelago_PuntaSantaAna_6600BP.SG	Selknam_RoussonandWillemsMission_100BP.SG	0.000833	1.446	31249	30679	684210
Mbuti.DG	Bahamas_Taino_1000BP.SG	Chile_WesternArchipelago_PuntaSantaAna_6600BP.SG	Selknam_RoussonandWillemsMission_100BP.SG	0.000998	1.541	31872	31175	698004
Mbuti.DG	Botocudo.SG	Chile_WesternArchipelago_PuntaSantaAna_6600BP.SG	Selknam_RoussonandWillemsMission_100BP.SG	0.000757	1.589	28519	28012	669637
Mbuti.DG	Piapoco.DG	Chile_WesternArchipelago_PuntaSantaAna_6600BP.SG	Selknam_RoussonandWillemsMission_100BP.SG	0.000849	1.606	31240	30659	684190
Mbuti.DG	Mixtec.DG	Chile_WesternArchipelago_PuntaSantaAna_6600BP.SG	Selknam_RoussonandWillemsMission_100BP.SG	0.000817	1.654	30545	29986	684234
Mbuti.DG	Peru_LaGalgada_4100BP	Chile_WesternArchipelago_PuntaSantaAna_6600BP.SG	Selknam_RoussonandWillemsMission_100BP.SG	0.00116	1.744	27636	26939	600112
Mbuti.DG	Peru_Lauricocha_8600BP	Chile_WesternArchipelago_PuntaSantaAna_6600BP.SG	Selknam_RoussonandWillemsMission_100BP.SG	0.001023	1.812	29206	28547	644079
Mbuti.DG	Huichol.SG	Chile_WesternArchipelago_PuntaSantaAna_6600BP.SG	Selknam_RoussonandWillemsMission_100BP.SG	0.001164	1.838	31702	30890	697738
Mbuti.DG	Chipewyan.DG	Chile_WesternArchipelago_PuntaSantaAna_6600BP.SG	Selknam_RoussonandWillemsMission_100BP.SG	0.000961	1.88	30626	29969	684255
Mbuti.DG	Peru_Laramate_900BP	Chile_WesternArchipelago_PuntaSantaAna_6600BP.SG	Selknam_RoussonandWillemsMission_100BP.SG	0.000911	1.934	29572	28984	646054
Mbuti.DG	Peru_Lauricocha_3500BP	Chile_WesternArchipelago_PuntaSantaAna_6600BP.SG	Selknam_RoussonandWillemsMission_100BP.SG	0.001408	2.015	18917	18330	416242
Mbuti.DG	Bolivia_Aymara.SG	Chile_WesternArchipelago_PuntaSantaAna_6600BP.SG	Selknam_RoussonandWillemsMission_100BP.SG	0.000885	2.188	31908	31290	698275
Mbuti.DG	Argentina_LagunaToro_2400BP	Chile_WesternArchipelago_PuntaSantaAna_6600BP.SG	Selknam_RoussonandWillemsMission_100BP.SG	0.002212	2.492	6172	5879	132591
Mbuti.DG	Karitiana.DG	Chile_WesternArchipelago_PuntaSantaAna_6600BP.SG	Selknam_RoussonandWillemsMission_100BP.SG	0.001419	2.854	32080	31090	698262
Mbuti.DG	Chile_Conchali_700BP	Chile_WesternArchipelago_PuntaSantaAna_6600BP.SG	Selknam_RoussonandWillemsMission_100BP.SG	0.001896	3.354	28233	27078	609451
Mbuti.DG	Mexico_Baja_IronSprings_Unknown.SG	Chile_WesternArchipelago_PuntaSantaAna_6600BP.SG	Yamana_CapeHorneMission_Grouped_100BP.SG	-0.001896	-1.631	2104	2197	48898
Mbuti.DG	Peru_SMP5_6800BP.SG	Chile_WesternArchipelago_PuntaSantaAna_6600BP.SG	Yamana_CapeHorneMission_Grouped_100BP.SG	-0.001673	-1.348	1598	1662	37721
Mbuti.DG	Brazil_Jabuticabeira2_2000BP	Chile_WesternArchipelago_PuntaSantaAna_6600BP.SG	Yamana_CapeHorneMission_Grouped_100BP.SG	-0.000851	-1.127	5083	5180	113857
Mbuti.DG	Canada_Lucier_4800BP_500BP.SG	Chile_WesternArchipelago_PuntaSantaAna_6600BP.SG	Yamana_CapeHorneMission_Grouped_100BP.SG	-0.000499	-0.968	21231	21475	487655
Mbuti.DG	USA-CA_MainlandChumash_1400BP.SG	Chile_WesternArchipelago_PuntaSantaAna_6600BP.SG	Yamana_CapeHorneMission_Grouped_100BP.SG	-0.000479	-0.951	22685	22931	512903
Mbuti.DG	USA-AK_USR1_11400BP.SG	Chile_WesternArchipelago_PuntaSantaAna_6600BP.SG	Yamana_CapeHorneMission_Grouped_100BP.SG	-0.00048	-0.84	27295	27595	626628
Mbuti.DG	Nahua.DG	Chile_WesternArchipelago_PuntaSantaAna_6600BP.SG	Yamana_CapeHorneMission_Grouped_100BP.SG	-0.000289	-0.639	27434	27612	614866
Mbuti.DG	USA-CA_SanCruz_1000BP.SG	Chile_WesternArchipelago_PuntaSantaAna_6600BP.SG	Yamana_CapeHorneMission_Grouped_100BP.SG	-0.000343	-0.591	26381	26584	591904
Mbuti.DG	USA-CA_SanNicolas_4900BP.SG	Chile_WesternArchipelago_PuntaSantaAna_6600BP.SG	Yamana_CapeHorneMission_Grouped_100BP.SG	-0.000305	-0.572	27357	27543	612056
Mbuti.DG	Peru_Cuncaicha_9000BP	Chile_WesternArchipelago_PuntaSantaAna_6600BP.SG	Yamana_CapeHorneMission_Grouped_100BP.SG	-0.000299	-0.476	25340	25508	564173
Mbuti.DG	USA-CA_SanNicolas_1400BP.SG	Chile_WesternArchipelago_PuntaSantaAna_6600BP.SG	Yamana_CapeHorneMission_Grouped_100BP.SG	-0.000187	-0.42	27122	27235	608612
Mbuti.DG	USA-CA_SantaClemente_800BP.SG	Chile_WesternArchipelago_PuntaSantaAna_6600BP.SG	Yamana_CapeHorneMission_Grouped_100BP.SG	-0.000195	-0.405	27700	27821	619149
Mbuti.DG	Brazil_CavernadoSumidouro_10000BP.SG	Chile_WesternArchipelago_PuntaSantaAna_6600BP.SG	Yamana_CapeHorneMission_Grouped_100BP.SG	-0.000146	-0.317	27773	27865	626537
Mbuti.DG	Peru_Cuncaicha_4200BP	Chile_WesternArchipelago_PuntaSantaAna_6600BP.SG	Yamana_CapeHorneMission_Grouped_100BP.SG	-0.000185	-0.303	25342	25446	563851
Mbuti.DG	Cree.DG	Chile_WesternArchipelago_PuntaSantaAna_6600BP.SG	Yamana_CapeHorneMission_Grouped_100BP.SG	-0.00012	-0.293	26686	26760	614886
Mbuti.DG	Peru_Lauricocha_5800BP	Chile_WesternArchipelago_PuntaSantaAna_6600BP.SG	Yamana_CapeHorneMission_Grouped_100BP.SG	-0.000185	-0.285	17761	17834	395846
Mbuti.DG	Canada_MARC1492_400BP.SG	Chile_WesternArchipelago_PuntaSantaAna_6600BP.SG	Yamana_CapeHorneMission_Grouped_100BP.SG	-0.000238	-0.282	4187	4210	96441
Mbuti.DG	Mexico_Baja_Comondu_Unknown.SG	Chile_WesternArchipelago_PuntaSantaAna_6600BP.SG	Yamana_CapeHorneMission_Grouped_100BP.SG	-0.00036	-0.27	1457	1469	33187
Mbuti.DG	Bahamas_Taino_1000BP.SG	Chile_WesternArchipelago_PuntaSantaAna_6600BP.SG	Yamana_CapeHorneMission_Grouped_100BP.SG	-0.000119	-0.205	28188	28263	626440
Mbuti.DG	Chile_LosRieles_10900BP	Chile_WesternArchipelago_PuntaSantaAna_6600BP.SG	Yamana_CapeHorneMission_Grouped_100BP.SG	-0.000124	-0.188	23075	23138	509662
Mbuti.DG	Belize_MayahakCabPek_9300BP	Chile_WesternArchipelago_PuntaSantaAna_6600BP.SG	Yamana_CapeHorneMission_Grouped_100BP.SG	-0.000123	-0.178	13030	13065	286780
Mbuti.DG	USA-CA_MainlandChumash_NC_1400BP.SG	Chile_WesternArchipelago_PuntaSantaAna_6600BP.SG	Yamana_CapeHorneMission_Grouped_100BP.SG	-0.000107	-0.162	11147	11174	251605
Mbuti.DG	USA-WA_Kennewick_8800BP.SG	Chile_WesternArchipelago_PuntaSantaAna_6600BP.SG	Yamana_CapeHorneMission_Grouped_100BP.SG	-8.2e-05	-0.131	14185	14211	323173
Mbuti.DG	Mixe.DG	Chile_WesternArchipelago_PuntaSantaAna_6600BP.SG	Yamana_CapeHorneMission_Grouped_100BP.SG	-2.1e-05	-0.047	27529	27542	614902
Mbuti.DG	Aymara.SG	Chile_WesternArchipelago_PuntaSantaAna_6600BP.SG	Yamana_CapeHorneMission_Grouped_100BP.SG	-1.2e-05	-0.019	28237	28244	626083
Mbuti.DG	USA-CA_SanFranciscoBay_300BP.SG	Chile_WesternArchipelago_PuntaSantaAna_6600BP.SG	Yamana_CapeHorneMission_Grouped_100BP.SG	3e-06	0.004	6893	6892	154733
Mbuti.DG	Argentina_Aconcagua_500BP.SG	Chile_WesternArchipelago_PuntaSantaAna_6600BP.SG	Yamana_CapeHorneMission_Grouped_100BP.SG	4.6e-05	0.076	25208	25183	556940
Mbuti.DG	USA-MT_Anzick_12800BP.SG_realign	Chile_WesternArchipelago_PuntaSantaAna_6600BP.SG	Yamana_CapeHorneMission_Grouped_100BP.SG	0.000102	0.16	28095	28032	626138
Mbuti.DG	Belize_SakiTzul_7400BP	Chile_WesternArchipelago_PuntaSantaAna_6600BP.SG	Yamana_CapeHorneMission_Grouped_100BP.SG	0.000122	0.208	17443	17396	383754
Mbuti.DG	USA-MT_Anzick_12800BP.SG	Chile_WesternArchipelago_PuntaSantaAna_6600BP.SG	Yamana_CapeHorneMission_Grouped_100BP.SG	0.000216	0.335	28118	27983	626288
Mbuti.DG	Argentina_LagunaToro_2400BP	Chile_WesternArchipelago_PuntaSantaAna_6600BP.SG	Yamana_CapeHorneMission_Grouped_100BP.SG	0.000338	0.394	5889	5846	128434
Mbuti.DG	Piapoco.DG	Chile_WesternArchipelago_PuntaSantaAna_6600BP.SG	Yamana_CapeHorneMission_Grouped_100BP.SG	0.000208	0.439	27713	27585	614828
Mbuti.DG	Brazil_LapaDoSanto_9600BP	Chile_WesternArchipelago_PuntaSantaAna_6600BP.SG	Yamana_CapeHorneMission_Grouped_100BP.SG	0.000203	0.476	27469	27345	610233
Mbuti.DG	Peru_RioUncallane_1700BP.SG	Chile_WesternArchipelago_PuntaSantaAna_6600BP.SG	Yamana_CapeHorneMission_Grouped_100BP.SG	0.000236	0.539	28407	28259	626666
Mbuti.DG	USA_NV_SpiritCave_10000BP.SG	Chile_WesternArchipelago_PuntaSantaAna_6600BP.SG	Yamana_CapeHorneMission_Grouped_100BP.SG	0.000336	0.563	28066	27855	626633
Mbuti.DG	Peru_LaGalgada_4100BP	Chile_WesternArchipelago_PuntaSantaAna_6600BP.SG	Yamana_CapeHorneMission_Grouped_100BP.SG	0.000355	0.573	25297	25100	556751
Mbuti.DG	Brazil_Laranjal_6700BP	Chile_WesternArchipelago_PuntaSantaAna_6600BP.SG	Yamana_CapeHorneMission_Grouped_100BP.SG	0.000342	0.591	17217	17086	383987
Mbuti.DG	USA_NV_Lovelock_700BP.SG	Chile_WesternArchipelago_PuntaSantaAna_6600BP.SG	Yamana_CapeHorneMission_Grouped_100BP.SG	0.000345	0.623	28178	27962	626623
Mbuti.DG	Mexico_Pericues_Unknown.SG	Chile_WesternArchipelago_PuntaSantaAna_6600BP.SG	Yamana_CapeHorneMission_Grouped_100BP.SG	0.000486	0.634	6850	6775	153197
Mbuti.DG	Quechua.DG	Chile_WesternArchipelago_PuntaSantaAna_6600BP.SG	Yamana_CapeHorneMission_Grouped_100BP.SG	0.000354	0.763	27701	27483	614887
Mbuti.DG	Yukpa.SG	Chile_WesternArchipelago_PuntaSantaAna_6600BP.SG	Yamana_CapeHorneMission_Grouped_100BP.SG	0.000455	0.768	28360	28076	625918
Mbuti.DG	Mayan.DG	Chile_WesternArchipelago_PuntaSantaAna_6600BP.SG	Yamana_CapeHorneMission_Grouped_100BP.SG	0.000359	0.773	27716	27496	614805
Mbuti.DG	USA-CA_SanMiguel_700BP.SG	Chile_WesternArchipelago_PuntaSantaAna_6600BP.SG	Yamana_CapeHorneMission_Grouped_100BP.SG	0.000462	0.8	24593	24341	546628
Mbuti.DG	USA-AK_USR2_11400BP.SG	Chile_WesternArchipelago_PuntaSantaAna_6600BP.SG	Yamana_CapeHorneMission_Grouped_100BP.SG	0.00075	0.824	3446	3386	80231
Mbuti.DG	Zapotec.DG	Chile_WesternArchipelago_PuntaSantaAna_6600BP.SG	Yamana_CapeHorneMission_Grouped_100BP.SG	0.000388	0.842	27623	27384	614846
Mbuti.DG	Surui.DG	Chile_WesternArchipelago_PuntaSantaAna_6600BP.SG	Yamana_CapeHorneMission_Grouped_100BP.SG	0.000441	0.877	27861	27590	614845
Mbuti.DG	Pima.DG	Chile_WesternArchipelago_PuntaSantaAna_6600BP.SG	Yamana_CapeHorneMission_Grouped_100BP.SG	0.000416	0.907	27602	27346	614857
Mbuti.DG	USA_NV_Lovelock_1900BP.SG	Chile_WesternArchipelago_PuntaSantaAna_6600BP.SG	Yamana_CapeHorneMission_Grouped_100BP.SG	0.000417	0.918	28226	27964	626660
[truncated: 86 more rows]

## Sheet: E. f4 (Mbuti,Pat,Ch_MA,Ch_LIP)
Note: These statistics measure the affinity of a given Patagonian group (Pop2_X) with Chile_LosRieles_5100BP_MA relative to Chile_Conchali_700BP_LIP. They reveal that South Patagonian groups are symmetrically related to central Chilean groups spanning more than four millennia, showing no evidence of significant South Patagonian gene flow into Central Chile.
Pop1_W	Pop2_X	Pop3_Y	Pop4_Z	f4_value	Z_score	BABA	ABBA	Num_SNPs
Mbuti.DG	Chile_WesternArchipelago_PuntaSantaAna_6600BP.SG	Chile_LosRieles_5100BP_MA	Chile_Conchali_700BP_LIP	-0.000358	-0.571	26163	26370	578310
Mbuti.DG	Argentina_NorthTierradelFuego_LaArcillosa2_5800BP	Chile_LosRieles_5100BP_MA	Chile_Conchali_700BP_LIP	-0.000215	-0.326	27388	27516	596116
Mbuti.DG	Chile_WesternArchipelago_Ayayema_4700BP.SG	Chile_LosRieles_5100BP_MA	Chile_Conchali_700BP_LIP	-0.001125	-1.854	33687	34520	740145	0.777667
Mbuti.DG	Yamana_BeagleChannel_Almanza_200BP	Chile_LosRieles_5100BP_MA	Chile_Conchali_700BP_LIP	-2.1e-05	-0.041	32809	32824	712142
Mbuti.DG	Yamana_CapeHorneMission_Grouped_100BP.SG	Chile_LosRieles_5100BP_MA	Chile_Conchali_700BP_LIP	6.2e-05	0.123	28204	28166	616931
Mbuti.DG	Yamana_BeagleChannel_Grouped_800BP.SG	Chile_LosRieles_5100BP_MA	Chile_Conchali_700BP_LIP	0.000136	0.251	31412	31318	685800
Mbuti.DG	Kawéskar_HagenbeckExpedition_Grouped_100BP.SG	Chile_LosRieles_5100BP_MA	Chile_Conchali_700BP_LIP	0.000197	0.345	17784	17707	390464
Mbuti.DG	Kawéskar_WesternArchipelago_Grouped_800BP.SG	Chile_LosRieles_5100BP_MA	Chile_Conchali_700BP_LIP	0.000181	0.361	33966	33832	739880
Mbuti.DG	Yamana_BeagleChannel_RioPipo_1500BP	Chile_LosRieles_5100BP_MA	Chile_Conchali_700BP_LIP	0.000439	0.706	25719	25474	557276
Mbuti.DG	Haush_MitrePeninsula_Grouped_400BP	Chile_LosRieles_5100BP_MA	Chile_Conchali_700BP_LIP	0.000361	0.779	32304	32051	700195
Mbuti.DG	Yamana_BeagleChannel_Acatushun_100BP	Chile_LosRieles_5100BP_MA	Chile_Conchali_700BP_LIP	0.000656	0.908	10598	10448	228341
Mbuti.DG	Selknam_NorthTierradelFuego_Grouped_500BP	Chile_LosRieles_5100BP_MA	Chile_Conchali_700BP_LIP	0.000495	1.061	33065	32711	713856
Mbuti.DG	Aónikenk_SouthContinent_CerroJohnny_400BP	Chile_LosRieles_5100BP_MA	Chile_Conchali_700BP_LIP	0.000743	1.172	18151	17860	392199
Mbuti.DG	Selknam_NorthTierradelFuego_FaroMendez_100BP	Chile_LosRieles_5100BP_MA	Chile_Conchali_700BP_LIP	0.00101	1.682	24123	23600	517815
Mbuti.DG	Selknam_RoussonandWillemsMission_100BP.SG	Chile_LosRieles_5100BP_MA	Chile_Conchali_700BP_LIP	0.001184	1.985	29926	29162	645143

## Sheet: F.f4 Mbuti,LHoutPat,LH1,LH2
Note: This shows that groups outside of Patagonia are not genetically more similar to Selkn'nam, Haush or Aónikenk relative to Kawéskar or Yámana.
Pop1_W	Pop2_X	Pop3_Y	Pop4_Z	f4_value	Z_score	BABA	ABBA	Num_SNPs
result:	Mbuti.DG	Mayan.SG	Yamana_BeagleChannel_Grouped_1500-100BP	Selknam_NorthTierradelFuego_FaroMendez_100BP	-0.001119	-2.306	25807	26515	632083
result:	Mbuti.DG	Yukpa.SG	Yamana_BeagleChannel_Grouped_1500-100BP	Selknam_NorthTierradelFuego_FaroMendez_100BP	-0.001108	-2.111	26272	26973	632916
result:	Mbuti.DG	Peru_Cuncaicha_4200BP	Yamana_BeagleChannel_Grouped_1500-100BP	Selknam_NorthTierradelFuego_FaroMendez_100BP	-0.001031	-1.922	23893	24484	573736
result:	Mbuti.DG	Surui.DG	Yamana_BeagleChannel_Grouped_1500-100BP	Selknam_NorthTierradelFuego_FaroMendez_100BP	-0.000853	-1.89	25955	26485	621395
result:	Mbuti.DG	Chipewyan.DG	Yamana_BeagleChannel_Grouped_1500-100BP	Selknam_NorthTierradelFuego_FaroMendez_100BP	-0.0006	-1.519	25457	25830	621435
result:	Mbuti.DG	Peru_Lauricocha_5800BP	Yamana_BeagleChannel_Grouped_1500-100BP	Selknam_NorthTierradelFuego_FaroMendez_100BP	-0.000803	-1.5	17485	17822	419827
result:	Mbuti.DG	Botocudo.SG	Yamana_BeagleChannel_Grouped_1500-100BP	Selknam_NorthTierradelFuego_FaroMendez_100BP	-0.00057	-1.454	23712	24059	609743
result:	Mbuti.DG	USA-CA_SantaCatalina_800BP.SG	Yamana_BeagleChannel_Grouped_1500-100BP	Selknam_NorthTierradelFuego_FaroMendez_100BP	-0.000768	-1.439	24640	25098	596285
result:	Mbuti.DG	Huichol.SG	Yamana_BeagleChannel_Grouped_1500-100BP	Selknam_NorthTierradelFuego_FaroMendez_100BP	-0.00069	-1.425	26291	26728	633078
result:	Mbuti.DG	Belize_MayahakCabPek_9300BP	Yamana_BeagleChannel_Grouped_1500-100BP	Selknam_NorthTierradelFuego_FaroMendez_100BP	-0.000851	-1.413	12972	13236	309883
result:	Mbuti.DG	Peru_Laramate_900BP	Yamana_BeagleChannel_Grouped_1500-100BP	Selknam_NorthTierradelFuego_FaroMendez_100BP	-0.000505	-1.368	25720	26030	612799
result:	Mbuti.DG	Brazil_Laranjal_6700BP	Yamana_BeagleChannel_Grouped_1500-100BP	Selknam_NorthTierradelFuego_FaroMendez_100BP	-0.000649	-1.304	16561	16819	398477
result:	Mbuti.DG	USA-AK_USR2_11400BP.SG	Yamana_BeagleChannel_Grouped_1500-100BP	Selknam_NorthTierradelFuego_FaroMendez_100BP	-0.00106	-1.269	3202	3287	80138
result:	Mbuti.DG	USA-CA_MainlandChumash_1400BP.SG	Yamana_BeagleChannel_Grouped_1500-100BP	Selknam_NorthTierradelFuego_FaroMendez_100BP	-0.000546	-1.251	21460	21744	520089
result:	Mbuti.DG	Peru_SMP5_6800BP.SG	Yamana_BeagleChannel_Grouped_1500-100BP	Selknam_NorthTierradelFuego_FaroMendez_100BP	-0.001422	-1.233	1525	1579	38224
result:	Mbuti.DG	Chile_Conchali_700BP	Yamana_BeagleChannel_Grouped_1500-100BP	Selknam_NorthTierradelFuego_FaroMendez_100BP	-0.00057	-1.229	24820	25156	588949
result:	Mbuti.DG	Mixtec.DG	Yamana_BeagleChannel_Grouped_1500-100BP	Selknam_NorthTierradelFuego_FaroMendez_100BP	-0.000452	-1.203	25408	25689	621411
result:	Mbuti.DG	USA_NV_Lovelock_700BP.SG	Yamana_BeagleChannel_Grouped_1500-100BP	Selknam_NorthTierradelFuego_FaroMendez_100BP	-0.000586	-1.197	26403	26774	633311
result:	Mbuti.DG	Quechua.DG	Yamana_BeagleChannel_Grouped_1500-100BP	Selknam_NorthTierradelFuego_FaroMendez_100BP	-0.000487	-1.174	25957	26259	621446
result:	Mbuti.DG	Cree.DG	Yamana_BeagleChannel_Grouped_1500-100BP	Selknam_NorthTierradelFuego_FaroMendez_100BP	-0.000423	-1.172	25083	25346	621453
result:	Mbuti.DG	Bolivia_Aymara.SG	Yamana_BeagleChannel_Grouped_1500-100BP	Selknam_NorthTierradelFuego_FaroMendez_100BP	-0.000386	-1.159	26562	26807	633414
result:	Mbuti.DG	Brazil_Jabuticabeira2_2000BP	Yamana_BeagleChannel_Grouped_1500-100BP	Selknam_NorthTierradelFuego_FaroMendez_100BP	-0.000735	-1.13	4786	4871	115503
result:	Mbuti.DG	Pima.DG	Yamana_BeagleChannel_Grouped_1500-100BP	Selknam_NorthTierradelFuego_FaroMendez_100BP	-0.000455	-1.123	25829	26111	621419
result:	Mbuti.DG	USA-CA_SantaClemente_800BP.SG	Yamana_BeagleChannel_Grouped_1500-100BP	Selknam_NorthTierradelFuego_FaroMendez_100BP	-0.000482	-1.121	26011	26313	626193
result:	Mbuti.DG	Belize_SakiTzul_7400BP	Yamana_BeagleChannel_Grouped_1500-100BP	Selknam_NorthTierradelFuego_FaroMendez_100BP	-0.000547	-1.052	16576	16793	395667
result:	Mbuti.DG	Karitiana.DG	Yamana_BeagleChannel_Grouped_1500-100BP	Selknam_NorthTierradelFuego_FaroMendez_100BP	-0.000427	-1.042	26591	26862	633407
result:	Mbuti.DG	Peru_Lauricocha_8600BP	Yamana_BeagleChannel_Grouped_1500-100BP	Selknam_NorthTierradelFuego_FaroMendez_100BP	-0.000438	-0.969	25397	25663	608655
result:	Mbuti.DG	Peru_RioUncallane_1700BP.SG	Yamana_BeagleChannel_Grouped_1500-100BP	Selknam_NorthTierradelFuego_FaroMendez_100BP	-0.000381	-0.964	26662	26903	633395
result:	Mbuti.DG	USA-MT_Anzick_12800BP.SG	Yamana_BeagleChannel_Grouped_1500-100BP	Selknam_NorthTierradelFuego_FaroMendez_100BP	-0.000486	-0.908	26363	26671	632476
result:	Mbuti.DG	Argentina_Aconcagua_500BP.SG	Yamana_BeagleChannel_Grouped_1500-100BP	Selknam_NorthTierradelFuego_FaroMendez_100BP	-0.00043	-0.838	23534	23775	559802
result:	Mbuti.DG	USA-CA_MainlandChumash_NC_1400BP.SG	Yamana_BeagleChannel_Grouped_1500-100BP	Selknam_NorthTierradelFuego_FaroMendez_100BP	-0.000502	-0.836	10187	10311	247728
result:	Mbuti.DG	USA-MT_Anzick_12800BP.SG_realign	Yamana_BeagleChannel_Grouped_1500-100BP	Selknam_NorthTierradelFuego_FaroMendez_100BP	-0.000439	-0.819	26399	26676	632208
result:	Mbuti.DG	Canada_939_6000BP.SG	Yamana_BeagleChannel_Grouped_1500-100BP	Selknam_NorthTierradelFuego_FaroMendez_100BP	-0.000533	-0.816	8534	8646	209254
result:	Mbuti.DG	Zapotec.DG	Yamana_BeagleChannel_Grouped_1500-100BP	Selknam_NorthTierradelFuego_FaroMendez_100BP	-0.000316	-0.782	25880	26077	621409
result:	Mbuti.DG	Brazil_LapaDoSanto_9600BP	Yamana_BeagleChannel_Grouped_1500-100BP	Selknam_NorthTierradelFuego_FaroMendez_100BP	-0.000287	-0.77	26073	26252	623491
result:	Mbuti.DG	Mayan.DG	Yamana_BeagleChannel_Grouped_1500-100BP	Selknam_NorthTierradelFuego_FaroMendez_100BP	-0.000287	-0.662	26086	26264	621360
result:	Mbuti.DG	USA-WA_Kennewick_8800BP.SG	Yamana_BeagleChannel_Grouped_1500-100BP	Selknam_NorthTierradelFuego_FaroMendez_100BP	-0.000362	-0.649	13662	13783	335967
result:	Mbuti.DG	Peru_Kaillachuro_Unknown.SG	Yamana_BeagleChannel_Grouped_1500-100BP	Selknam_NorthTierradelFuego_FaroMendez_100BP	-0.000413	-0.636	7461	7535	179569
result:	Mbuti.DG	Mexico_Pericues_Unknown.SG	Yamana_BeagleChannel_Grouped_1500-100BP	Selknam_NorthTierradelFuego_FaroMendez_100BP	-0.000401	-0.568	6365	6427	154973
result:	Mbuti.DG	Mexico_Baja_IronSprings_Unknown.SG	Yamana_BeagleChannel_Grouped_1500-100BP	Selknam_NorthTierradelFuego_FaroMendez_100BP	-0.000536	-0.546	2054	2082	51163
result:	Mbuti.DG	USA_NV_Lovelock_1900BP.SG	Yamana_BeagleChannel_Grouped_1500-100BP	Selknam_NorthTierradelFuego_FaroMendez_100BP	-0.000225	-0.537	26513	26656	633344
result:	Mbuti.DG	Chane.DG	Yamana_BeagleChannel_Grouped_1500-100BP	Selknam_NorthTierradelFuego_FaroMendez_100BP	-0.000254	-0.507	26091	26248	620519
result:	Mbuti.DG	USA-CA_SanNicolas_4900BP.SG	Yamana_BeagleChannel_Grouped_1500-100BP	Selknam_NorthTierradelFuego_FaroMendez_100BP	-0.000225	-0.5	25927	26066	619415
result:	Mbuti.DG	Nahua.DG	Yamana_BeagleChannel_Grouped_1500-100BP	Selknam_NorthTierradelFuego_FaroMendez_100BP	-0.000194	-0.486	25972	26092	621442
result:	Mbuti.DG	Tsimshian.SG	Yamana_BeagleChannel_Grouped_1500-100BP	Selknam_NorthTierradelFuego_FaroMendez_100BP	-0.000216	-0.477	25736	25872	633213
result:	Mbuti.DG	Peru_Lauricocha_3500BP	Yamana_BeagleChannel_Grouped_1500-100BP	Selknam_NorthTierradelFuego_FaroMendez_100BP	-0.000266	-0.475	17109	17218	410032
result:	Mbuti.DG	USA-AK_USR1_11400BP.SG	Yamana_BeagleChannel_Grouped_1500-100BP	Selknam_NorthTierradelFuego_FaroMendez_100BP	-0.000221	-0.436	25804	25944	633303
result:	Mbuti.DG	Brazil_CavernadoSumidouro_10000BP.SG	Yamana_BeagleChannel_Grouped_1500-100BP	Selknam_NorthTierradelFuego_FaroMendez_100BP	-0.000162	-0.416	26234	26336	633215
result:	Mbuti.DG	Piapoco.DG	Yamana_BeagleChannel_Grouped_1500-100BP	Selknam_NorthTierradelFuego_FaroMendez_100BP	-0.000132	-0.317	26093	26175	621382
result:	Mbuti.DG	Argentina_LagunaToro_2400BP	Yamana_BeagleChannel_Grouped_1500-100BP	Selknam_NorthTierradelFuego_FaroMendez_100BP	-0.000217	-0.294	5701	5730	133238
result:	Mbuti.DG	Peru_Cuncaicha_9000BP	Yamana_BeagleChannel_Grouped_1500-100BP	Selknam_NorthTierradelFuego_FaroMendez_100BP	-0.000149	-0.266	24411	24498	579384
result:	Mbuti.DG	USA-CA_SanFranciscoBay_300BP.SG	Yamana_BeagleChannel_Grouped_1500-100BP	Selknam_NorthTierradelFuego_FaroMendez_100BP	-7.5e-05	-0.109	6818	6831	164024
result:	Mbuti.DG	Chile_LosRieles_10900BP	Yamana_BeagleChannel_Grouped_1500-100BP	Selknam_NorthTierradelFuego_FaroMendez_100BP	-4e-05	-0.069	22787	22809	537856
result:	Mbuti.DG	USA-CA_SanNicolas_1400BP.SG	Yamana_BeagleChannel_Grouped_1500-100BP	Selknam_NorthTierradelFuego_FaroMendez_100BP	-2.5e-05	-0.062	25737	25752	616097
result:	Mbuti.DG	Peru_LaGalgada_4100BP	Yamana_BeagleChannel_Grouped_1500-100BP	Selknam_NorthTierradelFuego_FaroMendez_100BP	-3e-05	-0.057	24612	24629	582667
result:	Mbuti.DG	Mexico_Pericues_500BP.SG	Yamana_BeagleChannel_Grouped_1500-100BP	Selknam_NorthTierradelFuego_FaroMendez_100BP	-1e-06	-0.001	8468	8468	206876
result:	Mbuti.DG	Aymara.SG	Yamana_BeagleChannel_Grouped_1500-100BP	Selknam_NorthTierradelFuego_FaroMendez_100BP	4e-06	0.007	26659	26657	633024
result:	Mbuti.DG	Canada_Lucier_4800BP_500BP.SG	Yamana_BeagleChannel_Grouped_1500-100BP	Selknam_NorthTierradelFuego_FaroMendez_100BP	4.4e-05	0.093	20195	20173	492379
result:	Mbuti.DG	Brazil_Moraes_5800BP	Yamana_BeagleChannel_Grouped_1500-100BP	Selknam_NorthTierradelFuego_FaroMendez_100BP	0.000132	0.204	8592	8565	205041
result:	Mbuti.DG	Canada_BigBar_6000BP.SG	Yamana_BeagleChannel_Grouped_1500-100BP	Selknam_NorthTierradelFuego_FaroMendez_100BP	0.00013	0.25	18058	18001	436327
result:	Mbuti.DG	Mixe.DG	Yamana_BeagleChannel_Grouped_1500-100BP	Selknam_NorthTierradelFuego_FaroMendez_100BP	0.000122	0.306	26056	25980	621463
result:	Mbuti.DG	Mexico_Baja_Comondu_Unknown.SG	Yamana_BeagleChannel_Grouped_1500-100BP	Selknam_NorthTierradelFuego_FaroMendez_100BP	0.000547	0.453	1424	1405	34190
result:	Mbuti.DG	USA-CA_SanCruz_1000BP.SG	Yamana_BeagleChannel_Grouped_1500-100BP	Selknam_NorthTierradelFuego_FaroMendez_100BP	0.000279	0.53	25041	24875	597866
result:	Mbuti.DG	Bahamas_Taino_1000BP.SG	Yamana_BeagleChannel_Grouped_1500-100BP	Selknam_NorthTierradelFuego_FaroMendez_100BP	0.000364	0.689	26780	26550	633043
result:	Mbuti.DG	USA_NV_SpiritCave_10000BP.SG	Yamana_BeagleChannel_Grouped_1500-100BP	Selknam_NorthTierradelFuego_FaroMendez_100BP	0.000388	0.753	26661	26415	633292
result:	Mbuti.DG	USA-CA_SanMiguel_700BP.SG	Yamana_BeagleChannel_Grouped_1500-100BP	Selknam_NorthTierradelFuego_FaroMendez_100BP	0.000425	0.83	23243	23008	552711
result:	Mbuti.DG	Canada_MARC1492_400BP.SG	Yamana_BeagleChannel_Grouped_1500-100BP	Selknam_NorthTierradelFuego_FaroMendez_100BP	0.000876	1.133	3567	3491	86785
result:	Mbuti.DG	Yukpa.SG	Yamana_BeagleChannel_Grouped_1500-100BP	Selknam_NorthTierradelFuego_Grouped_500BP	-0.000693	-1.908	37369	37988	894093
result:	Mbuti.DG	Belize_MayahakCabPek_9300BP	Yamana_BeagleChannel_Grouped_1500-100BP	Selknam_NorthTierradelFuego_Grouped_500BP	-0.000665	-1.589	17242	17516	411607
result:	Mbuti.DG	Peru_Cuncaicha_4200BP	Yamana_BeagleChannel_Grouped_1500-100BP	Selknam_NorthTierradelFuego_Grouped_500BP	-0.000545	-1.407	33749	34189	805663
result:	Mbuti.DG	Botocudo.SG	Yamana_BeagleChannel_Grouped_1500-100BP	Selknam_NorthTierradelFuego_Grouped_500BP	-0.000357	-1.257	33549	33856	860886
result:	Mbuti.DG	Brazil_LapaDoSanto_9600BP	Yamana_BeagleChannel_Grouped_1500-100BP	Selknam_NorthTierradelFuego_Grouped_500BP	-0.000317	-1.187	36751	37030	878737
result:	Mbuti.DG	Peru_Lauricocha_8600BP	Yamana_BeagleChannel_Grouped_1500-100BP	Selknam_NorthTierradelFuego_Grouped_500BP	-0.000378	-1.171	35498	35819	849765
result:	Mbuti.DG	Huichol.SG	Yamana_BeagleChannel_Grouped_1500-100BP	Selknam_NorthTierradelFuego_Grouped_500BP	-0.000367	-1.05	37248	37576	894341
result:	Mbuti.DG	Argentina_Aconcagua_500BP.SG	Yamana_BeagleChannel_Grouped_1500-100BP	Selknam_NorthTierradelFuego_Grouped_500BP	-0.000353	-0.981	33228	33507	789295
result:	Mbuti.DG	Surui.DG	Yamana_BeagleChannel_Grouped_1500-100BP	Selknam_NorthTierradelFuego_Grouped_500BP	-0.000282	-0.887	36834	37082	877580
result:	Mbuti.DG	Chane.DG	Yamana_BeagleChannel_Grouped_1500-100BP	Selknam_NorthTierradelFuego_Grouped_500BP	-0.000295	-0.884	36762	37021	876320
result:	Mbuti.DG	Mexico_Pericues_Unknown.SG	Yamana_BeagleChannel_Grouped_1500-100BP	Selknam_NorthTierradelFuego_Grouped_500BP	-0.000332	-0.701	8897	8969	217134
result:	Mbuti.DG	Mayan.SG	Yamana_BeagleChannel_Grouped_1500-100BP	Selknam_NorthTierradelFuego_Grouped_500BP	-0.000244	-0.685	36901	37119	892516
result:	Mbuti.DG	Pima.DG	Yamana_BeagleChannel_Grouped_1500-100BP	Selknam_NorthTierradelFuego_Grouped_500BP	-0.000203	-0.681	36513	36692	877594
result:	Mbuti.DG	USA-CA_SantaClemente_800BP.SG	Yamana_BeagleChannel_Grouped_1500-100BP	Selknam_NorthTierradelFuego_Grouped_500BP	-0.000181	-0.588	36846	37007	883703
result:	Mbuti.DG	USA-CA_SanFranciscoBay_300BP.SG	Yamana_BeagleChannel_Grouped_1500-100BP	Selknam_NorthTierradelFuego_Grouped_500BP	-0.000271	-0.566	9484	9546	228796
result:	Mbuti.DG	Cree.DG	Yamana_BeagleChannel_Grouped_1500-100BP	Selknam_NorthTierradelFuego_Grouped_500BP	-0.000135	-0.548	35512	35631	877649
result:	Mbuti.DG	USA-CA_SantaCatalina_800BP.SG	Yamana_BeagleChannel_Grouped_1500-100BP	Selknam_NorthTierradelFuego_Grouped_500BP	-0.000175	-0.493	34920	35067	840300
result:	Mbuti.DG	USA-CA_SanNicolas_1400BP.SG	Yamana_BeagleChannel_Grouped_1500-100BP	Selknam_NorthTierradelFuego_Grouped_500BP	-0.000124	-0.467	36130	36238	869191
result:	Mbuti.DG	Canada_939_6000BP.SG	Yamana_BeagleChannel_Grouped_1500-100BP	Selknam_NorthTierradelFuego_Grouped_500BP	-0.000181	-0.423	12014	12067	292530
result:	Mbuti.DG	Quechua.DG	Yamana_BeagleChannel_Grouped_1500-100BP	Selknam_NorthTierradelFuego_Grouped_500BP	-9.6e-05	-0.336	36775	36860	877639
result:	Mbuti.DG	Tsimshian.SG	Yamana_BeagleChannel_Grouped_1500-100BP	Selknam_NorthTierradelFuego_Grouped_500BP	-0.000105	-0.327	36362	36456	894747
result:	Mbuti.DG	Canada_Lucier_4800BP_500BP.SG	Yamana_BeagleChannel_Grouped_1500-100BP	Selknam_NorthTierradelFuego_Grouped_500BP	-0.000106	-0.31	28364	28438	693874
result:	Mbuti.DG	Karitiana.DG	Yamana_BeagleChannel_Grouped_1500-100BP	Selknam_NorthTierradelFuego_Grouped_500BP	-8.2e-05	-0.292	37665	37738	895108
result:	Mbuti.DG	USA-AK_USR1_11400BP.SG	Yamana_BeagleChannel_Grouped_1500-100BP	Selknam_NorthTierradelFuego_Grouped_500BP	-9.8e-05	-0.286	36490	36579	894938
result:	Mbuti.DG	Peru_Lauricocha_3500BP	Yamana_BeagleChannel_Grouped_1500-100BP	Selknam_NorthTierradelFuego_Grouped_500BP	-0.000108	-0.283	23310	23370	559006
result:	Mbuti.DG	Mayan.DG	Yamana_BeagleChannel_Grouped_1500-100BP	Selknam_NorthTierradelFuego_Grouped_500BP	-7.5e-05	-0.259	36775	36840	877513
result:	Mbuti.DG	Peru_Laramate_900BP	Yamana_BeagleChannel_Grouped_1500-100BP	Selknam_NorthTierradelFuego_Grouped_500BP	-6.8e-05	-0.258	36411	36470	863888
result:	Mbuti.DG	Peru_RioUncallane_1700BP.SG	Yamana_BeagleChannel_Grouped_1500-100BP	Selknam_NorthTierradelFuego_Grouped_500BP	-6.7e-05	-0.248	37763	37823	895061
result:	Mbuti.DG	Brazil_Moraes_5800BP	Yamana_BeagleChannel_Grouped_1500-100BP	Selknam_NorthTierradelFuego_Grouped_500BP	-9.4e-05	-0.215	11449	11475	275102
result:	Mbuti.DG	USA-CA_SanNicolas_4900BP.SG	Yamana_BeagleChannel_Grouped_1500-100BP	Selknam_NorthTierradelFuego_Grouped_500BP	-5.9e-05	-0.19	36549	36601	874075
result:	Mbuti.DG	Argentina_LagunaToro_2400BP	Yamana_BeagleChannel_Grouped_1500-100BP	Selknam_NorthTierradelFuego_Grouped_500BP	-8.8e-05	-0.186	7683	7699	180148
result:	Mbuti.DG	Peru_SMP5_6800BP.SG	Yamana_BeagleChannel_Grouped_1500-100BP	Selknam_NorthTierradelFuego_Grouped_500BP	-0.000142	-0.186	2189	2197	53838
result:	Mbuti.DG	Bolivia_Aymara.SG	Yamana_BeagleChannel_Grouped_1500-100BP	Selknam_NorthTierradelFuego_Grouped_500BP	-4.1e-05	-0.178	37648	37684	895105
result:	Mbuti.DG	USA-AK_USR2_11400BP.SG	Yamana_BeagleChannel_Grouped_1500-100BP	Selknam_NorthTierradelFuego_Grouped_500BP	-0.000101	-0.174	4596	4607	113357
result:	Mbuti.DG	Peru_Lauricocha_5800BP	Yamana_BeagleChannel_Grouped_1500-100BP	Selknam_NorthTierradelFuego_Grouped_500BP	-6.3e-05	-0.167	24066	24102	573784
result:	Mbuti.DG	Mexico_Baja_Comondu_Unknown.SG	Yamana_BeagleChannel_Grouped_1500-100BP	Selknam_NorthTierradelFuego_Grouped_500BP	-0.000136	-0.165	1952	1958	47790
result:	Mbuti.DG	USA_NV_Lovelock_700BP.SG	Yamana_BeagleChannel_Grouped_1500-100BP	Selknam_NorthTierradelFuego_Grouped_500BP	-5.7e-05	-0.165	37519	37571	894899
result:	Mbuti.DG	Chipewyan.DG	Yamana_BeagleChannel_Grouped_1500-100BP	Selknam_NorthTierradelFuego_Grouped_500BP	-4.6e-05	-0.161	36162	36202	877615
result:	Mbuti.DG	Belize_SakiTzul_7400BP	Yamana_BeagleChannel_Grouped_1500-100BP	Selknam_NorthTierradelFuego_Grouped_500BP	-3.5e-05	-0.098	22691	22710	539531
result:	Mbuti.DG	Brazil_Laranjal_6700BP	Yamana_BeagleChannel_Grouped_1500-100BP	Selknam_NorthTierradelFuego_Grouped_500BP	-7e-06	-0.021	22647	22651	541230
result:	Mbuti.DG	USA_NV_SpiritCave_10000BP.SG	Yamana_BeagleChannel_Grouped_1500-100BP	Selknam_NorthTierradelFuego_Grouped_500BP	-4e-06	-0.011	37573	37577	894864
result:	Mbuti.DG	Mexico_Baja_IronSprings_Unknown.SG	Yamana_BeagleChannel_Grouped_1500-100BP	Selknam_NorthTierradelFuego_Grouped_500BP	1.4e-05	0.019	2904	2903	71502
result:	Mbuti.DG	Peru_Cuncaicha_9000BP	Yamana_BeagleChannel_Grouped_1500-100BP	Selknam_NorthTierradelFuego_Grouped_500BP	3.9e-05	0.1	34073	34041	810101
result:	Mbuti.DG	USA-CA_SanCruz_1000BP.SG	Yamana_BeagleChannel_Grouped_1500-100BP	Selknam_NorthTierradelFuego_Grouped_500BP	6e-05	0.167	35241	35190	843719
result:	Mbuti.DG	USA-MT_Anzick_12800BP.SG	Yamana_BeagleChannel_Grouped_1500-100BP	Selknam_NorthTierradelFuego_Grouped_500BP	0.000115	0.298	37550	37448	893826
result:	Mbuti.DG	Brazil_Jabuticabeira2_2000BP	Yamana_BeagleChannel_Grouped_1500-100BP	Selknam_NorthTierradelFuego_Grouped_500BP	0.000145	0.305	6579	6557	157264
result:	Mbuti.DG	Peru_Kaillachuro_Unknown.SG	Yamana_BeagleChannel_Grouped_1500-100BP	Selknam_NorthTierradelFuego_Grouped_500BP	0.000138	0.306	10492	10457	251921
result:	Mbuti.DG	Piapoco.DG	Yamana_BeagleChannel_Grouped_1500-100BP	Selknam_NorthTierradelFuego_Grouped_500BP	9.7e-05	0.327	36938	36853	877557
result:	Mbuti.DG	Chile_Conchali_700BP	Yamana_BeagleChannel_Grouped_1500-100BP	Selknam_NorthTierradelFuego_Grouped_500BP	0.000121	0.374	35072	34972	826348
result:	Mbuti.DG	Zapotec.DG	Yamana_BeagleChannel_Grouped_1500-100BP	Selknam_NorthTierradelFuego_Grouped_500BP	0.000111	0.404	36712	36614	877598
result:	Mbuti.DG	USA_NV_Lovelock_1900BP.SG	Yamana_BeagleChannel_Grouped_1500-100BP	Selknam_NorthTierradelFuego_Grouped_500BP	0.00013	0.445	37543	37426	894954
result:	Mbuti.DG	USA-CA_MainlandChumash_1400BP.SG	Yamana_BeagleChannel_Grouped_1500-100BP	Selknam_NorthTierradelFuego_Grouped_500BP	0.000152	0.479	30390	30279	731418
result:	Mbuti.DG	Brazil_CavernadoSumidouro_10000BP.SG	Yamana_BeagleChannel_Grouped_1500-100BP	Selknam_NorthTierradelFuego_Grouped_500BP	0.000199	0.71	37214	37036	894714
result:	Mbuti.DG	Mixtec.DG	Yamana_BeagleChannel_Grouped_1500-100BP	Selknam_NorthTierradelFuego_Grouped_500BP	0.000193	0.738	36128	35958	877602
result:	Mbuti.DG	Canada_BigBar_6000BP.SG	Yamana_BeagleChannel_Grouped_1500-100BP	Selknam_NorthTierradelFuego_Grouped_500BP	0.000312	0.825	25404	25212	614116
result:	Mbuti.DG	Nahua.DG	Yamana_BeagleChannel_Grouped_1500-100BP	Selknam_NorthTierradelFuego_Grouped_500BP	0.000242	0.847	36782	36570	877609
result:	Mbuti.DG	USA-MT_Anzick_12800BP.SG_realign	Yamana_BeagleChannel_Grouped_1500-100BP	Selknam_NorthTierradelFuego_Grouped_500BP	0.000325	0.849	37650	37359	893492
result:	Mbuti.DG	Bahamas_Taino_1000BP.SG	Yamana_BeagleChannel_Grouped_1500-100BP	Selknam_NorthTierradelFuego_Grouped_500BP	0.000328	0.918	37807	37514	894423
result:	Mbuti.DG	Mixe.DG	Yamana_BeagleChannel_Grouped_1500-100BP	Selknam_NorthTierradelFuego_Grouped_500BP	0.000328	1.213	36836	36548	877675
result:	Mbuti.DG	Chile_LosRieles_10900BP	Yamana_BeagleChannel_Grouped_1500-100BP	Selknam_NorthTierradelFuego_Grouped_500BP	0.000511	1.249	31491	31113	738655
result:	Mbuti.DG	Canada_MARC1492_400BP.SG	Yamana_BeagleChannel_Grouped_1500-100BP	Selknam_NorthTierradelFuego_Grouped_500BP	0.000633	1.254	5082	5003	123662
result:	Mbuti.DG	USA-CA_MainlandChumash_NC_1400BP.SG	Yamana_BeagleChannel_Grouped_1500-100BP	Selknam_NorthTierradelFuego_Grouped_500BP	0.000538	1.28	14515	14327	349691
result:	Mbuti.DG	Mexico_Pericues_500BP.SG	Yamana_BeagleChannel_Grouped_1500-100BP	Selknam_NorthTierradelFuego_Grouped_500BP	0.000574	1.438	12129	11961	293967
result:	Mbuti.DG	USA-WA_Kennewick_8800BP.SG	Yamana_BeagleChannel_Grouped_1500-100BP	Selknam_NorthTierradelFuego_Grouped_500BP	0.000681	1.702	19454	19133	470422
result:	Mbuti.DG	Aymara.SG	Yamana_BeagleChannel_Grouped_1500-100BP	Selknam_NorthTierradelFuego_Grouped_500BP	0.000668	1.833	37937	37340	894307
result:	Mbuti.DG	USA-CA_SanMiguel_700BP.SG	Yamana_BeagleChannel_Grouped_1500-100BP	Selknam_NorthTierradelFuego_Grouped_500BP	0.000652	1.843	32797	32290	777564
result:	Mbuti.DG	Peru_LaGalgada_4100BP	Yamana_BeagleChannel_Grouped_1500-100BP	Selknam_NorthTierradelFuego_Grouped_500BP	0.000717	1.982	34620	34039	811046
result:	Mbuti.DG	USA-AK_USR2_11400BP.SG	Yamana_BeagleChannel_Grouped_1500-100BP	Aónikenk_SouthContinent_CerroJohnny_400BP	-0.001079	-1.19	2476	2542	60919
result:	Mbuti.DG	Mexico_Baja_Comondu_Unknown.SG	Yamana_BeagleChannel_Grouped_1500-100BP	Aónikenk_SouthContinent_CerroJohnny_400BP	-0.000839	-0.603	1062	1083	25720
result:	Mbuti.DG	USA-MT_Anzick_12800BP.SG_realign	Yamana_BeagleChannel_Grouped_1500-100BP	Aónikenk_SouthContinent_CerroJohnny_400BP	-0.000282	-0.494	20214	20348	475564
result:	Mbuti.DG	Yukpa.SG	Yamana_BeagleChannel_Grouped_1500-100BP	Aónikenk_SouthContinent_CerroJohnny_400BP	-0.000256	-0.46	20319	20441	476015
result:	Mbuti.DG	Brazil_Jabuticabeira2_2000BP	Yamana_BeagleChannel_Grouped_1500-100BP	Aónikenk_SouthContinent_CerroJohnny_400BP	-0.000268	-0.346	3768	3792	88523
result:	Mbuti.DG	Canada_939_6000BP.SG	Yamana_BeagleChannel_Grouped_1500-100BP	Aónikenk_SouthContinent_CerroJohnny_400BP	-0.000219	-0.304	6536	6571	156879
result:	Mbuti.DG	Mexico_Baja_IronSprings_Unknown.SG	Yamana_BeagleChannel_Grouped_1500-100BP	Aónikenk_SouthContinent_CerroJohnny_400BP	-0.000276	-0.249	1561	1571	38340
result:	Mbuti.DG	Brazil_Laranjal_6700BP	Yamana_BeagleChannel_Grouped_1500-100BP	Aónikenk_SouthContinent_CerroJohnny_400BP	-8.4e-05	-0.151	12893	12918	302233
result:	Mbuti.DG	Mexico_Pericues_Unknown.SG	Yamana_BeagleChannel_Grouped_1500-100BP	Aónikenk_SouthContinent_CerroJohnny_400BP	-5e-06	-0.006	4906	4906	117207
result:	Mbuti.DG	Peru_Cuncaicha_9000BP	Yamana_BeagleChannel_Grouped_1500-100BP	Aónikenk_SouthContinent_CerroJohnny_400BP	6e-06	0.01	18695	18692	437670
result:	Mbuti.DG	USA-CA_SanFranciscoBay_300BP.SG	Yamana_BeagleChannel_Grouped_1500-100BP	Aónikenk_SouthContinent_CerroJohnny_400BP	1.5e-05	0.019	5164	5163	122231
result:	Mbuti.DG	Peru_SMP5_6800BP.SG	Yamana_BeagleChannel_Grouped_1500-100BP	Aónikenk_SouthContinent_CerroJohnny_400BP	3.6e-05	0.029	1161	1160	28675
result:	Mbuti.DG	USA-WA_Kennewick_8800BP.SG	Yamana_BeagleChannel_Grouped_1500-100BP	Aónikenk_SouthContinent_CerroJohnny_400BP	2e-05	0.033	10423	10418	250747
result:	Mbuti.DG	Peru_Laramate_900BP	Yamana_BeagleChannel_Grouped_1500-100BP	Aónikenk_SouthContinent_CerroJohnny_400BP	3.3e-05	0.082	19799	19784	461620
result:	Mbuti.DG	Brazil_Moraes_5800BP	Yamana_BeagleChannel_Grouped_1500-100BP	Aónikenk_SouthContinent_CerroJohnny_400BP	6.1e-05	0.085	6668	6658	156355
[truncated: 347 more rows]

## Sheet: G. f4 Mbuti,ancY,Pat,Mixe
Note: this shows the absence of Population Y ancestry in Patagonia
[truncated: 13 more rows]

[truncated: 4 more sheets: H.f4 Mbuti,LH1,LH2,LH3, I. f3 LH1,LH2,LH3, J. f4 Mbuti,Mod,KaweAnc,YamaAnc, K. Fst]
