# Supplementary material for: Ancient genomes in South Patagonia reveal population movements associated with technological shifts and geography
Source: Nat Commun. 2020 Aug 3;11:3868. doi: 10.1038/s41467-020-17656-w (PMC7400565; doi:10.1038/s41467-020-17656-w)
Supplement: Supplementary file 7 — Supplementary Data 4 [file 41467_2020_17656_MOESM7_ESM.xlsx]

## Sheet: A. 1-F3
		Spearman Correlation								Linear regression												Mantel Test
						Corrected*								Corrected*				Multivariate**				Simple			Partial***
Explanatory Variable		Rho	P-value	95% CI****		Rho	P-value	95% CI****		Beta	P-value	95% CI****		Beta	P-value	95% CI****		Beta	P-value	95% CI****		R	P*****		P******
Geographical distance		0.527	1.18e-34	[4.55e-01 - 6.00e-01]		0.297	5.98e-11	[2.36e-01 - 3.59e-01]		3.78e-05	5.57e-23	[3.29e-05 - 4.27e-05]		1.58e-05	3.94e-06	[1.32e-05 - 1.84e-05]		2.35e-05	1.72e-08	[1.97e-05 - 2.74e-05]		0.19	0.0002		0.0183
Diet/Technology distance		0.265	6.88e-09	[2.15e-01 - 3.15e-01]		-0.0181	0.697	[-9.00e-02 - 5.38e-2]		0.00663	1.8e-08	[5.14e-03 - 8.13e-03]		3.64e-05	0.971	[-1.01e-03 - 1.08e-3]		8.26e-05	0.956	[-2.29e-03 - 2.45e-03]		0.0662	0.0004		0.9748
Language distance		0.466	2.03e-26	[4.16e-01 - 5.16e-01]		0.161	0.000485	[9.66e-02 - 2.26e-01]		0.00613	1.97e-28	[5.32e-03 - 6.93e-03]		0.00173	0.000626	[1.30e-03 - 2.16e-03]		0.00468	1.4e-08	[3.52e-03 - 5.85e-03]		0.232	<1e-4		0.0004
Temporal distance		0.157	0.000695	[9.96e-02 - 2.14e-01]		0.0755	0.104	[-8.26e-3 - 1.59e-01]		9.42e-06	0.00101	[5.91e-06 - 1.29e-05]		4.94e-06	0.0396	[1.68e-06 - 8.21e-06]		5.18e-06	0.0357	[1.76e-06 - 8.61e-06]		0.0231	<1e-4		0.2581
*In order to test for an association between genetic distance and a given variable of interest while controlling for putatively confounding factors, we applied a linear regression between the genetic distances and the genetic distances for the three other variables of interest. The linear regression residuals were then used to perform Spearman’s correlation analysis and linear regression.
**We report the regression coefficients and its associated P-value when performing a regression analysis including the four explicative variables of interest simultaneously
***Partial Mantel test; Multiple R2 = 0.30931
****95% Confidence Intervals estimated with weighted block jackknife over 5-Mb blocks
****Mantel test P-values are based on 10000 permutations of the genetic distance matrix
													0.00173
													4.94e-06

## Sheet: B. 1divF3
		Spearman Correlation								Linear regression												Mantel Test
						Corrected*								Corrected*				Multivariate**				Simple			Partial***
Explanatory Variable		Rho	P-value	95% CI****		Rho	P-value	95% CI****		Beta	P-value	95% CI****		Beta	P-value	95% CI****		Beta	P-value	95% CI****		R	P*****		P******
Geographical distance		0.527	1.18e-34	[4.55e-01 - 6.00e-01]		0.303	2.64e-11	[2.42e-01 - 3.63e-01]		0.000211	9.01e-23	[1.83e-04 - 2.39e-04]		8.97e-05	3.62e-06	[7.47e-05 - 1.05e-04]		0.000133	1.52e-08	[1.11e-04 - 1.55e-04]		0.188	<1e-4		0.023
Diet/Technology distance		0.265	6.88e-09	[2.15e-01 - 3.15e-01]		-0.0138	0.767	[-8.64.e-02 - 5.89e-02]		0.0361	4.82e-08	[2.79e-02 - 4.43e-02]		3.24e-05	0.995	[-5.98e-03 - 6.05e-03]		7.35e-05	0.993	[-1.36e-02 - 1.37e-02]		0.0624	0.0006		0.9961
Language distance		0.466	2.03e-26	[4.16e-01 - 5.16e-01]		0.171	0.000204	[1.07e-01 - 2.35e-01]		0.0337	2.22e-27	[2.93e-02 - 3.82e-02]		0.0095	0.000848	[7.0e-03 - 1.2e-02]		0.0257	3.17e-08	[1.90e-02 - 3.25e-02]		0.224	<1e-4		0.0012
Temporal distance		0.157	0.000695	[9.96e-02 - 2.14e-01]		0.0805	0.083	[-2.61e-03 - 1.64]		5e-05	0.00185	[3.13e-05 - 6.88e-05]		2.5e-05	0.0653	[7.39e-06 - 4.25e-05]		2.62e-05	0.0599	[7.75e-06 - 4.46e-05]		0.0207	<1e-4		0.3206
*In order to test for an association between genetic distance and a given variable of interest while controlling for putatively confounding factors, we applied a linear regression between the genetic distances and the genetic distances for the three other variables of interest. The linear regression residuals were then used to perform Spearman’s correlation analysis and linear regression
**We report the regression coefficients and its associated P-value when performing a regression analysis including the four explicative variables of interest simultaneously
***Partial Mantel test; Multiple R2 =0.300859
****95% Confidence Intervals estimated with weighted block jackknife over 5-Mb blocks
****Mantel test P-values are based on 10000 permutations
