# Supplementary material for: Ancient genomes in South Patagonia reveal population movements associated with technological shifts and geography
Source: Nat Commun. 2020 Aug 3;11:3868. doi: 10.1038/s41467-020-17656-w (PMC7400565; doi:10.1038/s41467-020-17656-w)
Supplement: Supplementary file 8 — Supplementary Data 5 [file 41467_2020_17656_MOESM8_ESM.xlsx]

## Sheet: A. Geographical Distances in Km
	Acatushún	Almanza	Caleta Falsa - S3	Caleta Falsa - S7	Caleta Falsa - S8	Cape Horn Mission	Cerro Johnny	Río Pipo	Faro Méndez	Hagenbeck Expedition	Hoste Island	Margen Sur	Pozo Tierra del Fuego 1	Puerto Williams	Puesto Pescador 1	Punta Santa María	Río Grande	Río Policarpo	Rousson & Willems Mission	Yámana (Modern)	Yekchal
Acatushún	0	21.6336	181.379	181.379	181.379	128.759	420.556	81.3418	362.088	579.148	155.679	141.481	158.363	26.4165	212.831	644.363	145.748	193.974	363.174	27.3172	1229.84
Almanza	21.6336	0	197.803	197.803	197.803	113.964	442.387	66.5471	383.92	564.354	140.884	163.312	180.194	11.6219	234.663	629.568	167.58	210.398	385.006	12.5226	1215.05
Caleta Falsa - S3	181.379	197.803	0	14.8333	14.8333	304.928	505.27	257.511	452.177	480.479	331.848	191.332	222.244	202.585	280.219	474.159	196.712	27.4286	602.17	203.486	1101.63
Caleta Falsa - S7	181.379	197.803	14.8333	0	14.8333	304.928	505.27	257.511	452.177	480.479	331.848	191.332	222.244	202.585	280.219	474.159	196.712	27.4286	602.17	203.486	1101.63
Caleta Falsa - S8	181.379	197.803	14.8333	14.8333	0	304.928	505.27	257.511	452.177	480.479	331.848	191.332	222.244	202.585	280.219	474.159	196.712	27.4286	602.17	203.486	1101.63
Cape Horn Mission	128.759	113.964	304.928	304.928	304.928	0	510.691	50.6015	452.224	472.734	49.2645	231.616	248.498	114.534	302.967	537.948	235.884	317.523	453.309	115.151	1123.43
Cerro Johnny	420.556	442.387	505.27	505.27	505.27	510.691	0	472.703	67.8533	289.428	527.174	297.573	264.263	447.218	214.211	227.453	291.216	487.625	210.761	447.74	250.7
Río Pipo	81.3418	66.5471	257.511	257.511	257.511	50.6015	472.703	0	414.235	500.991	77.5217	193.628	210.51	67.1172	264.978	566.205	197.895	270.106	415.321	67.7342	1151.68
Faro Méndez	362.088	383.92	452.177	452.177	452.177	452.224	67.8533	414.235	0	242.934	468.706	194.327	167.408	388.751	113.297	188.657	188.82	434.533	101.014	389.273	864.083
Hagenbeck Expedition	579.148	564.354	480.479	480.479	480.479	472.734	289.428	500.991	242.934	0	499.654	281.943	248.633	564.924	198.581	56.1732	275.585	464.79	244.02	565.541	654.147
Hoste Island	155.679	140.884	331.848	331.848	331.848	49.2645	527.174	77.5217	468.706	499.654	0	248.099	264.981	141.454	319.449	564.868	252.366	344.443	469.792	142.071	1150.35
Margen Sur	141.481	163.312	191.332	191.332	191.332	231.616	297.573	193.628	194.327	281.943	248.099	0	27.1206	168.143	81.0299	275.623	5.53846	173.688	195.588	168.665	903.091
Pozo Tierra del Fuego 1	158.363	180.194	222.244	222.244	222.244	248.498	264.263	210.51	167.408	248.633	264.981	27.1206	0	185.026	54.181	242.313	21.7481	204.6	171.066	185.547	869.781
Puerto Williams	26.4165	11.6219	202.585	202.585	202.585	114.534	447.218	67.1172	388.751	564.924	141.454	168.143	185.026	0	239.494	630.138	172.411	215.181	389.837	13.0926	1215.62
Puesto Pescador 1	212.831	234.663	280.219	280.219	280.219	302.967	214.211	264.978	113.297	198.581	319.449	81.0299	54.181	239.494	0	192.261	75.5233	262.574	131.964	240.016	819.729
Punta Santa María	644.363	629.568	474.159	474.159	474.159	537.948	227.453	566.205	188.657	56.1732	564.868	275.623	242.313	630.138	192.261	0	269.265	458.47	189.743	630.755	664.426
Río Grande	145.748	167.58	196.712	196.712	196.712	235.884	291.216	197.895	188.82	275.585	252.366	5.53846	21.7481	172.411	75.5233	269.265	0	179.068	191.14	172.933	896.733
Río Policarpo	193.974	210.398	27.4286	27.4286	27.4286	317.523	487.625	270.106	434.533	464.79	344.443	173.688	204.6	215.181	262.574	458.47	179.068	0	584.526	216.081	1085.94
Rousson & Willems Mission	363.174	385.006	602.17	602.17	602.17	453.309	210.761	415.321	101.014	244.02	469.792	195.588	171.066	389.837	131.964	189.743	191.14	584.526	0	390.359	865.168
Yámana (Modern)	27.3172	12.5226	203.486	203.486	203.486	115.151	447.74	67.7342	389.273	565.541	142.071	168.665	185.547	13.0926	240.016	630.755	172.933	216.081	390.359	0	1216.23
Yekchal	1229.84	1215.05	1101.63	1101.63	1101.63	1123.43	250.7	1151.68	864.083	654.147	1150.35	903.091	869.781	1215.62	819.729	664.426	896.733	1085.94	865.168	1216.23	0

## Sheet: B. Linguistic Distances
	Western Archipelago	Mitre Peninsula	Beagle Channel	North Tierra del Fuego	South Continent
Western Archipelago	0	4	3	4	4
Mitre Peninsula	4	0	4	1	2
Beagle Channel	3	4	0	4	4
Northern Tierra del Fuego	4	1	4	0	2
Southern Continent	4	2	4	2	0

## Sheet: C. Diet-Technology Distances
	Western Archipelago	Mitre Peninsula	Beagle Channel	North Tierra del Fuego	South Continent
Western Archipelago	0	1	0	2	2
Mitre Peninsula	1	0	1	1	1
Beagle Channel	0	1	0	2	2
Northern Tierra del Fuego	2	1	2	0	0
Southern Continent	2	1	2	0	0

## Sheet: D. Temporal Distances in Years
	AM66.SG (Hagenbeck Expedition)	AM71.SG (Hagenbeck Expedition)	AM72.SG (Hagenbeck Expedition)	AM73.SG (Hagenbeck Expedition)	AM74.SG (Hagenbeck Expedition)	I12354 (Río Grande)	I12355 (Río Pipo)	I12356 (Caleta Falsa - S3)	I12357 (Caleta Falsa - S7)	I12358 (Caleta Falsa - S8)	I12359 (Caleta Falsa - S8)	I12360 (Caleta Falsa - S8)	I12361 (Río Policarpo)	I12363 (Puesto Pescador 1)	I12364 (Margen Sur)	I12366 (Pozo Tierra del Fuego 1)	I12367 (Margen Sur)	I12941 (Almanza)	I12942 (Acatushún)	I12943 (Almanza)	IPK12 (Punta Santa María)	IPK13a (Yekchal)	IPY08b (Hoste Island)	IPY10 (Puerto Williams)	MA577.SG (Rousson & Willems Mission)	I8575 (Cerro Johnny)	I8576 (Faro Méndez)	Yaghan890.SG (Cape Horne Mission)	Yaghan894.SG (Cape Horne Mission)	Yaghan895.SG (Cape Horne Mission)	yam013 (Yámana)
AM66.SG (Hagenbeck Expedition)	0	0	0	0	0	350	1390	180	230	340	490	300	320	280	670	0	600	60	40	80	470	1020	900	510	0	330	0	0	0	0	100
AM71.SG (Hagenbeck Expedition)	0	0	0	0	0	350	1390	180	230	340	490	300	320	280	670	0	600	60	40	80	470	1020	900	510	0	330	0	0	0	0	100
AM72.SG (Hagenbeck Expedition)	0	0	0	0	0	350	1390	180	230	340	490	300	320	280	670	0	600	60	40	80	470	1020	900	510	0	330	0	0	0	0	100
AM73.SG (Hagenbeck Expedition)	0	0	0	0	0	350	1390	180	230	340	490	300	320	280	670	0	600	60	40	80	470	1020	900	510	0	330	0	0	0	0	100
AM74.SG (Hagenbeck Expedition)	0	0	0	0	0	350	1390	180	230	340	490	300	320	280	670	0	600	60	40	80	470	1020	900	510	0	330	0	0	0	0	100
I12354 (Río Grande)	350	350	350	350	350	0	1040	170	120	10	140	50	30	70	320	350	250	290	390	270	120	670	550	160	350	20	350	350	350	350	450
I12355 (Río Pipo)	1390	1390	1390	1390	1390	1040	0	1210	1160	1050	900	1090	1070	1110	720	1390	790	1330	1430	1310	920	370	490	880	1390	1060	1390	1390	1390	1390	1490
I12356 (Caleta Falsa - S3)	180	180	180	180	180	170	1210	0	50	160	310	120	140	100	490	180	420	120	220	100	290	840	720	330	180	150	180	180	180	180	280
I12357 (Caleta Falsa - S7)	230	230	230	230	230	120	1160	50	0	110	260	70	90	50	440	230	370	170	270	150	240	790	670	280	230	100	230	230	230	230	330
I12358 (Caleta Falsa - S8)	340	340	340	340	340	10	1050	160	110	0	150	40	20	60	330	340	260	280	380	260	130	680	560	170	340	10	340	340	340	340	440
I12359 (Caleta Falsa - S8)	490	490	490	490	490	140	900	310	260	150	0	190	170	210	180	490	110	430	530	410	20	530	410	20	490	160	490	490	490	490	590
I12360 (Caleta Falsa - S8)	300	300	300	300	300	50	1090	120	70	40	190	0	20	20	370	300	300	240	340	220	170	720	600	210	300	30	300	300	300	300	400
I12361 (Río Policarpo)	320	320	320	320	320	30	1070	140	90	20	170	20	0	40	350	320	280	260	360	240	150	700	580	190	320	10	320	320	320	320	420
I12363 (Puesto Pescador 1)	280	280	280	280	280	70	1110	100	50	60	210	20	40	0	390	280	320	220	320	200	190	740	620	230	280	50	280	280	280	280	380
I12364 (Margen Sur)	670	670	670	670	670	320	720	490	440	330	180	370	350	390	0	670	70	610	710	590	200	350	230	160	670	340	670	670	670	670	770
I12366 (Pozo Tierra del Fuego 1)	0	0	0	0	0	350	1390	180	230	340	490	300	320	280	670	0	600	60	40	80	470	1020	900	510	0	330	0	0	0	0	100
I12367 (Margen Sur)	600	600	600	600	600	250	790	420	370	260	110	300	280	320	70	600	0	540	640	520	130	420	300	90	600	270	600	600	600	600	700
I12941 (Almanza)	60	60	60	60	60	290	1330	120	170	280	430	240	260	220	610	60	540	0	100	20	410	960	840	450	60	270	60	60	60	60	160
I12942 (Acatushún)	40	40	40	40	40	390	1430	220	270	380	530	340	360	320	710	40	640	100	0	120	510	1060	940	550	40	370	40	40	40	40	60
I12943 (Almanza)	80	80	80	80	80	270	1310	100	150	260	410	220	240	200	590	80	520	20	120	0	390	940	820	430	80	250	80	80	80	80	180
IPK12 (Punta Santa María)	470	470	470	470	470	120	920	290	240	130	20	170	150	190	200	470	130	410	510	390	0	550	430	40	470	140	470	470	470	470	570
IPK13a (Yekchal)	1020	1020	1020	1020	1020	670	370	840	790	680	530	720	700	740	350	1020	420	960	1060	940	550	0	120	510	1020	690	1020	1020	1020	1020	1120
IPY08b (Hoste Island)	900	900	900	900	900	550	490	720	670	560	410	600	580	620	230	900	300	840	940	820	430	120	0	390	900	570	900	900	900	900	1000
IPY10 (Puerto Williams)	510	510	510	510	510	160	880	330	280	170	20	210	190	230	160	510	90	450	550	430	40	510	390	0	510	180	510	510	510	510	610
MA577.SG (Rousson & Willems Mission)	0	0	0	0	0	350	1390	180	230	340	490	300	320	280	670	0	600	60	40	80	470	1020	900	510	0	330	0	0	0	0	100
I8575 (Cerro Johnny)	330	330	330	330	330	20	1060	150	100	10	160	30	10	50	340	330	270	270	370	250	140	690	570	180	330	0	330	330	330	330	430
I8576 (Faro Méndez)	0	0	0	0	0	350	1390	180	230	340	490	300	320	280	670	0	600	60	40	80	470	1020	900	510	0	330	0	0	0	0	100
Yaghan890.SG (Cape Horne Mission)	0	0	0	0	0	350	1390	180	230	340	490	300	320	280	670	0	600	60	40	80	470	1020	900	510	0	330	0	0	0	0	100
Yaghan894.SG (Cape Horne Mission)	0	0	0	0	0	350	1390	180	230	340	490	300	320	280	670	0	600	60	40	80	470	1020	900	510	0	330	0	0	0	0	100
Yaghan895.SG (Cape Horne Mission)	0	0	0	0	0	350	1390	180	230	340	490	300	320	280	670	0	600	60	40	80	470	1020	900	510	0	330	0	0	0	0	100
yam013 (Yámana)	100	100	100	100	100	450	1490	280	330	440	590	400	420	380	770	100	700	160	60	180	570	1120	1000	610	100	430	100	100	100	100	0
