# Supplementary material for: Ancient genomes in South Patagonia reveal population movements associated with technological shifts and geography
Source: Nat Commun. 2020 Aug 3;11:3868. doi: 10.1038/s41467-020-17656-w (PMC7400565; doi:10.1038/s41467-020-17656-w)
Supplement: Supplementary file 9 — Supplementary Data 6 [file 41467_2020_17656_MOESM9_ESM.xlsx]

## Sheet: A. qpAdm_Early
qpAdm
Note: This shows that Chile_Conchali_700BP-related ancestry came into South Patagonia after 5100BP.
It also shows a large-scale near replacement of ancestry in the western maritime groups (Yámana and Kawéskar) with Ayeyama-related ancestry instead of LaArcillosa2 or PuntaSantaAna ancestry, which was maintained in the eastern groups (Selk'nam, Aónikenk, and Haush).
Note: In red are models that did not fit (p<0.005). In orange are models that are borderline (0.005<p<0.02).
Note: We were unable to model the individuals as mixes of 3 different ancestries (likely due to lack of significant differentiation between the ancestries and sufficiently good outgroups).
1. Test for admixture between Chile_WesternArchipelago_Ayayema_5100BP-related ancestry and Chile_Conchali_700BP-related ancestry
ID or Group	Chile_WesternArchipelago_Ayayema_4700BP.SG-related ancestry	Chile_Conchali_700BP-related ancestry	s.e. for ancestry proportions	p-value for 2 waves of ancestry:
Aónikenk_SouthContinent_CerroJohnny_400BP	0.473	0.527	0.074	0.013109
Selknam_NorthTierradelFuego_Grouped_500BP	0.484	0.516	0.06	0.0014549		Outgroups:
Selknam_NorthTierradelFuego_FaroMendez_100BP	0.512	0.488	0.069	0.00381508		Chane.DG
Selknam_RoussonandWillemsMission_100BP.SG	0.531	0.469	0.066	0.0175968		Peru_Cuncaicha_9000BP
Haush_MitrePeninsula_Grouped_400BP	0.488	0.512	0.049	0.0808819		Argentina_LagunaToro_2400BP
Yamana_BeagleChannel_Grouped_1500-100BP	0.504	0.496	0.052	0.190208		Chile_LosRieles_10900BP
Yamana_BeagleChannel_Grouped_800BP.SG	0.44	0.56	0.061	0.106178		Argentina_ArroyoSeco2_7700BP
Kawéskar_WesternArchipelago_PuntaSantaMaria_600BP.SG (IPK12)	0.408	0.592	0.063	0.0697014		Argentina_LagunaChica_6800BP
Kawéskar_WesternArchipelago_Yekchal_1100BP.SG (IPK13)	0.327	0.673	0.062	0.0247175		Chile_LosRieles_5100BP
Kawéskar_WesternArchipelago_Grouped_800BP.SG (IPK12 and IPK13)	0.376	0.624	0.052	0.024433		Argentina_NorthTierradelFuego_LaArcillosa2_5800BP
Yamana_CapeHorneMission_Grouped_100BP.SG	0.463	0.537	0.055	0.00962565		Chile_WesternArchipelago_PuntaSantaAna_6600BP.SG
Kawéskar_HagenbeckExpedition_100BP_Grouped.SG	0.393	0.607	0.056	0.54518
2. Test for admixture between Argentina_NorthTierradelFuego_LaArcillosa2_5800BP-related ancestry and Chile_Conchali_700BP-related ancestry
ID or Group	Argentina_NorthTierradelFuego_LaArcillosa2_5800BP-related ancestry	Chile_Conchali_700BP-related ancestry	s.e. for ancestry proportions	p-value for 2 waves of ancestry:
Aónikenk_SouthContinent_CerroJohnny_400BP	0.328	0.672	0.059	0.000687112
Selknam_NorthTierradelFuego_Grouped_500BP	0.436	0.564	0.041	0.241529		Outgroups:
Selknam_NorthTierradelFuego_FaroMendez_100BP	0.466	0.534	0.054	0.0715294		Chane.DG
Selknam_RoussonandWillemsMission_100BP.SG	0.413	0.587	0.053	0.211697		Peru_Cuncaicha_9000BP
Haush_MitrePeninsula_Grouped_400BP	0.457	0.543	0.04	0.47745		Argentina_LagunaToro_2400BP
Yamana_BeagleChannel_Grouped_1500-100BP	0.5	0.5	0.048	0.00166742		Chile_LosRieles_10900BP
Yamana_BeagleChannel_Grouped_800BP.SG	0.528	0.472	0.055	0.000288723		Argentina_ArroyoSeco2_7700BP
Kawéskar_WesternArchipelago_PuntaSantaMaria_600BP.SG (IPK12)	0.444	0.556	0.062	6.91198e-07		Argentina_LagunaChica_6800BP
Kawéskar_WesternArchipelago_Yekchal_1100BP.SG (IPK13)	0.467	0.533	0.069	3.97274e-09		Chile_LosRieles_5100BP
Kawéskar_WesternArchipelago_Grouped_800BP.SG (IPK12 and IPK13)	0.475	0.525	0.059	3.5279e-11		Chile_WesternArchipelago_PuntaSantaAna_6600BP.SG
Yamana_CapeHorneMission_Grouped_100BP.SG	0.542	0.458	0.045	0.00553279		Chile_WesternArchipelago_Ayayema_4700BP.SG
Kawéskar_HagenbeckExpedition_100BP_Grouped.SG	0.493	0.507	0.065	3.65685e-08
3. Test for admixture between Chile_WesternArchipelago_PuntaSantaAna_7300BP-related ancestry and Chile_Conchali_700BP-related ancestry
ID or Group	Chile_WesternArchipelago_PuntaSantaAna_6600BP.SG-related ancestry	Chile_Conchali_700BP-related ancestry	s.e. for ancestry proportions	p-value for 2 waves of ancestry:
Aónikenk_SouthContinent_CerroJohnny_400BP	0.268	0.732	0.062	0.00588327
Selknam_NorthTierradelFuego_Grouped_500BP	0.386	0.614	0.044	0.0224486		Outgroups:
Selknam_NorthTierradelFuego_FaroMendez_100BP	0.449	0.551	0.061	0.0367936		Chane.DG
Selknam_RoussonandWillemsMission_100BP.SG	0.483	0.517	0.058	0.0490696		Peru_Cuncaicha_9000BP
Haush_MitrePeninsula_Grouped_400BP	0.443	0.557	0.044	0.0615202		Argentina_LagunaToro_2400BP
Yamana_BeagleChannel_Grouped_1500-100BP	0.55	0.45	0.054	0.000677978		Chile_LosRieles_10900BP
Yamana_BeagleChannel_Grouped_800BP.SG	0.555	0.445	0.061	3.49532e-05		Argentina_ArroyoSeco2_7700BP
Kawéskar_WesternArchipelago_PuntaSantaMaria_600BP.SG (IPK12)	0.556	0.444	0.066	0.000107654		Argentina_LagunaChica_6800BP
Kawéskar_WesternArchipelago_Yekchal_1100BP.SG (IPK13)	0.507	0.493	0.066	1.27376e-08		Chile_LosRieles_5100BP
Kawéskar_WesternArchipelago_Grouped_800BP.SG (IPK12 and IPK13)	0.552	0.448	0.06	1.1926e-08		Argentina_NorthTierradelFuego_LaArcillosa2_5800BP
Yamana_CapeHorneMission_Grouped_100BP.SG	0.498	0.502	0.057	1.81034e-08		Chile_WesternArchipelago_Ayayema_4700BP.SG
Kawéskar_HagenbeckExpedition_100BP_Grouped.SG	0.539	0.461	0.067	6.13526e-07
This shows that the reverse gene flow (from Patagonia into Central Chile) did not happen to a significant extent:
4. Test for Chile_Conchali_700BP as an admixture between Chile_LosRieles_5100BP-related ancestry and Late Holocene Patagonia-related ancestry
ID or Group	Chile_LosRieles_5100BP-related ancestry	Yamana_BeagleChannel_Grouped_1500-100BP-related ancestry	s.e. for ancestry proportions	p-value for 2 waves of ancestry:
Chile_Conchali_700BP	0.962	0.038	0.132	0.147892
ID or Group	Chile_LosRieles_5100BP-related ancestry	Aónikenk_SouthContinent_CerroJohnny_400BP-related ancestry	s.e. for ancestry proportions	p-value for 2 waves of ancestry:		Outgroups:
Chile_Conchali_700BP	0.87	0.13	0.233	0.162797		Chane.DG
ID or Group	Chile_LosRieles_5100BP-related ancestry	Selknam_NorthTierradelFuego_Grouped_500BP-related ancestry	s.e. for ancestry proportions	p-value for 2 waves of ancestry:		Peru_Cuncaicha_9000BP
Chile_Conchali_700BP	1	0	0.148	0.143454		Argentina_LagunaToro_2400BP
ID or Group	Chile_LosRieles_5100BP-related ancestry	Selknam_NorthTierradelFuego_FaroMendez_100BP-related ancestry	s.e. for ancestry proportions	p-value for 2 waves of ancestry:		Chile_LosRieles_10900BP
Chile_Conchali_700BP	1.026	-0.026	0.211	0.147397		Argentina_ArroyoSeco2_7700BP
ID or Group	Chile_LosRieles_5100BP-related ancestry	Haush_MitrePeninsula_Grouped_400BP-related ancestry	s.e. for ancestry proportions	p-value for 2 waves of ancestry:		Argentina_LagunaChica_6800BP
Chile_Conchali_700BP	1.034	-0.034	0.151	0.146268		Argentina_NorthTierradelFuego_LaArcillosa2_5800BP
ID or Group	Chile_LosRieles_5100BP-related ancestry	Yamana_BeagleChannel_Grouped_800BP.SG-related ancestry	s.e. for ancestry proportions	p-value for 2 waves of ancestry:		Chile_WesternArchipelago_Ayayema_4700BP.SG
Chile_Conchali_700BP	0.897	0.103	0.153	0.171904
ID or Group	Chile_LosRieles_5100BP-related ancestry	Kawéskar_WesternArchipelago_Grouped_800BP.SG-related ancestry	s.e. for ancestry proportions	p-value for 2 waves of ancestry:
Chile_Conchali_700BP	0.854	0.146	0.167	0.192566

## Sheet: B. qpAdm_Late
qpAdm
Note: This shows that the Late Holocene groups mixed with their neighboring groups, creating a cline of ancestry from Kawéskar on one extreme to Aónikenk on the other extreme.
1. Haush as a mix of Yámana related ancestry and Selk'nam related ancestry
ID	Yamana-related ancestry (Yamana_BeagleChannel_Grouped_1500-100BP)	Selknam-related ancestry (Selknam_NorthTierradelFuego_Grouped_500BP)	s.e. for ancestry proportions	p-value for 2 waves of ancestry:
Haush_MitrePeninsula_Grouped_400BP_all	0.297	0.703	0.106	0.809242			Outgroups:
Haush_MitrePeninsula_CaletaFalsaS8_500BP (I12358)	0.329	0.671	0.18	0.953727			Chane.DG
Haush_MitrePeninsula_CaletaFalsaS7_300BP (I12357)	0.2	0.8	0.193	0.783964			Chile_Conchali_700BP
Haush_MitrePeninsula_CaletaFalsaS8_500BP (I12359)	0.401	0.599	0.182	0.736158			Argentina_LagunaToro_2400BP
Haush_MitrePeninsula_RioPolicarpo_400BP (I12361)	-0.014	1.014	0.255	0.359114			Argentina_NorthTierradelFuego_LaArcillosa2_5800BP
Haush_MitrePeninsula_CaletaFalsaS8_500BP (I12360)	0.439	0.561	0.306	0.760953			Chile_WesternArchipelago_Ayayema_4700BP.SG
Haush_MitrePeninsula_CaletaFalsaS3_300BP (I12356)	0.366	0.634	0.19	0.351867			Chile_WesternArchipelago_PuntaSantaAna_6600BP.SG
2. Selk'nam as a mix of Yámana-related ancestry and Aónikenk-related ancestry
ID or Group	Yamana-related ancestry (Yamana_BeagleChannel_Grouped_1500-100BP)	Aónikenk-related ancestry (Aónikenk_SouthContinent_CerroJohnny_400BP)	s.e. for ancestry proportions	p-value for 2 waves of ancestry:
Selknam_NorthTierradelFuego_Grouped_500BP	0.362	0.638	0.092	0.525845
Selknam_NorthTierradelFuego_MargenSur_700BP (I2364)	0.341	0.659	0.15	0.842198
Selknam_NorthTierradelFuego_PozoTierradelFuego1_100BP (I2366)	0.395	0.605	0.121	0.953469731
Selknam_NorthTierradelFuego_PuestoPescador_400BP (I2363)	0.427	0.573	0.138	0.924628
Selknam_NorthTierradelFuego_MargenSur_700BP (I2367)	0.312	0.688	0.173	0.132318
Selknam_NorthTierradelFuego_RioGrande_500BP (I2354)	0.306	0.694	0.123	0.341526
Selknam_NorthTierradelFuego_FaroMendez_100BP (I8576)	0.35	0.65	0.129	0.444901
3. Yámana as a mix of Kawéskar-related ancestry and Selk'nam-related ancestry
ID or Group	Kawéskar-related (Kawéskar_WesternArchipelago_Grouped_800BP.SG)	Selknam-related ancestry (Selknam_NorthTierradelFuego_Grouped_500BP)	s.e. for ancestry proportions	p-value for 2 waves of ancestry:
Yamana_Almanza_200BP	0.542	0.45	0.144	0.046147
Yamana_BeagleChannel_Grouped_100BP	0.6	0.4	0.127	0.0289634
Yamana_BeagleChannel_RioPipo_1500BP (I12355)	0.551	0.449	0.176	0.279446
Yamana_BeagleChannel_Almanza_200BP (I12941)	0.564	0.436	0.204	0.0306685
Yamana_BeagleChannel_Almanza_200BP (I12943)	0.51	0.49	0.145	0.39986
Yamana_BeagleChannel_Acatushun_100BP (I12942)	0.833	0.167	0.207	0.107813
Yamana_BeagleChannel_Grouped_800BP.SG	0.821	0.179	0.146	0.435578		Note: This likely biased upwards due to the shotgun attraction between Yamana_BeagleChannel_Grouped_800BP.SG and Kawéskar_WesternArchipelago_Grouped_800BP.SG.
Yamana_BeagleChannel_Grouped_800BP.SG (IPY08b)	0.635	0.365	0.156	0.832105
Yamana_BeagleChannel_Grouped_800BP.SG (IPY10)	1.133	-0.133	0.251	0.382149
4. Relation of Aónikenk and Kawéskar with Yámana-related-ancestry and Selk'nam-related ancestry
ID or Group	Yamana-related ancestry (Yamana_BeagleChannel_Grouped_1500-100BP)	Selknam-related ancestry (Selknam_NorthTierradelFuego_Grouped_500BP)	s.e. for ancestry proportions	p-value for 2 waves of ancestry:
Aónikenk_SouthContinent_CerroJohnny_400BP	-0.756	1.756	0.325	0.364735		This shows Aónikenk has ancestry more extreme than that of Selk'nam.
Kawéskar_WesternArchipelago_Grouped_800BP.SG	1.657	-0.657	0.38	0.0162731		This shows Kawéskar has ancestry more extreme than that of Yámana.
Kawéskar_WesternArchipelago_PuntaSantaMaria_600BP.SG (IPK12)	1.204	-0.204	0.313	0.116975		This shows even the IPK12 individual is more extreme than that of Yámana.
Kawéskar_WesternArchipelago_Yekchal_1100BP.SG (IPK13)	2.551	-1.551	0.637	0.00495047
5. Relation of the different Kawéskar individuals to each other (IPK13 is significantly more north than IPK12).
ID or Group	Kawéskar_WesternArchipelago_Yekchal_1100BP.SG (IPK13)	Yamana-related ancestry (Yamana_BeagleChannel_Grouped_1500-100BP)	s.e. for ancestry proportions	p-value for 2 waves of ancestry:
Kawéskar_WesternArchipelago_PuntaSantaMaria_600BP.SG (IPK12)	0.121	0.879	0.231	0.105454		This shows IPK12 is primarily of Yámana-like ancestry, while the IPK13 individual is significantly different.
ID or Group	Kawéskar_WesternArchipelago_PuntaSantaMaria_600BP.SG (IPK12)	Yamana-related ancestry (Yamana_BeagleChannel_Grouped_1500-100BP)	s.e. for ancestry proportions	p-value for 2 waves of ancestry:
Kawéskar_WesternArchipelago_Yekchal_1100BP.SG (IPK13)	5.588	-4.588	7.016	0.0601273		This shows IPK12 is primarily of Yámana-like ancestry, while the IPK13 individual is significantly different.

## Sheet: C. DATES
DATES:
Admixed_Group	Date of Admixed Group (BP):	Source1	Source2	Generations	Generations Standard Error:	Date (years prior to existence of Admixed Group assuming 28.5 year generation time)	Standard Error	Total number of years (counting age of admixed group)
1. Admixture time estimates between Kawéskar-related ancestry and Selk'nam-related ancestry to originate Yámana-related ancestry
Yamana_Almanza_200BP	170	Kawéskar_WesternArchipelago_Grouped_800BP.SG	Selknam_NorthTierradelFuego_Grouped_500BP	52.444	10.656	1494.65	303.696	1664.65
Yamana_BeagleChannel_Grouped_100BP	133.33	Kawéskar_WesternArchipelago_Grouped_800BP.SG	Selknam_NorthTierradelFuego_Grouped_500BP	52.404	10.974	1493.51	312.759	1626.84	Most representative run
Yamana_BeagleChannel_Grouped_800BP.SG	780	Kawéskar_WesternArchipelago_Grouped_800BP.SG	Selknam_NorthTierradelFuego_Grouped_500BP	26.89	16.084	766.365	458.394	1546.37
Yamana_RioPipo_1500BP	1490	Kawéskar_WesternArchipelago_Grouped_800BP.SG	Selknam_NorthTierradelFuego_Grouped_500BP	23.604	16.218	672.714	462.213	2162.71
2. Admixture time estimates between Yámana-related ancestry and Selk'nam-related ancestry to originate Haush-related ancestry
Haush_MitrePeninsula_Grouped_400BP	410	Kawéskar_WesternArchipelago_Grouped_800BP.SG	Selknam_NorthTierradelFuego_Grouped_500BP	31.793	6.923	906.101	197.305	1316.1
Haush_MitrePeninsula_Grouped_400BP	410	Yamana_Almanza_200BP	Selknam_NorthTierradelFuego_Grouped_500BP	33.555	6.765	956.317	192.802	1366.32
Haush_MitrePeninsula_Grouped_400BP (I12359 and I12356)	410	Yamana_BeagleChannel_Grouped_100BP	Selknam_NorthTierradelFuego_Grouped_500BP	36.853	10.744	1050.31	306.204	1460.31
Haush_MitrePeninsula_Grouped_400BP	410	Yamana_BeagleChannel_Grouped_100BP	Selknam_NorthTierradelFuego_Grouped_500BP	32.42	6.014	923.97	171.399	1333.97	Most representative run
3. Admixture time estimates between Yámana-related ancestry and Aónikenk-related ancestry to originate Selk'nam-related ancestry
Selknam_NorthTierradelFuego_Grouped_500BP	523.3	Yamana_BeagleChannel_Grouped_100BP	Aónikenk_SouthContinent_CerroJohnny_400BP	48.369	9.905	1378.52	282.292	1901.82
4. Admixture time estimates between LaArcillosa2_5800BP-related ancestry and Chile_Conchali_700BP-related ancestry to originate Selk'nam-related ancestry
Selknam_NorthTierradelFuego_Grouped_500BP	523.3	Argentina_NorthTierradelFuego_LaArcillosa2_5800BP	Chile_Conchali_700BP	252.213	49.704	7188.07	1416.56	7711.37	Note: This date is likely wrong due to the high error from low sample size, but it does provide additional evidence for the admixture event.
